# Supplementary material for: Peripheral inflammatory biomarkers are associated with cognitive function and dementia: Framingham Heart Study Offspring cohort
Source: Aging Cell. 2023 Aug 16;22(10):e13955. doi: 10.1111/acel.13955 (PMC10577533; doi:10.1111/acel.13955)
Supplement: Supplementary file 2 — Appendix S2. [file ACEL-22-e13955-s002.xlsx]

## Sheet: Tab1_NP_model1&2
variable	outcome	Subset	Domain	estimate.1	se.1	z.1	p.value.1	FDR.1	Model.x	estimate.2	se.2	z.2	p.value.2	FDR.2	Model.y	either<0.1	M1 - M2 effect (positive, M1 is 'bigger')
4E-BP1	BNT	ALL	Language	0.031748	0.032321	0.982257	0.325973	0.764351	1	0.039678	0.034406	1.15323	0.248814	0.684406	2	0	-0.00793
4E-BP1	BNT	E2	Language	0.071511	0.098684	0.724651	0.468666	0.758793	1	0.046443	0.110706	0.41952	0.674836	0.780692	2	0	0.025068
4E-BP1	BNT	E3	Language	0.020715	0.038623	0.536327	0.591733	0.962374	1	0.022061	0.040604	0.543339	0.586896	0.971445	2	0	-0.00135
4E-BP1	BNT	E4	Language	-0.00145	0.071576	-0.02025	0.983843	0.988413	1	-0.01118	0.085319	-0.13104	0.895741	0.970208	2	0	-0.00973
4E-BP1	EF_domain	ALL	Executive Function	-0.00569	0.016804	-0.33883	0.734736	0.81905	1	0.009983	0.017622	0.566481	0.571067	0.862591	2	0	-0.00429
4E-BP1	EF_domain	E2	Executive Function	-0.02534	0.046425	-0.54592	0.58512	0.878116	1	-0.06523	0.049148	-1.32724	0.18443	0.720116	2	0	-0.03989
4E-BP1	EF_domain	E3	Executive Function	0.010751	0.020355	0.528206	0.597357	0.781159	1	0.023067	0.0212	1.08805	0.276572	0.537761	2	0	-0.01232
4E-BP1	EF_domain	E4	Executive Function	-0.0703	0.040191	-1.74911	0.080272	0.354473	1	-0.05564	0.045792	-1.2151	0.22433	0.762721	2	0	0.014656
4E-BP1	HVOT	ALL	Visuospatial	-0.00684	0.035783	-0.19129	0.848302	0.927613	1	-0.0078	0.037965	-0.20541	0.837251	0.922171	2	0	-0.00095
4E-BP1	HVOT	E2	Visuospatial	-0.18516	0.114784	-1.61311	0.10672	0.345568	1	-0.28731	0.127004	-2.26222	0.023684	0.106032	2	0	-0.10215
4E-BP1	HVOT	E3	Visuospatial	0.015588	0.04258	0.366082	0.714304	0.930618	1	0.01114	0.044728	0.24906	0.803314	0.954245	2	0	0.004448
4E-BP1	HVOT	E4	Visuospatial	-0.00203	0.084329	-0.02411	0.980764	0.990177	1	0.097711	0.096601	1.01149	0.31178	0.698706	2	0	-0.09568
4E-BP1	LAN_domain	ALL	Language	0.022157	0.019164	1.15617	0.247611	0.709921	1	0.033023	0.020269	1.62918	0.103276	0.638433	2	0	-0.01087
4E-BP1	LAN_domain	E2	Language	0.05529	0.053802	1.02767	0.304105	0.645778	1	0.043111	0.059601	0.723328	0.469478	0.683543	2	0	0.012179
4E-BP1	LAN_domain	E3	Language	0.018658	0.023268	0.801893	0.422615	0.992224	1	0.025645	0.024311	1.05485	0.291495	0.93112	2	0	-0.00699
4E-BP1	LAN_domain	E4	Language	-0.00491	0.041775	-0.11753	0.906437	0.978142	1	-0.01279	0.049788	-0.25691	0.797248	0.944979	2	0	-0.00788
4E-BP1	LMD	ALL	Memory	0.061358	0.035594	1.72385	0.084735	0.360123	1	0.04487	0.037864	1.18503	0.236007	0.597824	2	0	0.016488
4E-BP1	LMD	E2	Memory	0.011871	0.110663	0.107276	0.91457	0.979992	1	0.125037	0.118699	1.05339	0.29216	0.758491	2	0	-0.11317
4E-BP1	LMD	E3	Memory	0.079492	0.041056	1.93616	0.052848	0.313471	1	0.056087	0.043129	1.30045	0.193446	0.68797	2	0	0.023404
4E-BP1	LMD	E4	Memory	0.004811	0.088774	0.054194	0.95678	0.970659	1	-0.02716	0.106681	-0.25456	0.799066	0.97306	2	0	-0.02235
4E-BP1	MEM_domain	ALL	Memory	0.018255	0.014398	1.26787	0.204845	0.795492	1	0.017219	0.015065	1.14299	0.25304	0.826532	2	0	0.001036
4E-BP1	MEM_domain	E2	Memory	-0.01425	0.042722	-0.33361	0.738671	0.992963	1	-0.03016	0.047382	-0.63661	0.524381	0.936844	2	0	-0.01591
4E-BP1	MEM_domain	E3	Memory	0.019667	0.01683	1.16855	0.242586	0.968011	1	0.018502	0.017502	1.05714	0.290447	0.870249	2	0	0.001165
4E-BP1	MEM_domain	E4	Memory	0.00338	0.035747	0.094539	0.924681	0.984712	1	0.005132	0.040071	0.128063	0.898099	0.986096	2	0	-0.00175
4E-BP1	PASD	ALL	Memory	0.043369	0.032225	1.34583	0.178359	0.485137	1	0.051002	0.033585	1.51861	0.128862	0.510646	2	0	-0.00763
4E-BP1	PASD	E2	Memory	0.035903	0.099591	0.360505	0.71847	0.997178	1	0.018688	0.10885	0.171689	0.863682	0.981471	2	0	0.017215
4E-BP1	PASD	E3	Memory	0.025513	0.038555	0.661716	0.508154	0.719884	1	0.032321	0.040231	0.803402	0.421742	0.626143	2	0	-0.00681
4E-BP1	PASD	E4	Memory	0.085054	0.075551	1.12578	0.260258	0.901282	1	0.088006	0.086041	1.02284	0.306383	0.905827	2	0	-0.00295
4E-BP1	SIM	ALL	Executive Function	-0.01363	0.03364	-0.40524	0.685301	0.862971	1	-0.0034	0.035812	-0.09494	0.924361	0.967024	2	0	0.010232
4E-BP1	SIM	E2	Executive Function	-0.10224	0.084144	-1.21509	0.224331	0.754836	1	-0.09168	0.093604	-0.97947	0.327349	0.767577	2	0	0.010561
4E-BP1	SIM	E3	Executive Function	0.02979	0.041185	0.723322	0.469482	0.882684	1	0.029136	0.043484	0.670046	0.502829	0.937986	2	0	0.000654
4E-BP1	SIM	E4	Executive Function	-0.13995	0.081157	-1.72445	0.084627	0.359667	1	-0.12558	0.094655	-1.32668	0.184614	0.783362	2	0	0.014374
4E-BP1	TRAILSBA	ALL	Executive Function	0.003129	0.035737	0.08757	0.930219	0.944103	1	-0.02701	0.037767	-0.71506	0.474575	0.745929	2	0	-0.02388
4E-BP1	TRAILSBA	E2	Executive Function	-0.04657	0.117745	-0.39551	0.692464	0.977569	1	-0.05764	0.127784	-0.45111	0.651909	0.904017	2	0	-0.01108
4E-BP1	TRAILSBA	E3	Executive Function	0.018925	0.042484	0.445466	0.655983	0.782576	1	-0.00854	0.044553	-0.19165	0.84802	0.905767	2	0	0.010387
4E-BP1	TRAILSBA	E4	Executive Function	0.001036	0.079956	0.012962	0.989658	0.989658	1	-0.00319	0.092622	-0.03447	0.972502	0.995383	2	0	-0.00216
4E-BP1	VRD	ALL	Memory	0.005471	0.03393	0.161234	0.871909	0.993383	1	0.028275	0.035622	0.793754	0.427339	0.982584	2	0	-0.0228
4E-BP1	VRD	E2	Memory	-0.17769	0.099605	-1.78395	0.074432	0.208625	1	-0.28367	0.107324	-2.64311	0.008215	0.05586	2	1	-0.10598
4E-BP1	VRD	E3	Memory	0.030178	0.04025	0.749766	0.453395	0.763701	1	0.048629	0.042293	1.14983	0.250214	0.630168	2	0	-0.01845
4E-BP1	VRD	E4	Memory	-0.01196	0.07559	-0.15821	0.874288	0.948442	1	0.035611	0.082304	0.432673	0.665252	0.871189	2	0	-0.02365
ADA	BNT	ALL	Language	-0.04461	0.032721	-1.36326	0.172799	0.739088	1	-0.05412	0.033269	-1.62663	0.103815	0.504245	2	0	-0.00951
ADA	BNT	E2	Language	-0.21774	0.091706	-2.37428	0.017583	0.298914	1	-0.26509	0.10263	-2.58294	0.009796	0.333075	2	0	-0.04735
ADA	BNT	E3	Language	-0.02783	0.040738	-0.68315	0.49451	0.962374	1	-0.04044	0.041279	-0.97968	0.327246	0.971445	2	0	-0.01261
ADA	BNT	E4	Language	-0.00134	0.072107	-0.01862	0.985145	0.988413	1	0.005342	0.075078	0.071157	0.943273	0.970208	2	0	-0.004
ADA	EF_domain	ALL	Executive Function	-0.01166	0.01697	-0.68722	0.491947	0.628871	1	-0.01224	0.017022	-0.71903	0.472121	0.823185	2	0	-0.00058
ADA	EF_domain	E2	Executive Function	-0.09368	0.042878	-2.18467	0.028913	0.655354	1	-0.11706	0.045354	-2.58102	0.009851	0.256259	2	0	-0.02338
ADA	EF_domain	E3	Executive Function	-0.01921	0.021413	-0.89712	0.369654	0.628412	1	-0.02267	0.021568	-1.05115	0.293187	0.538831	2	0	-0.00346
ADA	EF_domain	E4	Executive Function	0.070203	0.04055	1.73126	0.083405	0.354473	1	0.061113	0.0401	1.52401	0.127506	0.761409	2	0	0.00909
ADA	HVOT	ALL	Visuospatial	-0.0013	0.036469	-0.03561	0.971597	0.994439	1	-0.0086	0.036947	-0.23283	0.815894	0.922171	2	0	-0.0073
ADA	HVOT	E2	Visuospatial	-0.26188	0.10777	-2.42998	0.0151	0.128348	1	-0.2686	0.122294	-2.19635	0.028067	0.106032	2	0	-0.00672
ADA	HVOT	E3	Visuospatial	0.005618	0.045403	0.12374	0.901521	0.937915	1	-0.00704	0.045961	-0.1532	0.878241	0.954245	2	0	-0.00142
ADA	HVOT	E4	Visuospatial	0.17012	0.083661	2.03346	0.042006	0.409235	1	0.192024	0.083602	2.29689	0.021625	0.46055	2	0	-0.0219
ADA	LAN_domain	ALL	Language	-0.01943	0.019381	-1.00253	0.316087	0.796071	1	-0.02387	0.019642	-1.2154	0.224214	0.6992	2	0	-0.00444
ADA	LAN_domain	E2	Language	-0.13496	0.050268	-2.68486	0.007256	0.225073	1	-0.16048	0.054657	-2.93622	0.003322	0.112962	2	0	-0.02552
ADA	LAN_domain	E3	Language	-0.00826	0.024551	-0.33664	0.736387	0.992224	1	-0.0168	0.024814	-0.67712	0.498331	0.93112	2	0	-0.00854
ADA	LAN_domain	E4	Language	0.017372	0.042115	0.412482	0.679986	0.978142	1	0.008605	0.043741	0.196738	0.844033	0.944979	2	0	0.008766
ADA	LMD	ALL	Memory	-0.00059	0.036146	-0.01622	0.987055	0.989178	1	-0.01037	0.036707	-0.28238	0.777655	0.911734	2	0	-0.00978
ADA	LMD	E2	Memory	-0.18003	0.10403	-1.73058	0.083527	0.979992	1	-0.11021	0.11423	-0.96483	0.334628	0.758491	2	0	0.06982
ADA	LMD	E3	Memory	-0.02682	0.043502	-0.61654	0.537537	0.870297	1	-0.03365	0.04393	-0.76603	0.443661	0.854363	2	0	-0.00683
ADA	LMD	E4	Memory	0.124015	0.088784	1.39681	0.162472	0.894368	1	0.096347	0.093521	1.03021	0.302909	0.962897	2	0	0.027668
ADA	MEM_domain	ALL	Memory	0.009493	0.014571	0.651531	0.514704	0.83333	1	0.006795	0.014614	0.464942	0.641973	0.933852	2	0	0.002699
ADA	MEM_domain	E2	Memory	-0.07484	0.040528	-1.84651	0.064818	0.992963	1	-0.10329	0.044163	-2.33874	0.019349	0.554551	2	0	-0.02845
ADA	MEM_domain	E3	Memory	-0.00542	0.017797	-0.30452	0.760729	0.968011	1	-0.00386	0.017888	-0.21567	0.829245	0.940798	2	0	0.001562
ADA	MEM_domain	E4	Memory	0.073847	0.035487	2.08095	0.037438	0.636452	1	0.034813	0.035073	0.992588	0.320911	0.936112	2	0	0.039034
ADA	PASD	ALL	Memory	0.055478	0.032641	1.69961	0.089205	0.478241	1	0.047857	0.032586	1.46865	0.141928	0.510646	2	0	0.00762
ADA	PASD	E2	Memory	-0.04834	0.095714	-0.50506	0.613519	0.997178	1	-0.07751	0.10552	-0.73456	0.462606	0.981471	2	0	-0.02917
ADA	PASD	E3	Memory	0.043119	0.040768	1.05766	0.290209	0.642027	1	0.042971	0.041003	1.04799	0.294642	0.626143	2	0	0.000148
ADA	PASD	E4	Memory	0.121034	0.075749	1.59782	0.110083	0.831742	1	0.030685	0.07596	0.403963	0.68624	0.981857	2	0	0.090349
ADA	SIM	ALL	Executive Function	-0.03129	0.034039	-0.91937	0.357901	0.678277	1	-0.03472	0.034608	-1.00329	0.315723	0.645685	2	0	-0.00343
ADA	SIM	E2	Executive Function	-0.24602	0.078623	-3.12915	0.001753	0.119211	1	-0.24803	0.08781	-2.8246	0.004734	0.321909	2	0	-0.002
ADA	SIM	E3	Executive Function	-0.00841	0.043459	-0.19342	0.846629	0.926074	1	-0.01615	0.044237	-0.36514	0.715008	0.937986	2	0	-0.00775
ADA	SIM	E4	Executive Function	0.049893	0.082555	0.604364	0.545602	0.746441	1	0.051236	0.083721	0.611987	0.540546	0.843597	2	0	-0.00134
ADA	TRAILSBA	ALL	Executive Function	0.013962	0.035639	0.391768	0.69523	0.77501	1	0.012843	0.035935	0.35738	0.720807	0.875266	2	0	0.00112
ADA	TRAILSBA	E2	Executive Function	0.075407	0.11238	0.670995	0.502224	0.923007	1	0.078874	0.122697	0.642833	0.520332	0.904017	2	0	-0.00347
ADA	TRAILSBA	E3	Executive Function	0.074561	0.04364	1.70853	0.087538	0.287825	1	0.081926	0.043977	1.86295	0.06247	0.328851	2	0	-0.00737
ADA	TRAILSBA	E4	Executive Function	-0.22051	0.079281	-2.78141	0.005412	0.264302	1	-0.19829	0.081507	-2.43284	0.014981	0.426259	2	0	0.022219
ADA	VRD	ALL	Memory	0.021581	0.034397	0.627408	0.530392	0.990147	1	0.01607	0.034598	0.464467	0.642313	0.982584	2	0	0.005511
ADA	VRD	E2	Memory	-0.22999	0.093766	-2.45277	0.014176	0.112612	1	-0.32225	0.101918	-3.16181	0.001568	0.020147	2	1	-0.09226
ADA	VRD	E3	Memory	0.022221	0.042626	0.521305	0.602155	0.776187	1	0.021038	0.043275	0.486143	0.626865	0.835821	2	0	0.001183
ADA	VRD	E4	Memory	0.170638	0.074707	2.28411	0.022365	0.512135	1	0.117465	0.071753	1.63708	0.101614	0.871189	2	0	0.053173
AXIN1	BNT	ALL	Language	0.071056	0.032078	2.21513	0.026751	0.314452	1	0.073796	0.032792	2.25042	0.024422	0.297753	2	0	-0.00274
AXIN1	BNT	E2	Language	0.069114	0.091681	0.753854	0.450937	0.747895	1	0.01608	0.100061	0.160707	0.872324	0.912585	2	0	0.053033
AXIN1	BNT	E3	Language	0.077404	0.040538	1.90942	0.056207	0.764418	1	0.085019	0.041238	2.06167	0.039239	0.543646	2	0	-0.00761
AXIN1	BNT	E4	Language	-0.008	0.06236	-0.12822	0.897974	0.988413	1	-0.02964	0.068433	-0.43315	0.664909	0.922731	2	0	-0.02165
AXIN1	EF_domain	ALL	Executive Function	-0.0027	0.016702	-0.16178	0.871479	0.897888	1	0.002989	0.016834	0.177557	0.859071	0.970944	2	0	-0.00029
AXIN1	EF_domain	E2	Executive Function	0.022746	0.042674	0.53302	0.59402	0.878116	1	-0.01745	0.04462	-0.39116	0.695681	0.959509	2	0	0.005292
AXIN1	EF_domain	E3	Executive Function	-0.00262	0.021404	-0.12238	0.902596	0.944254	1	0.006628	0.021649	0.306142	0.759496	0.943466	2	0	-0.00401
AXIN1	EF_domain	E4	Executive Function	-0.03186	0.035563	-0.89584	0.370336	0.755241	1	-0.03949	0.036961	-1.06837	0.285353	0.843766	2	0	-0.00763
AXIN1	HVOT	ALL	Visuospatial	0.064623	0.035762	1.80704	0.070755	0.692066	1	0.05855	0.036451	1.60626	0.108216	0.793832	2	0	0.006073
AXIN1	HVOT	E2	Visuospatial	-0.14033	0.107197	-1.30913	0.190491	0.431779	1	-0.15012	0.11694	-1.28373	0.199235	0.410545	2	0	-0.00979
AXIN1	HVOT	E3	Visuospatial	0.11075	0.045022	2.45993	0.013897	0.508282	1	0.117064	0.045749	2.55881	0.010503	0.505343	2	0	-0.00631
AXIN1	HVOT	E4	Visuospatial	0.046657	0.073317	0.636365	0.524539	0.936099	1	0.059	0.07777	0.758644	0.448065	0.761711	2	0	-0.01234
AXIN1	LAN_domain	ALL	Language	0.042095	0.019024	2.21273	0.026916	0.366064	1	0.045696	0.019363	2.36003	0.018274	0.238601	2	0	-0.0036
AXIN1	LAN_domain	E2	Language	0.042911	0.050137	0.855879	0.392065	0.723949	1	0.01093	0.054676	0.199913	0.841548	0.909287	2	0	0.03198
AXIN1	LAN_domain	E3	Language	0.046077	0.024444	1.88502	0.059427	0.877422	1	0.053119	0.02477	2.1445	0.031993	0.543883	2	0	-0.00704
AXIN1	LAN_domain	E4	Language	0.002626	0.036659	0.071622	0.942903	0.980566	1	-0.01355	0.040128	-0.33771	0.73558	0.944979	2	0	-0.01093
AXIN1	LMD	ALL	Memory	0.094787	0.035366	2.68014	0.007359	0.143418	1	0.095103	0.036096	2.63473	0.00842	0.190865	2	0	-0.00032
AXIN1	LMD	E2	Memory	0.044099	0.102733	0.429262	0.667733	0.979992	1	0.218347	0.105281	2.07395	0.038084	0.758491	2	0	-0.17425
AXIN1	LMD	E3	Memory	0.130007	0.043001	3.02337	0.0025	0.049212	1	0.130187	0.043645	2.98288	0.002855	0.164862	2	1	-0.00018
AXIN1	LMD	E4	Memory	0.020537	0.077328	0.265579	0.790564	0.919398	1	-0.00018	0.085642	-0.00213	0.998298	0.998298	2	0	0.020354
AXIN1	MEM_domain	ALL	Memory	0.020995	0.014323	1.46579	0.142706	0.795492	1	0.020764	0.014413	1.44065	0.149683	0.826532	2	0	0.000231
AXIN1	MEM_domain	E2	Memory	0.015973	0.039728	0.402059	0.687641	0.992963	1	0.038424	0.043248	0.888442	0.374303	0.859025	2	0	-0.02245
AXIN1	MEM_domain	E3	Memory	0.016969	0.017762	0.955348	0.339402	0.968011	1	0.018941	0.017872	1.05981	0.289233	0.870249	2	0	-0.00197
AXIN1	MEM_domain	E4	Memory	0.024724	0.031296	0.790016	0.429518	0.911337	1	0.003902	0.032303	0.120783	0.903863	0.986096	2	0	0.020822
AXIN1	PASD	ALL	Memory	0.019054	0.032183	0.592042	0.553823	0.73843	1	0.021483	0.032236	0.666427	0.505138	0.696805	2	0	-0.00243
AXIN1	PASD	E2	Memory	0.05666	0.092761	0.610811	0.541325	0.997178	1	0.09769	0.099292	0.983866	0.325181	0.981471	2	0	-0.04103
AXIN1	PASD	E3	Memory	-0.0301	0.040734	-0.73904	0.459882	0.710727	1	-0.0239	0.041135	-0.58093	0.561289	0.748385	2	0	0.006208
AXIN1	PASD	E4	Memory	0.094438	0.06563	1.43893	0.15017	0.84593	1	0.057448	0.069147	0.830809	0.406081	0.981857	2	0	0.036989
AXIN1	SIM	ALL	Executive Function	0.009415	0.033478	0.281218	0.778543	0.897304	1	0.011222	0.034215	0.327973	0.742932	0.874794	2	0	-0.00181
AXIN1	SIM	E2	Executive Function	-0.05014	0.079656	-0.62951	0.529016	0.856502	1	-0.04323	0.086349	-0.50069	0.616586	0.969388	2	0	0.00691
AXIN1	SIM	E3	Executive Function	0.020964	0.043377	0.483293	0.628888	0.882684	1	0.020508	0.044348	0.462429	0.643774	0.937986	2	0	0.000456
AXIN1	SIM	E4	Executive Function	-0.01402	0.071487	-0.19618	0.84447	0.941377	1	-0.03025	0.076425	-0.39583	0.692232	0.881515	2	0	-0.01623
AXIN1	TRAILSBA	ALL	Executive Function	-0.00371	0.035107	-0.10574	0.915788	0.943539	1	-0.02213	0.035513	-0.62325	0.533122	0.757896	2	0	-0.01842
AXIN1	TRAILSBA	E2	Executive Function	-0.10786	0.108902	-0.99045	0.321953	0.875713	1	-0.07322	0.115263	-0.63527	0.525255	0.904017	2	0	0.03464
AXIN1	TRAILSBA	E3	Executive Function	0.015229	0.043794	0.347731	0.728042	0.811588	1	-0.01177	0.044297	-0.26561	0.790539	0.905767	2	0	0.003463
AXIN1	TRAILSBA	E4	Executive Function	0.02725	0.070282	0.387724	0.69822	0.952923	1	0.055908	0.075243	0.743036	0.45746	0.968042	2	0	-0.02866
AXIN1	VRD	ALL	Memory	0.046914	0.033895	1.38413	0.166319	0.990147	1	0.052996	0.034199	1.54964	0.121228	0.982584	2	0	-0.00608
AXIN1	VRD	E2	Memory	-0.00908	0.094232	-0.09633	0.923256	0.937036	1	-0.06036	0.100939	-0.59803	0.549822	0.655928	2	0	-0.05129
AXIN1	VRD	E3	Memory	0.051983	0.042654	1.21869	0.222961	0.721968	1	0.065162	0.043394	1.50163	0.133192	0.493458	2	0	-0.01318
AXIN1	VRD	E4	Memory	0.044827	0.065752	0.681755	0.495394	0.948442	1	0.014469	0.066091	0.21893	0.826705	0.951554	2	0	0.030357
CASP-8	BNT	ALL	Language	-0.00541	0.033734	-0.16042	0.872547	0.949293	1	-0.00262	0.034646	-0.0756	0.93974	0.960765	2	0	0.002793
CASP-8	BNT	E2	Language	-0.05578	0.097364	-0.57288	0.566726	0.822349	1	-0.12735	0.104475	-1.21897	0.222857	0.545473	2	0	-0.07157
CASP-8	BNT	E3	Language	-0.005	0.041709	-0.11987	0.904584	0.995886	1	0.001524	0.042573	0.035796	0.971445	0.971445	2	0	0.003476
CASP-8	BNT	E4	Language	0.021862	0.071242	0.306867	0.758944	0.988413	1	-0.01037	0.075581	-0.1372	0.890873	0.970208	2	0	0.011492
CASP-8	EF_domain	ALL	Executive Function	-0.03212	0.017487	-1.83673	0.06625	0.250276	1	-0.02443	0.017707	-1.37972	0.167672	0.570084	2	0	0.007689
CASP-8	EF_domain	E2	Executive Function	-0.03876	0.045776	-0.84663	0.397203	0.878116	1	-0.07182	0.047051	-1.52645	0.126898	0.720116	2	0	-0.03307
CASP-8	EF_domain	E3	Executive Function	-0.03272	0.02191	-1.49359	0.135283	0.314789	1	-0.02409	0.022242	-1.08314	0.278747	0.537761	2	0	0.008633
CASP-8	EF_domain	E4	Executive Function	-0.02954	0.040571	-0.72823	0.466472	0.755241	1	-0.05374	0.040642	-1.3223	0.18607	0.761409	2	0	-0.0242
CASP-8	HVOT	ALL	Visuospatial	0.006882	0.037482	0.183599	0.854328	0.927613	1	0.004311	0.038339	0.112434	0.910479	0.957863	2	0	0.002571
CASP-8	HVOT	E2	Visuospatial	-0.09853	0.114313	-0.86196	0.388708	0.655526	1	-0.13706	0.123423	-1.11047	0.266799	0.490333	2	0	-0.03852
CASP-8	HVOT	E3	Visuospatial	0.016161	0.046339	0.348753	0.727275	0.930618	1	0.015303	0.047235	0.323987	0.745948	0.952931	2	0	0.000857
CASP-8	HVOT	E4	Visuospatial	0.061258	0.08374	0.73153	0.464455	0.936099	1	0.049159	0.085656	0.573911	0.566028	0.872989	2	0	0.012099
CASP-8	LAN_domain	ALL	Language	0.0051	0.020044	0.254454	0.799145	0.936928	1	0.011843	0.020485	0.578127	0.563178	0.841962	2	0	-0.00674
CASP-8	LAN_domain	E2	Language	-0.01596	0.054712	-0.29169	0.770526	0.905742	1	-0.04963	0.058426	-0.84949	0.395608	0.638473	2	0	-0.03367
CASP-8	LAN_domain	E3	Language	0.002542	0.025177	0.100975	0.919571	0.992224	1	0.011357	0.025596	0.443697	0.657261	0.93112	2	0	-0.00881
CASP-8	LAN_domain	E4	Language	0.035066	0.041668	0.841568	0.40003	0.978142	1	0.01854	0.044214	0.41932	0.674982	0.932754	2	0	0.016527
CASP-8	LMD	ALL	Memory	0.031912	0.03722	0.857405	0.391221	0.682129	1	0.028227	0.038163	0.739628	0.459526	0.79488	2	0	0.003686
CASP-8	LMD	E2	Memory	-0.02379	0.109037	-0.21815	0.827315	0.979992	1	0.053772	0.113445	0.473997	0.635502	0.926829	2	0	-0.02999
CASP-8	LMD	E3	Memory	0.043155	0.044499	0.969795	0.332149	0.765502	1	0.03804	0.04527	0.840279	0.400752	0.854363	2	0	0.005115
CASP-8	LMD	E4	Memory	-0.04413	0.088309	-0.49976	0.617246	0.894368	1	-0.05324	0.094415	-0.56394	0.572794	0.962897	2	0	-0.00911
CASP-8	MEM_domain	ALL	Memory	0.003135	0.015095	0.207654	0.835499	0.953973	1	0.0045	0.015238	0.295294	0.76777	0.955926	2	0	-0.00137
CASP-8	MEM_domain	E2	Memory	-0.01646	0.043197	-0.38104	0.703173	0.992963	1	-0.00712	0.046604	-0.15271	0.878624	0.936844	2	0	0.009343
CASP-8	MEM_domain	E3	Memory	0.000488	0.018305	0.026656	0.978734	0.983166	1	0.003115	0.018452	0.168805	0.86595	0.940798	2	0	-0.00263
CASP-8	MEM_domain	E4	Memory	-0.00847	0.035742	-0.23708	0.812593	0.925596	1	-0.02111	0.035555	-0.5937	0.552714	0.936112	2	0	-0.01264
CASP-8	PASD	ALL	Memory	0.002016	0.033762	0.059723	0.952377	0.999908	1	0.018278	0.033968	0.538089	0.590516	0.743612	2	0	-0.01626
CASP-8	PASD	E2	Memory	0.030814	0.098907	0.311549	0.755383	0.997178	1	0.025265	0.105335	0.23985	0.810446	0.981471	2	0	0.00555
CASP-8	PASD	E3	Memory	-0.02034	0.041801	-0.48668	0.626486	0.767007	1	-0.00294	0.042336	-0.06945	0.944634	0.961615	2	0	0.017403
CASP-8	PASD	E4	Memory	0.048289	0.075466	0.63988	0.522251	0.903266	1	0.040097	0.076441	0.524549	0.599897	0.981857	2	0	0.008192
CASP-8	SIM	ALL	Executive Function	-0.05302	0.034999	-1.51499	0.129775	0.455054	1	-0.04743	0.035952	-1.31928	0.187076	0.623225	2	0	0.005593
CASP-8	SIM	E2	Executive Function	-0.13132	0.084454	-1.55494	0.119961	0.754836	1	-0.13475	0.090027	-1.49682	0.134439	0.711829	2	0	-0.00343
CASP-8	SIM	E3	Executive Function	-0.02348	0.044462	-0.52812	0.597417	0.882684	1	-0.02504	0.045573	-0.54938	0.582744	0.937986	2	0	-0.00156
CASP-8	SIM	E4	Executive Function	-0.06788	0.081493	-0.83291	0.404896	0.655546	1	-0.12394	0.083718	-1.48046	0.138751	0.673934	2	0	-0.05606
CASP-8	TRAILSBA	ALL	Executive Function	0.047643	0.036758	1.29612	0.194934	0.55171	1	0.034082	0.037455	0.909927	0.362861	0.745929	2	0	0.013562
CASP-8	TRAILSBA	E2	Executive Function	0.051565	0.116012	0.444481	0.656695	0.977569	1	0.113015	0.121037	0.933724	0.350446	0.904017	2	0	-0.06145
CASP-8	TRAILSBA	E3	Executive Function	0.069265	0.045082	1.53641	0.124437	0.304333	1	0.040627	0.045882	0.885462	0.375908	0.68894	2	0	0.028638
CASP-8	TRAILSBA	E4	Executive Function	-0.02193	0.079252	-0.2767	0.782014	0.964227	1	0.010929	0.081622	0.133894	0.893486	0.970822	2	0	0.011
CASP-8	VRD	ALL	Memory	-0.00172	0.035627	-0.04823	0.961537	0.993383	1	0.004762	0.036126	0.131804	0.895139	0.982584	2	0	-0.00304
CASP-8	VRD	E2	Memory	-0.20863	0.09743	-2.14135	0.032246	0.16867	1	-0.26408	0.102626	-2.5732	0.010076	0.0571	2	1	-0.05545
CASP-8	VRD	E3	Memory	0.0415	0.043822	0.947015	0.343631	0.751379	1	0.046143	0.044708	1.0321	0.302023	0.662503	2	0	-0.00464
CASP-8	VRD	E4	Memory	0.011486	0.075264	0.152612	0.878704	0.948442	1	0.005787	0.07296	0.079318	0.93678	0.980016	2	0	0.005699
CCL11	BNT	ALL	Language	0.021579	0.033695	0.640424	0.521897	0.856258	1	0.040056	0.034942	1.14636	0.251648	0.684406	2	0	-0.01848
CCL11	BNT	E2	Language	-0.06922	0.112627	-0.61458	0.538835	0.822349	1	-0.07082	0.116718	-0.60677	0.544001	0.711386	2	0	-0.0016
CCL11	BNT	E3	Language	0.046971	0.040521	1.15917	0.246386	0.962374	1	0.068551	0.041558	1.64951	0.099042	0.673488	2	0	-0.02158
CCL11	BNT	E4	Language	0.027392	0.069391	0.394752	0.693026	0.988413	1	0.016799	0.077352	0.217182	0.828067	0.970208	2	0	0.010593
CCL11	EF_domain	ALL	Executive Function	-0.02333	0.017446	-1.33724	0.181144	0.463399	1	-0.00966	0.017874	-0.54074	0.588689	0.862591	2	0	0.013664
CCL11	EF_domain	E2	Executive Function	-0.01407	0.052306	-0.26901	0.787924	0.908116	1	-0.00141	0.052165	-0.02708	0.978399	0.987696	2	0	0.012658
CCL11	EF_domain	E3	Executive Function	-0.02576	0.021296	-1.20969	0.226397	0.452795	1	-0.0111	0.021774	-0.5098	0.610192	0.864439	2	0	0.014661
CCL11	EF_domain	E4	Executive Function	-0.02314	0.039678	-0.5831	0.559824	0.774264	1	-0.00274	0.04198	-0.06519	0.948019	0.976747	2	0	0.0204
CCL11	HVOT	ALL	Visuospatial	-0.06691	0.037576	-1.78079	0.074947	0.692066	1	-0.05353	0.039118	-1.36851	0.171153	0.793832	2	0	0.013382
CCL11	HVOT	E2	Visuospatial	-0.46043	0.123322	-3.73355	0.000189	0.011462	1	-0.54489	0.124846	-4.36446	1.27e-05	0.000867	2	1	-0.08446
CCL11	HVOT	E3	Visuospatial	-0.03363	0.045137	-0.74508	0.456223	0.930618	1	-0.01551	0.046925	-0.3305	0.741023	0.952931	2	0	0.018122
CCL11	HVOT	E4	Visuospatial	0.024747	0.08304	0.298007	0.765698	0.946681	1	0.071295	0.087609	0.813789	0.415766	0.755996	2	0	-0.04655
CCL11	LAN_domain	ALL	Language	0.009367	0.019967	0.469135	0.638973	0.905212	1	0.019405	0.020656	0.939468	0.347491	0.741547	2	0	-0.01004
CCL11	LAN_domain	E2	Language	-0.0584	0.061467	-0.95015	0.342038	0.684075	1	-0.05518	0.063144	-0.87394	0.382152	0.638473	2	0	0.003219
CCL11	LAN_domain	E3	Language	0.022787	0.024415	0.933316	0.350657	0.992224	1	0.034677	0.024976	1.38843	0.165007	0.834097	2	0	-0.01189
CCL11	LAN_domain	E4	Language	0.023662	0.040779	0.58026	0.561739	0.978142	1	0.026166	0.045346	0.57702	0.563926	0.932754	2	0	-0.0025
CCL11	LMD	ALL	Memory	0.049649	0.037151	1.33639	0.181423	0.492056	1	0.056672	0.038492	1.4723	0.140939	0.539473	2	0	-0.00702
CCL11	LMD	E2	Memory	0.003581	0.1262	0.028372	0.977365	0.979992	1	-0.02755	0.126056	-0.21854	0.827007	0.926829	2	0	-0.02397
CCL11	LMD	E3	Memory	0.039287	0.043282	0.907685	0.364045	0.765502	1	0.055492	0.04426	1.25377	0.209925	0.68797	2	0	-0.01621
CCL11	LMD	E4	Memory	0.11275	0.085558	1.31782	0.187563	0.894368	1	0.080064	0.096504	0.829648	0.406738	0.962897	2	0	0.032686
CCL11	MEM_domain	ALL	Memory	0.013566	0.015021	0.903133	0.366455	0.795492	1	0.021662	0.015343	1.41189	0.157981	0.826532	2	0	-0.0081
CCL11	MEM_domain	E2	Memory	-0.06717	0.048265	-1.39176	0.163996	0.992963	1	-0.07105	0.0498	-1.42674	0.153653	0.715451	2	0	-0.00388
CCL11	MEM_domain	E3	Memory	0.022424	0.017727	1.26493	0.205897	0.952063	1	0.028889	0.01797	1.60757	0.107929	0.718439	2	0	-0.00646
CCL11	MEM_domain	E4	Memory	0.024275	0.034874	0.696078	0.48638	0.911337	1	0.028911	0.036449	0.793175	0.427676	0.936112	2	0	-0.00464
CCL11	PASD	ALL	Memory	0.063578	0.033632	1.89039	0.058706	0.478241	1	0.079011	0.034201	2.31022	0.020876	0.248676	2	0	-0.01543
CCL11	PASD	E2	Memory	-0.01351	0.114187	-0.11831	0.905826	0.997178	1	0.036432	0.116079	0.313854	0.753632	0.981471	2	0	-0.02292
CCL11	PASD	E3	Memory	0.079187	0.040484	1.956	0.050465	0.642027	1	0.09216	0.041162	2.23896	0.025158	0.382534	2	0	-0.01297
CCL11	PASD	E4	Memory	0.051655	0.073499	0.702799	0.482181	0.903266	1	0.099798	0.077842	1.28207	0.199819	0.871557	2	0	-0.04814
CCL11	SIM	ALL	Executive Function	-0.03168	0.03502	-0.90451	0.365725	0.678277	1	-0.01844	0.03635	-0.50717	0.612037	0.851017	2	0	0.01324
CCL11	SIM	E2	Executive Function	-0.00459	0.098212	-0.04676	0.962704	0.962704	1	0.015347	0.100523	0.152668	0.87866	0.969388	2	0	-0.01075
CCL11	SIM	E3	Executive Function	-0.02211	0.043261	-0.51103	0.609329	0.882684	1	-0.00393	0.044634	-0.08801	0.929871	0.9665	2	0	0.01818
CCL11	SIM	E4	Executive Function	-0.11028	0.079024	-1.39557	0.162844	0.424976	1	-0.09612	0.085989	-1.11781	0.263647	0.843597	2	0	0.014164
CCL11	TRAILSBA	ALL	Executive Function	0.038187	0.03684	1.03657	0.299938	0.646076	1	0.019286	0.037815	0.510001	0.610051	0.768212	2	0	0.018902
CCL11	TRAILSBA	E2	Executive Function	0.138575	0.133566	1.0375	0.299502	0.848588	1	0.12082	0.134403	0.898935	0.368687	0.904017	2	0	0.017755
CCL11	TRAILSBA	E3	Executive Function	0.04805	0.043651	1.10077	0.270998	0.513754	1	0.028042	0.044648	0.628068	0.529959	0.750776	2	0	0.020008
CCL11	TRAILSBA	E4	Executive Function	-0.0254	0.079396	-0.31991	0.749038	0.964227	1	-0.04396	0.084645	-0.5194	0.603484	0.968042	2	0	-0.01856
CCL11	VRD	ALL	Memory	-0.04865	0.035526	-1.36948	0.170851	0.990147	1	-0.02518	0.036514	-0.68972	0.490368	0.982584	2	0	0.023467
CCL11	VRD	E2	Memory	-0.29027	0.111376	-2.6062	0.009155	0.109505	1	-0.31381	0.113275	-2.77036	0.005599	0.047595	2	1	-0.02354
CCL11	VRD	E3	Memory	-0.02521	0.042621	-0.59154	0.554159	0.769037	1	0.000269	0.043747	0.006155	0.995089	0.995089	2	0	0.024943
CCL11	VRD	E4	Memory	0.018832	0.073313	0.256874	0.797276	0.948442	1	0.03931	0.074601	0.52693	0.598242	0.871189	2	0	-0.02048
CCL19	BNT	ALL	Language	-0.01734	0.0326	-0.5319	0.594797	0.879265	1	-0.01873	0.034587	-0.5416	0.588091	0.857162	2	0	-0.00139
CCL19	BNT	E2	Language	-0.30247	0.097461	-3.10347	0.001913	0.130061	1	-0.3771	0.099359	-3.79536	0.000147	0.010025	2	1	-0.07464
CCL19	BNT	E3	Language	-0.00799	0.039724	-0.20107	0.840644	0.995886	1	-0.01094	0.042453	-0.25766	0.79667	0.971445	2	0	-0.00295
CCL19	BNT	E4	Language	0.06578	0.069122	0.951645	0.341277	0.966951	1	0.087782	0.069802	1.25759	0.208539	0.910235	2	0	-0.022
CCL19	EF_domain	ALL	Executive Function	-0.01861	0.016887	-1.10232	0.27032	0.488629	1	-0.01095	0.017686	-0.61898	0.535928	0.860587	2	0	0.007667
CCL19	EF_domain	E2	Executive Function	-0.04004	0.047256	-0.8472	0.396882	0.878116	1	-0.04805	0.047295	-1.01597	0.309646	0.726067	2	0	-0.00801
CCL19	EF_domain	E3	Executive Function	-0.02943	0.020843	-1.41177	0.158018	0.346621	1	-0.02726	0.022162	-1.23008	0.218669	0.512741	2	0	0.002165
CCL19	EF_domain	E4	Executive Function	0.014886	0.039609	0.37583	0.707043	0.78818	1	0.053593	0.03773	1.42043	0.155483	0.761409	2	0	-0.03871
CCL19	HVOT	ALL	Visuospatial	-0.06293	0.036112	-1.74251	0.081419	0.692066	1	-0.07523	0.038234	-1.96768	0.049105	0.667827	2	0	-0.01231
CCL19	HVOT	E2	Visuospatial	-0.4045	0.112834	-3.58497	0.000337	0.011462	1	-0.46652	0.116226	-4.01392	5.97e-05	0.00203	2	1	-0.06202
CCL19	HVOT	E3	Visuospatial	-0.02608	0.044005	-0.59257	0.553467	0.930618	1	-0.04924	0.047062	-1.0463	0.295421	0.952931	2	0	-0.02316
CCL19	HVOT	E4	Visuospatial	-0.02802	0.081644	-0.34324	0.73142	0.946681	1	0.026661	0.079911	0.333639	0.738652	0.947704	2	0	0.001362
CCL19	LAN_domain	ALL	Language	-0.01442	0.019304	-0.74711	0.454995	0.881048	1	-0.0105	0.020406	-0.51478	0.606708	0.841962	2	0	0.003918
CCL19	LAN_domain	E2	Language	-0.14483	0.053974	-2.68326	0.007291	0.225073	1	-0.18305	0.054778	-3.34176	0.000833	0.05661	2	1	-0.03823
CCL19	LAN_domain	E3	Language	-0.01385	0.023883	-0.57995	0.561949	0.992224	1	-0.00797	0.025446	-0.31304	0.754251	0.986328	2	0	0.005886
CCL19	LAN_domain	E4	Language	0.02817	0.040656	0.692877	0.488387	0.978142	1	0.039192	0.040974	0.9565	0.33882	0.9167	2	0	-0.01102
CCL19	LMD	ALL	Memory	0.000665	0.03598	0.018491	0.985247	0.989178	1	-0.02593	0.038112	-0.68049	0.496192	0.79488	2	0	-0.02527
CCL19	LMD	E2	Memory	-0.16114	0.113537	-1.41925	0.155826	0.979992	1	-0.14794	0.114627	-1.2906	0.196842	0.758491	2	0	0.013199
CCL19	LMD	E3	Memory	0.003502	0.04238	0.082645	0.934134	0.964765	1	-0.02783	0.045185	-0.61585	0.537994	0.854363	2	0	-0.02432
CCL19	LMD	E4	Memory	0.045808	0.085931	0.53308	0.593978	0.894368	1	0.051475	0.087698	0.586963	0.557228	0.962897	2	0	-0.00567
CCL19	MEM_domain	ALL	Memory	0.01103	0.014505	0.760433	0.446996	0.795492	1	0.005095	0.015157	0.33615	0.736757	0.945274	2	0	0.005935
CCL19	MEM_domain	E2	Memory	-0.07393	0.043645	-1.69396	0.090272	0.992963	1	-0.0824	0.045395	-1.81518	0.069496	0.675104	2	0	-0.00847
CCL19	MEM_domain	E3	Memory	-0.00259	0.01728	-0.15002	0.88075	0.968011	1	-0.01078	0.018292	-0.58928	0.555672	0.914436	2	0	-0.00819
CCL19	MEM_domain	E4	Memory	0.04685	0.034614	1.35351	0.175892	0.831491	1	0.067421	0.032564	2.07042	0.038413	0.786277	2	0	-0.02057
CCL19	PASD	ALL	Memory	0.049264	0.032486	1.51645	0.129405	0.485137	1	0.039395	0.033815	1.165	0.24402	0.614621	2	0	0.009869
CCL19	PASD	E2	Memory	-0.01273	0.103841	-0.12259	0.902433	0.997178	1	-0.02251	0.107105	-0.21017	0.833536	0.981471	2	0	-0.00978
CCL19	PASD	E3	Memory	-0.00132	0.039658	-0.03327	0.973463	0.992741	1	-0.01992	0.042054	-0.47362	0.635773	0.786046	2	0	-0.0186
CCL19	PASD	E4	Memory	0.187604	0.071735	2.61522	0.008917	0.303183	1	0.207033	0.068779	3.01014	0.002611	0.088783	2	1	-0.01943
CCL19	SIM	ALL	Executive Function	-0.03024	0.03388	-0.89268	0.372028	0.678277	1	-0.02727	0.035945	-0.75855	0.448121	0.761805	2	0	0.002978
CCL19	SIM	E2	Executive Function	-0.02698	0.089638	-0.30101	0.763404	0.901725	1	-0.01476	0.09285	-0.15902	0.873657	0.969388	2	0	0.012218
CCL19	SIM	E3	Executive Function	-0.04826	0.042309	-1.14075	0.253975	0.836169	1	-0.06594	0.045374	-1.45319	0.146171	0.819192	2	0	-0.01767
CCL19	SIM	E4	Executive Function	0.047359	0.079409	0.596393	0.550913	0.746441	1	0.128109	0.077616	1.65054	0.098833	0.673934	2	0	-0.08075
CCL19	TRAILSBA	ALL	Executive Function	0.027317	0.035501	0.769459	0.441621	0.675515	1	0.014619	0.037365	0.39125	0.695613	0.86003	2	0	0.012698
CCL19	TRAILSBA	E2	Executive Function	0.20921	0.120221	1.74022	0.081821	0.492309	1	0.216451	0.121722	1.77824	0.075365	0.546423	2	0	-0.00724
CCL19	TRAILSBA	E3	Executive Function	-0.00436	0.042786	-0.10188	0.918852	0.948275	1	-0.01826	0.045493	-0.40137	0.688145	0.850797	2	0	-0.0139
CCL19	TRAILSBA	E4	Executive Function	0.089388	0.077472	1.15381	0.248577	0.841505	1	0.05129	0.076734	0.668411	0.503871	0.968042	2	0	0.038098
CCL19	VRD	ALL	Memory	0.000284	0.034277	0.008294	0.993383	0.993383	1	0.01537	0.035933	0.427727	0.66885	0.982584	2	0	-0.01509
CCL19	VRD	E2	Memory	-0.30785	0.099926	-3.08079	0.002065	0.05066	1	-0.35948	0.102047	-3.52266	0.000427	0.014526	2	1	-0.05163
CCL19	VRD	E3	Memory	0.032512	0.041496	0.783494	0.433337	0.763701	1	0.038016	0.044344	0.857284	0.391288	0.719124	2	0	-0.0055
CCL19	VRD	E4	Memory	-0.01246	0.073245	-0.17009	0.864941	0.948442	1	0.044402	0.067668	0.656175	0.511712	0.871189	2	0	-0.03194
CCL20	BNT	ALL	Language	-0.03904	0.032004	-1.21971	0.222576	0.739088	1	-0.03352	0.033159	-1.01102	0.312009	0.684406	2	0	0.005511
CCL20	BNT	E2	Language	-0.00801	0.102176	-0.07842	0.937491	0.98076	1	-0.07211	0.117779	-0.61225	0.540375	0.711386	2	0	-0.0641
CCL20	BNT	E3	Language	-0.02197	0.039394	-0.55764	0.577087	0.962374	1	-0.01604	0.040255	-0.39852	0.690243	0.971445	2	0	0.005925
CCL20	BNT	E4	Language	-0.04972	0.068412	-0.72673	0.467394	0.988413	1	-0.05223	0.072009	-0.72534	0.468244	0.910235	2	0	-0.00251
CCL20	EF_domain	ALL	Executive Function	-0.01935	0.016579	-1.16715	0.24315	0.486301	1	-0.00194	0.016965	-0.11407	0.909183	0.970944	2	0	0.017415
CCL20	EF_domain	E2	Executive Function	0.075144	0.046484	1.61656	0.105974	0.7473	1	0.082591	0.051869	1.5923	0.111317	0.720116	2	0	-0.00745
CCL20	EF_domain	E3	Executive Function	-0.03771	0.020603	-1.83047	0.06718	0.240432	1	-0.02521	0.021006	-1.20036	0.229999	0.521332	2	0	0.012498
CCL20	EF_domain	E4	Executive Function	-0.02548	0.039129	-0.65126	0.51488	0.774264	1	0.034501	0.039119	0.881952	0.377803	0.955924	2	0	-0.00902
CCL20	HVOT	ALL	Visuospatial	-0.03133	0.035442	-0.88387	0.376764	0.86583	1	-0.02616	0.036538	-0.71587	0.474069	0.893923	2	0	0.00517
CCL20	HVOT	E2	Visuospatial	-0.03658	0.120188	-0.30436	0.760852	0.876915	1	-0.08247	0.138956	-0.59353	0.552827	0.709287	2	0	-0.04589
CCL20	HVOT	E3	Visuospatial	-0.02755	0.043395	-0.63493	0.525473	0.930618	1	-0.02695	0.044307	-0.60822	0.543044	0.952931	2	0	0.000605
CCL20	HVOT	E4	Visuospatial	-0.00325	0.081256	-0.03995	0.968133	0.990177	1	0.101949	0.081412	1.25226	0.210474	0.694773	2	0	-0.0987
CCL20	LAN_domain	ALL	Language	-0.02886	0.018929	-1.52447	0.127393	0.62925	1	-0.02146	0.019559	-1.0972	0.272553	0.71283	2	0	0.007397
CCL20	LAN_domain	E2	Language	-0.0013	0.055526	-0.02347	0.981274	0.99764	1	-0.02471	0.064186	-0.38505	0.700201	0.835328	2	0	-0.02341
CCL20	LAN_domain	E3	Language	-0.0226	0.023632	-0.95625	0.338948	0.992224	1	-0.01731	0.024106	-0.71819	0.47264	0.93112	2	0	0.005286
CCL20	LAN_domain	E4	Language	-0.02524	0.040218	-0.62746	0.53036	0.978142	1	-0.01423	0.042414	-0.33561	0.737168	0.944979	2	0	0.011001
CCL20	LMD	ALL	Memory	0.00676	0.035353	0.191209	0.848362	0.989178	1	-0.00674	0.036548	-0.18429	0.853783	0.960118	2	0	2.41e-05
CCL20	LMD	E2	Memory	0.03215	0.114194	0.281535	0.7783	0.979992	1	0.137906	0.126369	1.09129	0.275145	0.758491	2	0	-0.10576
CCL20	LMD	E3	Memory	-0.01083	0.042019	-0.25777	0.796588	0.933931	1	-0.02462	0.042826	-0.57486	0.565387	0.854363	2	0	-0.01379
CCL20	LMD	E4	Memory	-0.0367	0.084959	-0.43197	0.665765	0.894368	1	-0.04416	0.090151	-0.48988	0.624217	0.962897	2	0	-0.00746
CCL20	MEM_domain	ALL	Memory	-0.0212	0.014247	-1.48838	0.13665	0.795492	1	-0.0203	0.014537	-1.39634	0.162611	0.826532	2	0	0.000906
CCL20	MEM_domain	E2	Memory	0.007496	0.043848	0.170944	0.864268	0.992963	1	0.029463	0.050937	0.578419	0.562981	0.936844	2	0	-0.02197
CCL20	MEM_domain	E3	Memory	-0.02795	0.017106	-1.6339	0.10228	0.77278	1	-0.03017	0.017322	-1.74165	0.081571	0.718439	2	0	-0.00222
CCL20	MEM_domain	E4	Memory	-0.05969	0.034074	-1.75182	0.079805	0.831491	1	-0.0304	0.034043	-0.89286	0.371934	0.936112	2	0	0.029297
CCL20	PASD	ALL	Memory	0.004011	0.031975	0.12543	0.900183	0.987298	1	0.01929	0.032439	0.594659	0.552072	0.72194	2	0	-0.01528
CCL20	PASD	E2	Memory	-0.14755	0.102164	-1.44429	0.148656	0.997178	1	-0.07205	0.118183	-0.60969	0.54207	0.981471	2	0	0.0755
CCL20	PASD	E3	Memory	0.028161	0.039243	0.717608	0.472999	0.714754	1	0.036896	0.039777	0.927584	0.353624	0.626143	2	0	-0.00873
CCL20	PASD	E4	Memory	-0.07198	0.07243	-0.99375	0.320347	0.901282	1	-0.02145	0.073019	-0.29375	0.768951	0.981857	2	0	0.050528
CCL20	SIM	ALL	Executive Function	-0.02849	0.033291	-0.85569	0.392169	0.683781	1	-0.01202	0.034491	-0.34851	0.72746	0.874794	2	0	0.016466
CCL20	SIM	E2	Executive Function	0.128007	0.087936	1.45569	0.145478	0.754836	1	0.155492	0.101139	1.53741	0.124193	0.711829	2	0	-0.02748
CCL20	SIM	E3	Executive Function	-0.04722	0.041977	-1.12491	0.260629	0.836169	1	-0.03859	0.043092	-0.89545	0.370545	0.933225	2	0	0.008634
CCL20	SIM	E4	Executive Function	-0.0934	0.078169	-1.19487	0.232137	0.526178	1	-0.01952	0.080551	-0.2423	0.808546	0.90133	2	0	0.073884
CCL20	TRAILSBA	ALL	Executive Function	0.004968	0.035046	0.141749	0.887278	0.92823	1	-0.02029	0.035903	-0.56524	0.57191	0.762546	2	0	-0.01533
CCL20	TRAILSBA	E2	Executive Function	-0.02791	0.121622	-0.22947	0.818505	0.977569	1	-0.09051	0.135916	-0.66595	0.505444	0.904017	2	0	-0.0626
CCL20	TRAILSBA	E3	Executive Function	0.031222	0.042605	0.732826	0.463665	0.656433	1	0.012199	0.043299	0.281732	0.778149	0.905767	2	0	0.019024
CCL20	TRAILSBA	E4	Executive Function	-0.01546	0.077628	-0.19915	0.842145	0.964227	1	-0.08048	0.078297	-1.02792	0.303985	0.872885	2	0	-0.06502
CCL20	VRD	ALL	Memory	-0.08694	0.033535	-2.59247	0.009529	0.647967	1	-0.07704	0.03433	-2.24397	0.024834	0.844364	2	0	0.009902
CCL20	VRD	E2	Memory	-0.04825	0.10456	-0.46148	0.644457	0.75557	1	-0.09482	0.118862	-0.79775	0.425014	0.568612	2	0	-0.04657
CCL20	VRD	E3	Memory	-0.09888	0.040838	-2.42115	0.015471	0.275446	1	-0.09406	0.041733	-2.25379	0.024209	0.27437	2	0	0.004819
CCL20	VRD	E4	Memory	-0.06959	0.072147	-0.96455	0.334772	0.948442	1	0.008791	0.069642	0.126225	0.899554	0.978753	2	0	0.060798
CCL23	BNT	ALL	Language	0.016546	0.032592	0.507681	0.611677	0.882903	1	0.037896	0.034072	1.11222	0.266044	0.684406	2	0	-0.02135
CCL23	BNT	E2	Language	-0.00259	0.095814	-0.02699	0.978467	0.993071	1	0.167672	0.120301	1.39377	0.163388	0.526293	2	0	-0.16509
CCL23	BNT	E3	Language	0.01805	0.040484	0.445862	0.655697	0.962374	1	0.040241	0.041422	0.971494	0.331302	0.971445	2	0	-0.02219
CCL23	BNT	E4	Language	0.008385	0.067098	0.124973	0.900545	0.988413	1	0.051421	0.070087	0.733674	0.463147	0.910235	2	0	-0.04304
CCL23	EF_domain	ALL	Executive Function	-0.00573	0.016901	-0.33928	0.734398	0.81905	1	-0.00467	0.017428	-0.26791	0.788769	0.940988	2	0	0.001065
CCL23	EF_domain	E2	Executive Function	0.003989	0.044582	0.089485	0.928696	0.968233	1	0.017793	0.054253	0.327955	0.742946	0.959509	2	0	-0.0138
CCL23	EF_domain	E3	Executive Function	-0.00532	0.021311	-0.24976	0.802773	0.906451	1	0.000429	0.021664	0.019815	0.984191	0.984191	2	0	0.004893
CCL23	EF_domain	E4	Executive Function	-0.01235	0.038447	-0.3212	0.748056	0.794809	1	-0.02325	0.038072	-0.61079	0.54134	0.974838	2	0	-0.0109
CCL23	HVOT	ALL	Visuospatial	0.051065	0.036217	1.40996	0.158551	0.829341	1	0.043937	0.03783	1.16141	0.245477	0.893923	2	0	0.007128
CCL23	HVOT	E2	Visuospatial	-0.0359	0.112695	-0.31856	0.750061	0.876915	1	-0.04382	0.14343	-0.3055	0.759985	0.830137	2	0	-0.00792
CCL23	HVOT	E3	Visuospatial	0.079913	0.044931	1.7786	0.075306	0.572081	1	0.086162	0.046135	1.86759	0.06182	0.505343	2	0	-0.00625
CCL23	HVOT	E4	Visuospatial	0.080223	0.078712	1.0192	0.308109	0.891661	1	0.03885	0.079723	0.48732	0.626032	0.898086	2	0	0.041373
CCL23	LAN_domain	ALL	Language	0.013667	0.019324	0.707278	0.479394	0.881048	1	0.027779	0.020106	1.38164	0.167084	0.6992	2	0	-0.01411
CCL23	LAN_domain	E2	Language	-0.00246	0.052468	-0.04694	0.962558	0.99764	1	0.104993	0.065235	1.60946	0.107517	0.487409	2	0	-0.10253
CCL23	LAN_domain	E3	Language	0.020493	0.024426	0.838975	0.401483	0.992224	1	0.035848	0.024858	1.44207	0.149283	0.834097	2	0	-0.01535
CCL23	LAN_domain	E4	Language	-0.01122	0.039517	-0.28386	0.77652	0.978142	1	0.007113	0.04123	0.17251	0.863036	0.944979	2	0	0.004105
CCL23	LMD	ALL	Memory	0.048833	0.035956	1.35814	0.17442	0.492056	1	0.061263	0.037555	1.63128	0.10283	0.466164	2	0	-0.01243
CCL23	LMD	E2	Memory	0.07686	0.106812	0.719585	0.471781	0.979992	1	0.155148	0.130069	1.19281	0.232945	0.758491	2	0	-0.07829
CCL23	LMD	E3	Memory	0.06321	0.043202	1.46312	0.143434	0.541861	1	0.078877	0.044057	1.79034	0.073399	0.453739	2	0	-0.01567
CCL23	LMD	E4	Memory	-0.06248	0.083049	-0.75231	0.451864	0.894368	1	-0.04909	0.087724	-0.55956	0.57578	0.962897	2	0	0.013392
CCL23	MEM_domain	ALL	Memory	0.021314	0.014505	1.46943	0.141716	0.795492	1	0.022191	0.014921	1.48726	0.136946	0.826532	2	0	-0.00088
CCL23	MEM_domain	E2	Memory	-0.00653	0.041434	-0.15768	0.874706	0.992963	1	0.032022	0.052486	0.610108	0.541791	0.936844	2	0	-0.02549
CCL23	MEM_domain	E3	Memory	0.040306	0.017644	2.28446	0.022345	0.73033	1	0.041576	0.017813	2.33406	0.019593	0.666155	2	0	-0.00127
CCL23	MEM_domain	E4	Memory	-0.02765	0.033739	-0.8196	0.412446	0.911337	1	-0.03347	0.033054	-1.01248	0.311308	0.936112	2	0	-0.00581
CCL23	PASD	ALL	Memory	0.035402	0.032698	1.0827	0.278944	0.604144	1	0.035474	0.033496	1.05908	0.289565	0.618074	2	0	-7.3e-05
CCL23	PASD	E2	Memory	0.056029	0.096673	0.579574	0.562202	0.997178	1	0.071826	0.120872	0.59423	0.552358	0.981471	2	0	-0.0158
CCL23	PASD	E3	Memory	0.060427	0.040781	1.48175	0.138406	0.642027	1	0.061033	0.041367	1.47539	0.140108	0.511601	2	0	-0.00061
CCL23	PASD	E4	Memory	-0.06076	0.070969	-0.85613	0.391927	0.901282	1	-0.08711	0.070693	-1.23216	0.217889	0.871557	2	0	-0.02635
CCL23	SIM	ALL	Executive Function	-0.00401	0.033878	-0.11828	0.905845	0.987919	1	-0.00096	0.035439	-0.02698	0.978475	0.978475	2	0	0.003051
CCL23	SIM	E2	Executive Function	0.078778	0.082795	0.951493	0.341354	0.754836	1	0.097324	0.104414	0.932103	0.351283	0.796242	2	0	-0.01855
CCL23	SIM	E3	Executive Function	-0.00769	0.043172	-0.17807	0.858669	0.926074	1	-0.00287	0.044401	-0.06471	0.948405	0.9665	2	0	0.004815
CCL23	SIM	E4	Executive Function	-0.07154	0.076679	-0.93294	0.350848	0.598626	1	-0.06489	0.078219	-0.82959	0.406771	0.843597	2	0	0.006647
CCL23	TRAILSBA	ALL	Executive Function	0.008992	0.035478	0.253442	0.799927	0.877339	1	-0.00298	0.036781	-0.08114	0.935328	0.972518	2	0	0.006007
CCL23	TRAILSBA	E2	Executive Function	0.04279	0.113988	0.375389	0.707371	0.977569	1	-0.1485	0.139526	-1.06434	0.287174	0.878529	2	0	-0.10571
CCL23	TRAILSBA	E3	Executive Function	0.023337	0.043518	0.536262	0.591778	0.731653	1	0.008244	0.044336	0.185946	0.852487	0.905767	2	0	0.015093
CCL23	TRAILSBA	E4	Executive Function	-0.0907	0.075196	-1.20617	0.227754	0.841505	1	-0.03386	0.077335	-0.43788	0.66147	0.968042	2	0	0.056835
CCL23	VRD	ALL	Memory	0.032534	0.034377	0.946402	0.343944	0.990147	1	0.040807	0.035487	1.1499	0.250185	0.982584	2	0	-0.00827
CCL23	VRD	E2	Memory	-0.22515	0.095152	-2.36623	0.01797	0.122199	1	-0.16473	0.121667	-1.35392	0.175763	0.31434	2	0	0.060424
CCL23	VRD	E3	Memory	0.098425	0.042395	2.32162	0.020253	0.275446	1	0.100233	0.043363	2.31148	0.020806	0.27437	2	0	-0.00181
CCL23	VRD	E4	Memory	-0.02592	0.070835	-0.36596	0.714394	0.948442	1	-0.01811	0.067771	-0.26728	0.789252	0.941564	2	0	0.007809
CCL25	BNT	ALL	Language	0.007749	0.033146	0.233789	0.815149	0.949293	1	0.015395	0.033371	0.461331	0.644561	0.857162	2	0	-0.00765
CCL25	BNT	E2	Language	0.156705	0.101426	1.54502	0.122342	0.607899	1	0.147426	0.107605	1.37007	0.170664	0.526293	2	0	0.009279
CCL25	BNT	E3	Language	0.018545	0.040925	0.45315	0.650441	0.962374	1	0.026226	0.041279	0.635327	0.525215	0.971445	2	0	-0.00768
CCL25	BNT	E4	Language	-0.07049	0.06729	-1.04761	0.294819	0.964819	1	-0.09815	0.067177	-1.461	0.144016	0.910235	2	0	-0.02765
CCL25	EF_domain	ALL	Executive Function	-0.01601	0.017199	-0.93084	0.351937	0.556551	1	-0.01179	0.01706	-0.69091	0.48962	0.832353	2	0	0.004223
CCL25	EF_domain	E2	Executive Function	0.067903	0.047221	1.43798	0.15044	0.852494	1	0.089787	0.047578	1.88716	0.059139	0.502683	2	0	-0.02188
CCL25	EF_domain	E3	Executive Function	-0.02418	0.021587	-1.12025	0.262606	0.482627	1	-0.02108	0.021642	-0.97388	0.330117	0.56284	2	0	0.003106
CCL25	EF_domain	E4	Executive Function	-0.02074	0.038546	-0.5381	0.590511	0.774264	1	-0.03049	0.036554	-0.83415	0.404197	0.974838	2	0	-0.00975
CCL25	HVOT	ALL	Visuospatial	-0.02326	0.036747	-0.63294	0.526775	0.899621	1	-0.01968	0.036946	-0.53257	0.594329	0.898285	2	0	0.003582
CCL25	HVOT	E2	Visuospatial	-0.10244	0.120492	-0.85015	0.395244	0.655526	1	-0.10898	0.127775	-0.85289	0.393722	0.574244	2	0	-0.00654
CCL25	HVOT	E3	Visuospatial	-0.01814	0.045336	-0.40016	0.689042	0.930618	1	-0.00978	0.045862	-0.21329	0.831099	0.954245	2	0	0.008359
CCL25	HVOT	E4	Visuospatial	0.027329	0.079539	0.343596	0.73115	0.946681	1	-0.00044	0.076831	-0.00576	0.995407	0.999639	2	0	0.026887
CCL25	LAN_domain	ALL	Language	0.005141	0.019692	0.261061	0.794045	0.936928	1	0.008779	0.019745	0.444592	0.656615	0.854793	2	0	-0.00364
CCL25	LAN_domain	E2	Language	0.060009	0.058413	1.02732	0.304269	0.645778	1	0.059856	0.06043	0.990514	0.321923	0.638088	2	0	0.000153
CCL25	LAN_domain	E3	Language	0.023628	0.024748	0.954726	0.339716	0.992224	1	0.024405	0.024887	0.980621	0.32678	0.93112	2	0	-0.00078
CCL25	LAN_domain	E4	Language	-0.0534	0.039387	-1.35582	0.175158	0.978142	1	-0.07089	0.039158	-1.81037	0.070238	0.698536	2	0	-0.01749
CCL25	LMD	ALL	Memory	0.035242	0.036606	0.962739	0.335678	0.64078	1	0.042443	0.03676	1.15457	0.248265	0.602929	2	0	-0.0072
CCL25	LMD	E2	Memory	0.108274	0.114361	0.94677	0.343756	0.979992	1	0.15808	0.116011	1.36263	0.172998	0.758491	2	0	-0.04981
CCL25	LMD	E3	Memory	0.035623	0.043728	0.814644	0.415276	0.765502	1	0.054247	0.043881	1.23624	0.21637	0.68797	2	0	-0.01862
CCL25	LMD	E4	Memory	-0.02982	0.083762	-0.35596	0.721868	0.894368	1	-0.04564	0.08459	-0.53956	0.589502	0.962897	2	0	-0.01583
CCL25	MEM_domain	ALL	Memory	0.007137	0.014843	0.480835	0.630634	0.875165	1	0.010873	0.014697	0.739833	0.459401	0.826532	2	0	-0.00374
CCL25	MEM_domain	E2	Memory	0.050984	0.046092	1.10614	0.268668	0.992963	1	0.066826	0.04774	1.39979	0.161575	0.715451	2	0	-0.01584
CCL25	MEM_domain	E3	Memory	0.006111	0.018014	0.339264	0.734411	0.968011	1	0.010238	0.017964	0.569897	0.568748	0.914436	2	0	-0.00413
CCL25	MEM_domain	E4	Memory	-0.01948	0.033893	-0.57467	0.565516	0.911337	1	-0.03855	0.03172	-1.21535	0.224234	0.936112	2	0	-0.01907
CCL25	PASD	ALL	Memory	-0.02306	0.033223	-0.69402	0.487668	0.711253	1	-0.01575	0.032774	-0.48049	0.630876	0.766888	2	0	0.00731
CCL25	PASD	E2	Memory	0.003204	0.105813	0.030278	0.975845	0.997178	1	0.026941	0.110787	0.243181	0.807865	0.981471	2	0	-0.02374
CCL25	PASD	E3	Memory	-0.03939	0.040966	-0.96148	0.336311	0.642027	1	-0.03753	0.040996	-0.91538	0.359992	0.626143	2	0	0.001861
CCL25	PASD	E4	Memory	0.005783	0.071656	0.0807	0.93568	0.989138	1	-0.00663	0.068548	-0.09677	0.922912	0.981857	2	0	-0.00085
CCL25	SIM	ALL	Executive Function	-0.01272	0.034426	-0.36947	0.711779	0.874604	1	-0.00828	0.034654	-0.23887	0.811206	0.934949	2	0	0.004441
CCL25	SIM	E2	Executive Function	0.118478	0.091933	1.28875	0.197484	0.754836	1	0.172819	0.094354	1.8316	0.067011	0.711829	2	0	-0.05434
CCL25	SIM	E3	Executive Function	-0.02004	0.043635	-0.45926	0.646045	0.882684	1	-0.00986	0.044207	-0.22313	0.823433	0.937986	2	0	0.010176
CCL25	SIM	E4	Executive Function	-0.12074	0.076752	-1.5731	0.115697	0.424976	1	-0.1464	0.074541	-1.964	0.04953	0.561346	2	0	-0.02566
CCL25	TRAILSBA	ALL	Executive Function	0.047524	0.036113	1.31599	0.188177	0.55171	1	0.041513	0.035987	1.15353	0.248691	0.73526	2	0	0.006011
CCL25	TRAILSBA	E2	Executive Function	-0.00391	0.122406	-0.03191	0.97454	0.98552	1	0.002984	0.125572	0.023759	0.981044	0.997984	2	0	0.000923
CCL25	TRAILSBA	E3	Executive Function	0.06364	0.04411	1.44275	0.149092	0.349594	1	0.06211	0.044198	1.40526	0.159943	0.398035	2	0	0.001529
CCL25	TRAILSBA	E4	Executive Function	-0.00433	0.076078	-0.05697	0.954573	0.985702	1	-0.00239	0.074203	-0.03225	0.974274	0.995383	2	0	0.001941
CCL25	VRD	ALL	Memory	0.002862	0.03508	0.081584	0.934977	0.993383	1	0.011173	0.034878	0.320335	0.748714	0.982584	2	0	-0.00831
CCL25	VRD	E2	Memory	0.126534	0.104454	1.21138	0.225751	0.403976	1	0.140573	0.108889	1.29097	0.196713	0.326256	2	0	-0.01404
CCL25	VRD	E3	Memory	-0.02717	0.042962	-0.63235	0.527158	0.763701	1	-0.01733	0.043352	-0.39986	0.689256	0.858081	2	0	0.009832
CCL25	VRD	E4	Memory	0.021745	0.071338	0.304813	0.760509	0.948442	1	-0.02746	0.065319	-0.42042	0.674178	0.871189	2	0	-0.00572
CCL28	BNT	ALL	Language	-0.01131	0.033931	-0.33341	0.738821	0.930367	1	-0.00771	0.034874	-0.22109	0.825025	0.909773	2	0	0.003603
CCL28	BNT	E2	Language	-0.1226	0.108323	-1.13179	0.257725	0.659864	1	-0.12669	0.115353	-1.09829	0.272079	0.545473	2	0	-0.00409
CCL28	BNT	E3	Language	-0.00826	0.040405	-0.20441	0.838035	0.995886	1	-0.00163	0.041526	-0.03934	0.968621	0.971445	2	0	0.006626
CCL28	BNT	E4	Language	0.043021	0.074457	0.57779	0.563406	0.988413	1	0.039396	0.081366	0.484183	0.628256	0.910235	2	0	0.003625
CCL28	EF_domain	ALL	Executive Function	-0.00823	0.017595	-0.46766	0.640026	0.76354	1	-0.00157	0.017823	-0.08804	0.929841	0.970944	2	0	0.006659
CCL28	EF_domain	E2	Executive Function	-0.06516	0.050399	-1.29292	0.196039	0.878116	1	-0.04737	0.051598	-0.91807	0.358582	0.786567	2	0	0.017791
CCL28	EF_domain	E3	Executive Function	-0.00372	0.021246	-0.17514	0.860967	0.929298	1	0.00654	0.021698	0.301416	0.763097	0.943466	2	0	-0.00282
CCL28	EF_domain	E4	Executive Function	-0.00227	0.042611	-0.05329	0.957504	0.971795	1	-0.00147	0.044116	-0.03326	0.973467	0.985979	2	0	0.000803
CCL28	HVOT	ALL	Visuospatial	-0.03045	0.037726	-0.80705	0.419639	0.86583	1	-0.01784	0.038526	-0.46298	0.643377	0.898285	2	0	0.01261
CCL28	HVOT	E2	Visuospatial	-0.22595	0.126112	-1.79163	0.073192	0.286095	1	-0.25065	0.134336	-1.86585	0.062062	0.162316	2	0	-0.0247
CCL28	HVOT	E3	Visuospatial	-0.03182	0.044829	-0.70984	0.477806	0.930618	1	-0.01313	0.045875	-0.28612	0.774787	0.952931	2	0	0.018695
CCL28	HVOT	E4	Visuospatial	0.089302	0.08799	1.01492	0.310145	0.891661	1	0.135387	0.091774	1.47522	0.140153	0.658931	2	0	-0.04608
CCL28	LAN_domain	ALL	Language	-0.00458	0.020129	-0.2276	0.819958	0.945036	1	-0.0036	0.020602	-0.17469	0.86132	0.90192	2	0	0.000982
CCL28	LAN_domain	E2	Language	-0.07564	0.059562	-1.26991	0.204118	0.645778	1	-0.07468	0.062231	-1.20007	0.230111	0.568362	2	0	0.000956
CCL28	LAN_domain	E3	Language	-0.00542	0.024335	-0.22261	0.823838	0.992224	1	-0.0038	0.024935	-0.15247	0.878813	0.999654	2	0	0.001615
CCL28	LAN_domain	E4	Language	0.047413	0.0436	1.08746	0.276833	0.978142	1	0.042932	0.047567	0.90256	0.36676	0.9167	2	0	0.004481
CCL28	LMD	ALL	Memory	0.000508	0.037474	0.013563	0.989178	0.989178	1	0.006006	0.03843	0.156277	0.875815	0.960571	2	0	-0.0055
CCL28	LMD	E2	Memory	0.033024	0.121953	0.270795	0.786548	0.979992	1	0.022292	0.125196	0.178053	0.858681	0.926829	2	0	0.010733
CCL28	LMD	E3	Memory	-0.03089	0.043123	-0.71634	0.47378	0.826078	1	-0.00847	0.044174	-0.19166	0.848008	0.963832	2	0	0.022424
CCL28	LMD	E4	Memory	0.076915	0.092223	0.834004	0.404279	0.894368	1	0.052547	0.101743	0.516467	0.605528	0.962897	2	0	0.024367
CCL28	MEM_domain	ALL	Memory	0.013527	0.015126	0.894274	0.371175	0.795492	1	0.017601	0.015277	1.15217	0.249251	0.826532	2	0	-0.00407
CCL28	MEM_domain	E2	Memory	-0.04508	0.04723	-0.95452	0.339822	0.992963	1	-0.03974	0.049667	-0.80014	0.423627	0.872929	2	0	0.005342
CCL28	MEM_domain	E3	Memory	0.009591	0.017628	0.544078	0.586388	0.968011	1	0.018164	0.017898	1.01483	0.310187	0.870249	2	0	-0.00857
CCL28	MEM_domain	E4	Memory	0.039205	0.037319	1.05055	0.293467	0.831491	1	0.029872	0.038306	0.779818	0.435498	0.936112	2	0	0.009333
CCL28	PASD	ALL	Memory	0.046834	0.033907	1.38124	0.167205	0.485137	1	0.046537	0.03413	1.36352	0.172718	0.510646	2	0	0.000297
CCL28	PASD	E2	Memory	-0.06457	0.110097	-0.58645	0.557575	0.997178	1	-0.07924	0.114529	-0.69191	0.488992	0.981471	2	0	-0.01468
CCL28	PASD	E3	Memory	0.057917	0.040319	1.43647	0.150869	0.642027	1	0.067559	0.041069	1.64503	0.099963	0.511601	2	0	-0.00964
CCL28	PASD	E4	Memory	0.048555	0.078952	0.614988	0.538562	0.903266	1	0.036891	0.082381	0.447805	0.654294	0.981857	2	0	0.011664
CCL28	SIM	ALL	Executive Function	-0.04839	0.035214	-1.37423	0.169369	0.476735	1	-0.04068	0.036198	-1.12379	0.2611	0.633387	2	0	0.007713
CCL28	SIM	E2	Executive Function	-0.11323	0.094371	-1.19989	0.230183	0.754836	1	-0.11718	0.098594	-1.18851	0.234634	0.711829	2	0	-0.00395
CCL28	SIM	E3	Executive Function	-0.03557	0.043058	-0.82599	0.408808	0.868716	1	-0.02016	0.044458	-0.45355	0.650155	0.937986	2	0	0.015402
CCL28	SIM	E4	Executive Function	-0.08148	0.085177	-0.95657	0.338786	0.598626	1	-0.10294	0.090499	-1.13752	0.255323	0.843597	2	0	-0.02147
CCL28	TRAILSBA	ALL	Executive Function	-0.02092	0.036911	-0.56672	0.570905	0.691213	1	-0.03117	0.037553	-0.83016	0.40645	0.745929	2	0	-0.01026
CCL28	TRAILSBA	E2	Executive Function	0.035847	0.129863	0.276038	0.782519	0.977569	1	0.02168	0.13408	0.161694	0.871546	0.940717	2	0	0.014167
CCL28	TRAILSBA	E3	Executive Function	-0.01384	0.043496	-0.31825	0.750296	0.822906	1	-0.02811	0.044464	-0.63224	0.52723	0.750776	2	0	-0.01427
CCL28	TRAILSBA	E4	Executive Function	-0.05557	0.083303	-0.66714	0.504686	0.946076	1	-0.07771	0.08778	-0.88524	0.376029	0.968042	2	0	-0.02213
CCL28	VRD	ALL	Memory	-0.01696	0.035831	-0.47324	0.63604	0.990147	1	0.000793	0.036335	0.021829	0.982584	0.982584	2	0	0.016164
CCL28	VRD	E2	Memory	-0.26337	0.108172	-2.43469	0.014905	0.112612	1	-0.28134	0.113417	-2.48055	0.013118	0.067172	2	1	-0.01797
CCL28	VRD	E3	Memory	-0.02248	0.042358	-0.53081	0.595551	0.776187	1	-0.00028	0.043525	-0.00644	0.994861	0.995089	2	0	0.022204
CCL28	VRD	E4	Memory	0.084379	0.078398	1.07629	0.281799	0.948442	1	0.069633	0.078377	0.88843	0.374309	0.871189	2	0	0.014746
CCL3	BNT	ALL	Language	0.009674	0.034346	0.281677	0.778191	0.944947	1	0.017849	0.037181	0.480062	0.631184	0.857162	2	0	-0.00817
CCL3	BNT	E2	Language	-0.13801	0.093737	-1.47229	0.140944	0.607899	1	-0.13658	0.120132	-1.13688	0.255589	0.545473	2	0	0.001432
CCL3	BNT	E3	Language	0.044226	0.042451	1.04182	0.297496	0.962374	1	0.053552	0.0447	1.19802	0.230909	0.971445	2	0	-0.00933
CCL3	BNT	E4	Language	0.013849	0.074905	0.184888	0.853317	0.988413	1	0.05077	0.086525	0.58677	0.557358	0.910235	2	0	-0.03692
CCL3	EF_domain	ALL	Executive Function	-0.02145	0.017793	-1.20575	0.227913	0.46964	1	-0.00927	0.019022	-0.48722	0.626106	0.862591	2	0	0.012186
CCL3	EF_domain	E2	Executive Function	-0.02694	0.044192	-0.60967	0.542077	0.878116	1	-0.0085	0.053945	-0.15751	0.874846	0.959509	2	0	0.018446
CCL3	EF_domain	E3	Executive Function	-0.01409	0.022342	-0.63046	0.528395	0.74856	1	-0.00558	0.023433	-0.23797	0.811907	0.94845	2	0	0.00851
CCL3	EF_domain	E4	Executive Function	-0.04269	0.042651	-1.00095	0.316849	0.755241	1	-0.00451	0.047057	-0.09585	0.92364	0.976747	2	0	0.038181
CCL3	HVOT	ALL	Visuospatial	-0.01653	0.037989	-0.4352	0.663415	0.926408	1	-0.01921	0.04103	-0.4683	0.639568	0.898285	2	0	-0.00268
CCL3	HVOT	E2	Visuospatial	-0.1511	0.110501	-1.36745	0.171485	0.416464	1	-0.29146	0.139274	-2.09272	0.036374	0.117782	2	0	-0.14036
CCL3	HVOT	E3	Visuospatial	0.024874	0.046878	0.530619	0.595683	0.930618	1	0.019895	0.049361	0.403053	0.686909	0.952931	2	0	0.004979
CCL3	HVOT	E4	Visuospatial	-0.05283	0.088122	-0.59951	0.548831	0.936099	1	0.016639	0.098269	0.16932	0.865545	0.980951	2	0	0.036191
CCL3	LAN_domain	ALL	Language	0.005964	0.020374	0.292709	0.769744	0.936928	1	0.018297	0.021973	0.832708	0.405009	0.765018	2	0	-0.01233
CCL3	LAN_domain	E2	Language	-0.08229	0.051403	-1.60097	0.109383	0.565416	1	-0.08176	0.064741	-1.26285	0.206644	0.568362	2	0	0.000537
CCL3	LAN_domain	E3	Language	0.02484	0.025638	0.9689	0.332595	0.992224	1	0.039475	0.026905	1.46723	0.142315	0.834097	2	0	-0.01463
CCL3	LAN_domain	E4	Language	0.010714	0.043989	0.243569	0.807565	0.978142	1	0.031826	0.05082	0.626243	0.531156	0.932754	2	0	-0.02111
CCL3	LMD	ALL	Memory	0.088342	0.037813	2.33628	0.019477	0.173842	1	0.073788	0.040926	1.80297	0.071394	0.439223	2	0	0.014555
CCL3	LMD	E2	Memory	0.05856	0.105919	0.552879	0.580347	0.979992	1	0.135368	0.129653	1.04408	0.296447	0.758491	2	0	-0.07681
CCL3	LMD	E3	Memory	0.070731	0.045424	1.55714	0.119437	0.507607	1	0.046665	0.047638	0.979592	0.327288	0.854363	2	0	0.024065
CCL3	LMD	E4	Memory	0.160982	0.09186	1.75246	0.079695	0.894368	1	0.188737	0.107104	1.76218	0.078038	0.962897	2	0	-0.02775
CCL3	MEM_domain	ALL	Memory	0.014454	0.015337	0.942417	0.345979	0.795492	1	0.009951	0.016346	0.608753	0.542688	0.908623	2	0	0.004503
CCL3	MEM_domain	E2	Memory	-0.01254	0.041171	-0.30446	0.760776	0.992963	1	-0.05692	0.051542	-1.10441	0.269414	0.859025	2	0	-0.04439
CCL3	MEM_domain	E3	Memory	0.012732	0.018703	0.680754	0.496027	0.968011	1	0.011827	0.019449	0.608106	0.543117	0.914436	2	0	0.000905
CCL3	MEM_domain	E4	Memory	0.020716	0.037606	0.550872	0.581721	0.911337	1	0.0223	0.040909	0.545116	0.585674	0.936112	2	0	-0.00158
CCL3	PASD	ALL	Memory	0.050366	0.034466	1.46132	0.143928	0.485137	1	0.052014	0.036515	1.42445	0.154317	0.510646	2	0	-0.00165
CCL3	PASD	E2	Memory	0.033653	0.095698	0.351661	0.725093	0.997178	1	-0.05722	0.119732	-0.47787	0.632745	0.981471	2	0	-0.02356
CCL3	PASD	E3	Memory	0.047794	0.042949	1.1128	0.265794	0.642027	1	0.052499	0.044687	1.17482	0.240068	0.625409	2	0	-0.00471
CCL3	PASD	E4	Memory	0.067652	0.079233	0.853839	0.393194	0.901282	1	0.096624	0.087305	1.10673	0.26841	0.905712	2	0	-0.02897
CCL3	SIM	ALL	Executive Function	-0.04624	0.035648	-1.29726	0.194542	0.490214	1	-0.03919	0.038627	-1.01462	0.310287	0.645685	2	0	0.007052
CCL3	SIM	E2	Executive Function	-0.04832	0.082229	-0.58768	0.55675	0.879829	1	-0.01135	0.103609	-0.10954	0.912773	0.969388	2	0	0.036975
CCL3	SIM	E3	Executive Function	-0.01118	0.045311	-0.24674	0.805107	0.911294	1	-0.01465	0.047933	-0.30569	0.759842	0.937986	2	0	-0.00347
CCL3	SIM	E4	Executive Function	-0.1625	0.084722	-1.91808	0.055101	0.359667	1	-0.08476	0.096464	-0.87863	0.379604	0.843597	2	0	0.077748
CCL3	TRAILSBA	ALL	Executive Function	0.020762	0.037436	0.554583	0.57918	0.691213	1	0.003398	0.040208	0.084499	0.93266	0.972518	2	0	0.017364
CCL3	TRAILSBA	E2	Executive Function	0.022466	0.112963	0.198881	0.842356	0.977569	1	-0.14476	0.13885	-1.04257	0.297149	0.878529	2	0	-0.12229
CCL3	TRAILSBA	E3	Executive Function	0.040089	0.045836	0.874623	0.381779	0.603744	1	0.031955	0.048081	0.664598	0.506308	0.750776	2	0	0.008135
CCL3	TRAILSBA	E4	Executive Function	-0.03245	0.084416	-0.3844	0.700679	0.952923	1	-0.03353	0.094738	-0.35396	0.723369	0.968042	2	0	-0.00108
CCL3	VRD	ALL	Memory	0.014844	0.036283	0.40911	0.682459	0.990147	1	0.033435	0.038769	0.86242	0.388456	0.982584	2	0	-0.01859
CCL3	VRD	E2	Memory	-0.25289	0.09337	-2.70846	0.00676	0.109505	1	-0.30376	0.117863	-2.57725	0.009959	0.0571	2	1	-0.05087
CCL3	VRD	E3	Memory	0.054869	0.044831	1.2239	0.22099	0.721968	1	0.067405	0.047099	1.43114	0.152391	0.493458	2	0	-0.01254
CCL3	VRD	E4	Memory	0.03615	0.07906	0.457242	0.647497	0.948442	1	0.092817	0.083239	1.11506	0.264825	0.871189	2	0	-0.05667
CCL4	BNT	ALL	Language	-0.01792	0.032943	-0.54406	0.586401	0.879265	1	-0.01766	0.034255	-0.51569	0.606073	0.857162	2	0	0.000258
CCL4	BNT	E2	Language	-0.2055	0.085577	-2.4014	0.016333	0.298914	1	-0.20612	0.099148	-2.07892	0.037625	0.42219	2	0	-0.00062
CCL4	BNT	E3	Language	0.025407	0.041272	0.615594	0.538163	0.962374	1	0.025692	0.042295	0.607449	0.543553	0.971445	2	0	-0.00028
CCL4	BNT	E4	Language	-0.03675	0.070251	-0.52309	0.600913	0.988413	1	-0.01183	0.077997	-0.15167	0.879447	0.970208	2	0	0.024918
CCL4	EF_domain	ALL	Executive Function	-0.02506	0.017041	-1.47057	0.141406	0.384625	1	-0.01522	0.017503	-0.86946	0.384593	0.787179	2	0	0.009841
CCL4	EF_domain	E2	Executive Function	-0.07158	0.040387	-1.77226	0.076351	0.701174	1	-0.04991	0.044881	-1.11208	0.266104	0.720116	2	0	0.021665
CCL4	EF_domain	E3	Executive Function	-0.0125	0.021687	-0.57647	0.564297	0.752395	1	-0.00544	0.022119	-0.2459	0.805761	0.94845	2	0	0.007063
CCL4	EF_domain	E4	Executive Function	-0.03449	0.040026	-0.86176	0.388821	0.755241	1	-0.01848	0.042271	-0.43724	0.661939	0.974838	2	0	0.01601
CCL4	HVOT	ALL	Visuospatial	-0.02755	0.036388	-0.75718	0.44894	0.872226	1	-0.02533	0.037734	-0.67133	0.502012	0.893923	2	0	0.00222
CCL4	HVOT	E2	Visuospatial	-0.2185	0.101325	-2.15642	0.031051	0.175955	1	-0.30527	0.115255	-2.64866	0.008081	0.058128	2	1	-0.08677
CCL4	HVOT	E3	Visuospatial	0.009969	0.045455	0.219324	0.826397	0.937915	1	0.00681	0.046563	0.146257	0.883718	0.954245	2	0	0.003159
CCL4	HVOT	E4	Visuospatial	-0.02533	0.082874	-0.30568	0.759851	0.946681	1	0.030875	0.088857	0.347472	0.728237	0.947704	2	0	-0.00554
CCL4	LAN_domain	ALL	Language	-0.00766	0.019542	-0.3921	0.694985	0.93594	1	-0.00266	0.020247	-0.13117	0.895637	0.90192	2	0	0.005007
CCL4	LAN_domain	E2	Language	-0.1077	0.047176	-2.28295	0.022433	0.381369	1	-0.11214	0.053588	-2.09261	0.036384	0.412354	2	0	-0.00444
CCL4	LAN_domain	E3	Language	0.015024	0.024848	0.604634	0.545422	0.992224	1	0.020388	0.025388	0.803037	0.421953	0.93112	2	0	-0.00536
CCL4	LAN_domain	E4	Language	-0.01284	0.041235	-0.31135	0.755536	0.978142	1	-0.00046	0.04575	-0.01008	0.99196	0.99196	2	0	0.012378
CCL4	LMD	ALL	Memory	0.026931	0.036367	0.740536	0.458975	0.75015	1	0.007436	0.037756	0.19696	0.843859	0.960118	2	0	0.019494
CCL4	LMD	E2	Memory	0.007182	0.098801	0.072693	0.94205	0.979992	1	0.02407	0.109504	0.219809	0.82602	0.926829	2	0	-0.01689
CCL4	LMD	E3	Memory	0.024572	0.044072	0.557543	0.577156	0.8834	1	-7.3e-05	0.045011	-0.00163	0.998701	0.998701	2	0	0.024499
CCL4	LMD	E4	Memory	0.073587	0.086987	0.845954	0.397578	0.894368	1	0.077907	0.097316	0.800554	0.42339	0.962897	2	0	-0.00432
CCL4	MEM_domain	ALL	Memory	-0.00641	0.014723	-0.43543	0.663248	0.878939	1	-0.00816	0.015066	-0.54183	0.587933	0.908623	2	0	-0.00175
CCL4	MEM_domain	E2	Memory	-0.02633	0.038255	-0.68831	0.49126	0.992963	1	-0.05984	0.043163	-1.38647	0.165605	0.715451	2	0	-0.03351
CCL4	MEM_domain	E3	Memory	-0.00673	0.018063	-0.37282	0.709285	0.968011	1	-0.00645	0.018315	-0.35236	0.72457	0.914436	2	0	0.000281
CCL4	MEM_domain	E4	Memory	-0.01729	0.035265	-0.49038	0.623868	0.925596	1	-0.02319	0.036759	-0.63087	0.528128	0.936112	2	0	-0.0059
CCL4	PASD	ALL	Memory	0.025287	0.033007	0.766112	0.44361	0.674093	1	0.027646	0.033614	0.822455	0.410818	0.658238	2	0	-0.00236
CCL4	PASD	E2	Memory	0.012001	0.089249	0.134462	0.893037	0.997178	1	-0.04752	0.100668	-0.47208	0.63687	0.981471	2	0	-0.03552
CCL4	PASD	E3	Memory	0.025688	0.041377	0.620833	0.534709	0.739712	1	0.029866	0.042021	0.710733	0.47725	0.662306	2	0	-0.00418
CCL4	PASD	E4	Memory	0.022761	0.074555	0.305285	0.760149	0.968107	1	0.024038	0.078939	0.304517	0.760734	0.981857	2	0	-0.00128
CCL4	SIM	ALL	Executive Function	-0.05123	0.034176	-1.49913	0.133839	0.455054	1	-0.0461	0.035551	-1.29663	0.194757	0.623225	2	0	0.005137
CCL4	SIM	E2	Executive Function	-0.09945	0.076256	-1.3041	0.1922	0.754836	1	-0.07488	0.086906	-0.86168	0.388865	0.852995	2	0	0.024561
CCL4	SIM	E3	Executive Function	-0.02107	0.044019	-0.47876	0.63211	0.882684	1	-0.01962	0.045305	-0.43314	0.664911	0.937986	2	0	0.001451
CCL4	SIM	E4	Executive Function	-0.11754	0.079976	-1.46972	0.141638	0.424976	1	-0.05686	0.086964	-0.65386	0.513202	0.843597	2	0	0.06068
CCL4	TRAILSBA	ALL	Executive Function	0.023362	0.036036	0.648294	0.516795	0.691213	1	0.007172	0.037182	0.192886	0.847048	0.959988	2	0	0.01619
CCL4	TRAILSBA	E2	Executive Function	0.149523	0.103986	1.43791	0.150459	0.648435	1	0.034566	0.117244	0.294821	0.768131	0.916367	2	0	0.114957
CCL4	TRAILSBA	E3	Executive Function	0.024066	0.044597	0.539631	0.589452	0.731653	1	0.02209	0.045503	0.485459	0.627351	0.820382	2	0	0.001976
CCL4	TRAILSBA	E4	Executive Function	-0.06081	0.080516	-0.75529	0.450076	0.946076	1	-0.0463	0.086947	-0.53253	0.59436	0.968042	2	0	0.014511
CCL4	VRD	ALL	Memory	-0.05319	0.034747	-1.53068	0.12585	0.990147	1	-0.04339	0.035707	-1.21507	0.224338	0.982584	2	0	0.009801
CCL4	VRD	E2	Memory	-0.26301	0.086034	-3.05709	0.002235	0.05066	1	-0.29878	0.097514	-3.06394	0.002184	0.02122	2	1	-0.03576
CCL4	VRD	E3	Memory	-0.02169	0.043301	-0.50098	0.616384	0.776187	1	-0.01545	0.044345	-0.34837	0.727565	0.867973	2	0	0.006245
CCL4	VRD	E4	Memory	-0.10972	0.073662	-1.48954	0.136346	0.842867	1	-0.0728	0.075029	-0.97033	0.331883	0.871189	2	0	0.036919
CD244	BNT	ALL	Language	-0.03246	0.032155	-1.00942	0.312776	0.764351	1	-0.03714	0.032941	-1.12755	0.259508	0.684406	2	0	-0.00469
CD244	BNT	E2	Language	-0.04044	0.101455	-0.39863	0.690166	0.827283	1	-0.02871	0.107804	-0.26632	0.789994	0.865415	2	0	0.011733
CD244	BNT	E3	Language	-0.0387	0.039522	-0.97927	0.327447	0.962374	1	-0.04823	0.040656	-1.18643	0.235454	0.971445	2	0	-0.00953
CD244	BNT	E4	Language	-0.01267	0.068879	-0.18392	0.854073	0.988413	1	-0.04036	0.073363	-0.55014	0.582226	0.910235	2	0	-0.02769
CD244	EF_domain	ALL	Executive Function	-0.02101	0.016661	-1.26092	0.207339	0.46374	1	-0.0159	0.016854	-0.94356	0.345392	0.787179	2	0	0.005105
CD244	EF_domain	E2	Executive Function	-0.0338	0.047089	-0.71772	0.472931	0.878116	1	-0.02996	0.047338	-0.63286	0.526826	0.920537	2	0	0.003839
CD244	EF_domain	E3	Executive Function	-0.03598	0.02074	-1.7348	0.082776	0.268402	1	-0.03131	0.021232	-1.47451	0.140345	0.431014	2	0	0.004673
CD244	EF_domain	E4	Executive Function	0.045018	0.039231	1.14752	0.251168	0.658801	1	0.029959	0.039739	0.753888	0.450917	0.974838	2	0	0.015059
CD244	HVOT	ALL	Visuospatial	0.033812	0.035717	0.946663	0.343811	0.86583	1	0.03601	0.036416	0.988843	0.32274	0.893923	2	0	-0.0022
CD244	HVOT	E2	Visuospatial	0.019014	0.119491	0.159125	0.87357	0.960504	1	0.023528	0.127199	0.18497	0.853252	0.879108	2	0	-0.00451
CD244	HVOT	E3	Visuospatial	0.019454	0.043796	0.444189	0.656906	0.930618	1	0.016425	0.04496	0.365325	0.714869	0.952931	2	0	0.003029
CD244	HVOT	E4	Visuospatial	0.145862	0.08059	1.80992	0.070308	0.531212	1	0.236118	0.084369	2.79865	0.005132	0.348952	2	0	-0.09026
CD244	LAN_domain	ALL	Language	-0.01768	0.019034	-0.92861	0.353089	0.84591	1	-0.01696	0.019434	-0.8727	0.382827	0.765018	2	0	0.000715
CD244	LAN_domain	E2	Language	-0.00074	0.055947	-0.01321	0.989457	0.99764	1	0.008265	0.057491	0.143763	0.885687	0.926565	2	0	-0.00753
CD244	LAN_domain	E3	Language	-0.0179	0.023793	-0.75247	0.451771	0.992224	1	-0.01797	0.024398	-0.73647	0.461446	0.93112	2	0	-6.5e-05
CD244	LAN_domain	E4	Language	-0.02411	0.040464	-0.59572	0.551361	0.978142	1	-0.05466	0.042809	-1.27672	0.2017	0.784866	2	0	-0.03055
CD244	LMD	ALL	Memory	0.007672	0.035489	0.216179	0.828848	0.989178	1	0.001454	0.036304	0.040054	0.96805	0.970278	2	0	0.006218
CD244	LMD	E2	Memory	0.063889	0.113333	0.563725	0.572941	0.979992	1	0.150861	0.115117	1.3105	0.190025	0.758491	2	0	-0.08697
CD244	LMD	E3	Memory	-0.01917	0.042185	-0.45444	0.649509	0.901359	1	-0.03211	0.04329	-0.74174	0.458246	0.854363	2	0	-0.01294
CD244	LMD	E4	Memory	0.087471	0.085103	1.02783	0.304028	0.894368	1	0.065992	0.091674	0.719857	0.471613	0.962897	2	0	0.02148
CD244	MEM_domain	ALL	Memory	0.007616	0.01432	0.531843	0.594834	0.875165	1	0.002882	0.014452	0.199427	0.841928	0.956296	2	0	0.004734
CD244	MEM_domain	E2	Memory	0.018389	0.044144	0.41658	0.676986	0.992963	1	0.004575	0.045676	0.100151	0.920224	0.936844	2	0	0.013815
CD244	MEM_domain	E3	Memory	-0.00492	0.017265	-0.28517	0.775512	0.968011	1	-0.00754	0.017574	-0.42878	0.668083	0.914436	2	0	-0.00261
CD244	MEM_domain	E4	Memory	0.045289	0.034447	1.31474	0.188599	0.831491	1	0.015659	0.034632	0.452149	0.651162	0.962587	2	0	0.02963
CD244	PASD	ALL	Memory	0.028196	0.032126	0.877666	0.380125	0.649301	1	0.022896	0.03224	0.710166	0.477601	0.683225	2	0	0.0053
CD244	PASD	E2	Memory	0.014319	0.102693	0.139431	0.88911	0.997178	1	0.003705	0.106767	0.0347	0.972319	0.989991	2	0	0.010614
CD244	PASD	E3	Memory	0.027325	0.039575	0.69045	0.489911	0.719884	1	0.033467	0.040328	0.829857	0.406619	0.626143	2	0	-0.00614
CD244	PASD	E4	Memory	0.061503	0.072863	0.844079	0.398625	0.901282	1	-0.02671	0.074318	-0.35938	0.719313	0.981857	2	0	0.034794
CD244	SIM	ALL	Executive Function	-0.03422	0.033446	-1.02311	0.306257	0.631075	1	-0.02711	0.03427	-0.79114	0.428863	0.761805	2	0	0.007107
CD244	SIM	E2	Executive Function	-0.07787	0.088299	-0.88186	0.37785	0.754836	1	-0.03629	0.092325	-0.39303	0.6943	0.969388	2	0	0.041581
CD244	SIM	E3	Executive Function	-0.02972	0.042173	-0.70468	0.48101	0.882684	1	-0.03372	0.043586	-0.77364	0.439146	0.934934	2	0	-0.004
CD244	SIM	E4	Executive Function	-0.02046	0.078957	-0.25917	0.795507	0.901574	1	-0.01124	0.082009	-0.13701	0.891024	0.961268	2	0	0.009227
CD244	TRAILSBA	ALL	Executive Function	0.035906	0.034934	1.02782	0.304036	0.646076	1	0.038205	0.035431	1.0783	0.280899	0.745929	2	0	-0.0023
CD244	TRAILSBA	E2	Executive Function	-0.01518	0.120895	-0.12558	0.900068	0.985515	1	-0.04765	0.1244	-0.38302	0.701704	0.904017	2	0	-0.03247
CD244	TRAILSBA	E3	Executive Function	0.102258	0.042137	2.42678	0.015234	0.235334	1	0.10063	0.043118	2.33383	0.019605	0.255758	2	0	0.001628
CD244	TRAILSBA	E4	Executive Function	-0.19571	0.075265	-2.60034	0.009313	0.264302	1	-0.16673	0.081579	-2.04372	0.040981	0.486363	2	0	0.028989
CD244	VRD	ALL	Memory	0.002176	0.033807	0.064354	0.948689	0.993383	1	-0.00544	0.034205	-0.15918	0.873528	0.982584	2	0	-0.00327
CD244	VRD	E2	Memory	-0.11717	0.103279	-1.13451	0.256579	0.425546	1	-0.15396	0.107733	-1.42913	0.152967	0.311878	2	0	-0.03679
CD244	VRD	E3	Memory	0.009508	0.041341	0.229985	0.818103	0.897275	1	0.005834	0.042508	0.137251	0.890832	0.977042	2	0	0.003674
CD244	VRD	E4	Memory	0.003114	0.072757	0.042798	0.965862	0.98656	1	-0.02915	0.070851	-0.41148	0.680718	0.871189	2	0	-0.02604
CD40	BNT	ALL	Language	0.013061	0.033004	0.395744	0.692294	0.92849	1	0.01709	0.033588	0.5088	0.610892	0.857162	2	0	-0.00403
CD40	BNT	E2	Language	0.08454	0.109154	0.774503	0.438633	0.745676	1	0.031863	0.117023	0.272276	0.78541	0.865415	2	0	0.052677
CD40	BNT	E3	Language	-0.01036	0.040584	-0.25522	0.798557	0.995886	1	-0.00774	0.041171	-0.18808	0.850812	0.971445	2	0	0.002614
CD40	BNT	E4	Language	0.018422	0.065803	0.279957	0.779511	0.988413	1	0.041005	0.069677	0.588506	0.556193	0.910235	2	0	-0.02258
CD40	EF_domain	ALL	Executive Function	-0.00551	0.017125	-0.32162	0.747738	0.8201	1	0.000362	0.01718	0.021072	0.983189	0.983189	2	0	0.005146
CD40	EF_domain	E2	Executive Function	0.016416	0.051163	0.32086	0.748316	0.908116	1	-0.01099	0.052194	-0.21061	0.833194	0.959509	2	0	0.005424
CD40	EF_domain	E3	Executive Function	0.000583	0.021359	0.027316	0.978207	0.978207	1	0.002577	0.021509	0.119829	0.904619	0.961157	2	0	-0.00199
CD40	EF_domain	E4	Executive Function	-0.01789	0.037644	-0.47513	0.634693	0.774264	1	0.014909	0.037792	0.394511	0.693204	0.974838	2	0	0.002976
CD40	HVOT	ALL	Visuospatial	0.008889	0.036865	0.241111	0.809469	0.927613	1	0.007536	0.037493	0.200993	0.840704	0.922171	2	0	0.001353
CD40	HVOT	E2	Visuospatial	0.121571	0.128241	0.947987	0.343136	0.598289	1	0.093214	0.137741	0.676734	0.498575	0.668301	2	0	0.028357
CD40	HVOT	E3	Visuospatial	0.015364	0.045384	0.338543	0.734954	0.930618	1	0.017259	0.046056	0.374751	0.707845	0.952931	2	0	-0.0019
CD40	HVOT	E4	Visuospatial	-0.03449	0.077441	-0.44533	0.656079	0.936099	1	0.003323	0.079165	0.041981	0.966514	0.999639	2	0	0.031164
CD40	LAN_domain	ALL	Language	0.01437	0.019555	0.734862	0.462424	0.881048	1	0.02028	0.019788	1.02486	0.305429	0.741547	2	0	-0.00591
CD40	LAN_domain	E2	Language	0.070728	0.060498	1.16909	0.242369	0.645778	1	0.033418	0.06347	0.526524	0.598524	0.74169	2	0	0.03731
CD40	LAN_domain	E3	Language	0.005245	0.024469	0.21436	0.830266	0.992224	1	0.009134	0.024696	0.369857	0.711489	0.986328	2	0	-0.00389
CD40	LAN_domain	E4	Language	0.012641	0.038705	0.32659	0.743978	0.978142	1	0.026499	0.040832	0.648964	0.516361	0.932754	2	0	-0.01386
CD40	LMD	ALL	Memory	0.107045	0.036209	2.95628	0.003114	0.105869	1	0.103126	0.036795	2.80275	0.005067	0.172273	2	0	0.003919
CD40	LMD	E2	Memory	0.10835	0.121912	0.888755	0.374135	0.979992	1	0.184384	0.124629	1.47945	0.139019	0.758491	2	0	-0.07603
CD40	LMD	E3	Memory	0.100016	0.043124	2.31925	0.020381	0.138593	1	0.090882	0.043612	2.08388	0.037171	0.254545	2	0	0.009134
CD40	LMD	E4	Memory	0.089208	0.081271	1.09766	0.272355	0.894368	1	0.103035	0.086792	1.18715	0.235167	0.962897	2	0	-0.01383
CD40	MEM_domain	ALL	Memory	0.010342	0.01463	0.70689	0.479635	0.795492	1	0.01059	0.014613	0.724716	0.468626	0.826532	2	0	-0.00025
CD40	MEM_domain	E2	Memory	0.00862	0.048147	0.179043	0.857904	0.992963	1	-0.01495	0.050477	-0.29615	0.767112	0.936844	2	0	-0.00633
CD40	MEM_domain	E3	Memory	0.002296	0.017645	0.130116	0.896475	0.968011	1	0.002231	0.017631	0.126555	0.899293	0.940798	2	0	6.47e-05
CD40	MEM_domain	E4	Memory	0.038041	0.032968	1.15389	0.248546	0.831491	1	0.044784	0.032679	1.37041	0.17056	0.936112	2	0	-0.00674
CD40	PASD	ALL	Memory	0.000312	0.033001	0.009455	0.992456	0.999908	1	0.007676	0.032876	0.233492	0.815379	0.880528	2	0	-0.00736
CD40	PASD	E2	Memory	0.02721	0.110818	0.24554	0.806038	0.997178	1	-0.00453	0.116375	-0.03897	0.968918	0.989991	2	0	0.022676
CD40	PASD	E3	Memory	-0.02274	0.040745	-0.55817	0.576732	0.767007	1	-0.01696	0.040952	-0.41406	0.678827	0.82429	2	0	0.005785
CD40	PASD	E4	Memory	0.051378	0.069665	0.737499	0.460819	0.901282	1	0.042617	0.070532	0.604217	0.5457	0.981857	2	0	0.008761
CD40	SIM	ALL	Executive Function	-0.02645	0.034312	-0.77089	0.440773	0.713632	1	-0.02394	0.034924	-0.68544	0.493069	0.782512	2	0	0.002512
CD40	SIM	E2	Executive Function	-0.04774	0.096021	-0.49722	0.619035	0.887203	1	-0.0256	0.100766	-0.25401	0.799487	0.969388	2	0	0.022148
CD40	SIM	E3	Executive Function	-0.01862	0.043274	-0.43023	0.667027	0.882684	1	-0.02529	0.044079	-0.57373	0.566152	0.937986	2	0	-0.00667
CD40	SIM	E4	Executive Function	-0.05393	0.075318	-0.71605	0.47396	0.700636	1	-0.01068	0.077901	-0.13704	0.890997	0.961268	2	0	0.043255
CD40	TRAILSBA	ALL	Executive Function	0.026415	0.036045	0.73283	0.463662	0.685413	1	0.019344	0.036374	0.531796	0.594868	0.768212	2	0	0.007071
CD40	TRAILSBA	E2	Executive Function	-0.08454	0.130095	-0.64984	0.515798	0.923007	1	-0.05451	0.135028	-0.40371	0.686424	0.904017	2	0	0.030027
CD40	TRAILSBA	E3	Executive Function	0.035008	0.043739	0.800404	0.423477	0.626009	1	0.028525	0.04415	0.646103	0.518213	0.750776	2	0	0.006483
CD40	TRAILSBA	E4	Executive Function	-0.01785	0.074002	-0.24115	0.809442	0.964227	1	-0.03978	0.076859	-0.51754	0.604781	0.968042	2	0	-0.02193
CD40	VRD	ALL	Memory	0.018701	0.034723	0.53859	0.59017	0.990147	1	0.030996	0.034845	0.889532	0.373717	0.982584	2	0	-0.01229
CD40	VRD	E2	Memory	-0.12902	0.111362	-1.15854	0.246645	0.419297	1	-0.2063	0.116219	-1.77511	0.07588	0.191106	2	0	-0.07728
CD40	VRD	E3	Memory	0.052258	0.042568	1.22763	0.219587	0.721968	1	0.063014	0.043109	1.46173	0.143815	0.493458	2	0	-0.01076
CD40	VRD	E4	Memory	0.039111	0.069437	0.563259	0.573259	0.948442	1	0.05395	0.067182	0.803042	0.421951	0.871189	2	0	-0.01484
CD5	BNT	ALL	Language	0.006511	0.033864	0.192264	0.847535	0.949293	1	0.014812	0.035509	0.417117	0.676593	0.868081	2	0	-0.0083
CD5	BNT	E2	Language	-0.056	0.125641	-0.4457	0.655817	0.827283	1	-0.08887	0.134988	-0.65833	0.510328	0.70821	2	0	-0.03287
CD5	BNT	E3	Language	0.019177	0.041754	0.459296	0.646022	0.962374	1	0.036548	0.04329	0.844251	0.398529	0.971445	2	0	-0.01737
CD5	BNT	E4	Language	-0.07267	0.067525	-1.07621	0.281835	0.964819	1	-0.09325	0.070231	-1.32774	0.184263	0.910235	2	0	-0.02058
CD5	EF_domain	ALL	Executive Function	-0.02011	0.017516	-1.14806	0.250942	0.486516	1	-0.0095	0.018142	-0.52347	0.600646	0.862591	2	0	0.010613
CD5	EF_domain	E2	Executive Function	-0.01213	0.058349	-0.20787	0.835333	0.946711	1	-0.00959	0.060203	-0.15924	0.873478	0.959509	2	0	0.002542
CD5	EF_domain	E3	Executive Function	-0.03612	0.021873	-1.6513	0.098677	0.268402	1	-0.02527	0.022614	-1.11744	0.263805	0.537761	2	0	0.01085
CD5	EF_domain	E4	Executive Function	0.012523	0.038813	0.322639	0.746969	0.794809	1	0.027767	0.038337	0.724274	0.468898	0.974838	2	0	-0.01524
CD5	HVOT	ALL	Visuospatial	0.034028	0.037568	0.905775	0.365055	0.86583	1	0.042698	0.039146	1.09074	0.275386	0.893923	2	0	-0.00867
CD5	HVOT	E2	Visuospatial	0.020136	0.148017	0.136042	0.891788	0.960504	1	0.01637	0.159631	0.10255	0.91832	0.932027	2	0	0.003766
CD5	HVOT	E3	Visuospatial	0.027593	0.046269	0.596358	0.550936	0.930618	1	0.034093	0.047827	0.71285	0.475939	0.952931	2	0	-0.0065
CD5	HVOT	E4	Visuospatial	0.043556	0.079835	0.545575	0.585358	0.936099	1	0.09514	0.080075	1.18814	0.234779	0.694773	2	0	-0.05158
CD5	LAN_domain	ALL	Language	0.006662	0.020051	0.332244	0.739705	0.936928	1	0.014914	0.020955	0.711713	0.476642	0.771707	2	0	-0.00825
CD5	LAN_domain	E2	Language	-0.01244	0.069845	-0.17814	0.85861	0.961544	1	-0.04012	0.073134	-0.54862	0.583264	0.74169	2	0	-0.02768
CD5	LAN_domain	E3	Language	0.014793	0.025147	0.588266	0.556353	0.992224	1	0.032022	0.025991	1.23203	0.217939	0.871755	2	0	-0.01723
CD5	LAN_domain	E4	Language	-0.04816	0.039686	-1.2135	0.224939	0.978142	1	-0.06516	0.041159	-1.58303	0.113416	0.698536	2	0	-0.017
CD5	LMD	ALL	Memory	0.093941	0.037213	2.52445	0.011588	0.143418	1	0.085648	0.038991	2.19659	0.02805	0.38148	2	0	0.008294
CD5	LMD	E2	Memory	0.14719	0.139751	1.05323	0.292235	0.979992	1	0.20545	0.144191	1.42485	0.154202	0.758491	2	0	-0.05826
CD5	LMD	E3	Memory	0.085179	0.044448	1.91637	0.055318	0.313471	1	0.073657	0.045964	1.60249	0.109047	0.617934	2	0	0.011522
CD5	LMD	E4	Memory	0.094915	0.08371	1.13385	0.256857	0.894368	1	0.067216	0.088218	0.761932	0.446101	0.962897	2	0	0.027698
CD5	MEM_domain	ALL	Memory	0.021422	0.015043	1.42404	0.154434	0.795492	1	0.018355	0.015519	1.18271	0.236924	0.826532	2	0	0.003067
CD5	MEM_domain	E2	Memory	-0.03814	0.055023	-0.69319	0.488193	0.992963	1	-0.05768	0.057869	-0.99681	0.318855	0.859025	2	0	-0.01954
CD5	MEM_domain	E3	Memory	0.018701	0.01822	1.02639	0.304708	0.968011	1	0.017731	0.018656	0.9504	0.341909	0.870249	2	0	0.00097
CD5	MEM_domain	E4	Memory	0.03654	0.033999	1.07474	0.28249	0.831491	1	0.017239	0.033397	0.516193	0.60572	0.936112	2	0	0.0193
CD5	PASD	ALL	Memory	0.04781	0.03393	1.4091	0.158807	0.485137	1	0.051998	0.034795	1.4944	0.135071	0.510646	2	0	-0.00419
CD5	PASD	E2	Memory	0.129114	0.126401	1.02147	0.307032	0.997178	1	0.100786	0.133793	0.753301	0.451269	0.981471	2	0	0.028328
CD5	PASD	E3	Memory	0.031106	0.042041	0.739911	0.459354	0.710727	1	0.040998	0.043084	0.951575	0.341312	0.626143	2	0	-0.00989
CD5	PASD	E4	Memory	0.041245	0.071835	0.574161	0.565859	0.903266	1	0.007967	0.071565	0.11133	0.911355	0.981857	2	0	0.033278
CD5	SIM	ALL	Executive Function	-0.02494	0.035181	-0.7088	0.478448	0.722989	1	-0.01195	0.036903	-0.32372	0.746147	0.874794	2	0	0.01299
CD5	SIM	E2	Executive Function	-0.09526	0.110394	-0.86295	0.388163	0.754836	1	-0.04715	0.116154	-0.40596	0.684775	0.969388	2	0	0.048112
CD5	SIM	E3	Executive Function	-0.02652	0.044513	-0.59585	0.551277	0.882684	1	-0.02092	0.046382	-0.45095	0.652025	0.937986	2	0	0.005607
CD5	SIM	E4	Executive Function	-0.05813	0.077587	-0.74923	0.45372	0.700636	1	-0.02227	0.078919	-0.28218	0.777807	0.881515	2	0	0.035861
CD5	TRAILSBA	ALL	Executive Function	0.037023	0.036922	1.00274	0.315985	0.651121	1	0.026223	0.038307	0.684547	0.49363	0.745929	2	0	0.0108
CD5	TRAILSBA	E2	Executive Function	0.031373	0.149726	0.209535	0.83403	0.977569	1	-0.00039	0.156229	-0.00253	0.997984	0.997984	2	0	0.030978
CD5	TRAILSBA	E3	Executive Function	0.078051	0.044867	1.73959	0.081931	0.287825	1	0.062131	0.046248	1.34345	0.179128	0.402402	2	0	0.01592
CD5	TRAILSBA	E4	Executive Function	-0.08346	0.076017	-1.09789	0.272252	0.841505	1	-0.08473	0.077515	-1.09308	0.274357	0.872885	2	0	-0.00127
CD5	VRD	ALL	Memory	0.02495	0.035842	0.696105	0.486363	0.990147	1	0.03278	0.037046	0.884847	0.376239	0.982584	2	0	-0.00783
CD5	VRD	E2	Memory	-0.31516	0.124364	-2.53413	0.011273	0.109505	1	-0.40506	0.129617	-3.12506	0.001778	0.020147	2	1	-0.08991
CD5	VRD	E3	Memory	0.055465	0.044069	1.2586	0.208173	0.721968	1	0.068761	0.045533	1.51014	0.131008	0.493458	2	0	-0.0133
CD5	VRD	E4	Memory	0.019107	0.071608	0.266829	0.789601	0.948442	1	-0.00018	0.06824	-0.00268	0.997859	0.997859	2	0	0.018924
CD6	BNT	ALL	Language	-0.02597	0.032418	-0.80123	0.423001	0.839382	1	-0.02584	0.032875	-0.78607	0.431828	0.793629	2	0	0.000132
CD6	BNT	E2	Language	-0.09353	0.102672	-0.91098	0.362307	0.686753	1	-0.06838	0.11837	-0.57767	0.563486	0.722963	2	0	0.025153
CD6	BNT	E3	Language	-0.01248	0.04033	-0.30938	0.757033	0.995886	1	-0.0118	0.040517	-0.2913	0.770822	0.971445	2	0	0.000674
CD6	BNT	E4	Language	-0.03091	0.064513	-0.47911	0.631862	0.988413	1	-0.0455	0.064843	-0.70172	0.482853	0.910235	2	0	-0.01459
CD6	EF_domain	ALL	Executive Function	-0.01904	0.016818	-1.13216	0.257567	0.486516	1	-0.01356	0.016828	-0.80581	0.42035	0.787179	2	0	0.00548
CD6	EF_domain	E2	Executive Function	-0.05034	0.047824	-1.05262	0.292515	0.878116	1	-0.00708	0.053314	-0.13281	0.894346	0.962391	2	0	0.043261
CD6	EF_domain	E3	Executive Function	-0.0399	0.021136	-1.88779	0.059053	0.236214	1	-0.03619	0.021129	-1.71302	0.086709	0.383245	2	0	0.003705
CD6	EF_domain	E4	Executive Function	0.054572	0.036854	1.48073	0.138677	0.496318	1	0.044788	0.035185	1.27295	0.203037	0.761409	2	0	0.009783
CD6	HVOT	ALL	Visuospatial	0.011295	0.035998	0.313778	0.75369	0.927613	1	0.012759	0.036341	0.35108	0.725528	0.916665	2	0	-0.00146
CD6	HVOT	E2	Visuospatial	-0.07641	0.12113	-0.63081	0.528167	0.69068	1	-0.04405	0.139826	-0.31506	0.752717	0.830137	2	0	0.032356
CD6	HVOT	E3	Visuospatial	0.02804	0.044687	0.627465	0.530354	0.930618	1	0.029688	0.044896	0.661265	0.508442	0.952931	2	0	-0.00165
CD6	HVOT	E4	Visuospatial	0.024592	0.076084	0.323218	0.74653	0.946681	1	0.036457	0.074034	0.492436	0.622411	0.898086	2	0	-0.01187
CD6	LAN_domain	ALL	Language	-0.01587	0.019237	-0.8252	0.409257	0.86967	1	-0.01431	0.019454	-0.73539	0.462105	0.767572	2	0	0.001568
CD6	LAN_domain	E2	Language	-0.06558	0.055664	-1.17808	0.238763	0.645778	1	-0.05698	0.063845	-0.89247	0.372139	0.638473	2	0	0.008597
CD6	LAN_domain	E3	Language	-0.0039	0.024326	-0.16048	0.872505	0.992224	1	1.06e-05	0.024372	0.000433	0.999654	0.999654	2	0	0.003893
CD6	LAN_domain	E4	Language	-0.03215	0.038086	-0.84425	0.398528	0.978142	1	-0.04794	0.038058	-1.25975	0.207759	0.784866	2	0	-0.01579
CD6	LMD	ALL	Memory	0.011487	0.035788	0.320986	0.748221	0.978443	1	0.004747	0.036233	0.131001	0.895774	0.966868	2	0	0.006741
CD6	LMD	E2	Memory	-0.02057	0.115322	-0.17836	0.858438	0.979992	1	0.036499	0.127789	0.28562	0.775169	0.926829	2	0	-0.01593
CD6	LMD	E3	Memory	0.005018	0.043092	0.11645	0.907296	0.964765	1	-0.00613	0.043104	-0.14229	0.88685	0.963832	2	0	-0.00112
CD6	LMD	E4	Memory	0.036602	0.080021	0.457412	0.647375	0.894368	1	0.013364	0.081234	0.164517	0.869324	0.984513	2	0	0.023238
CD6	MEM_domain	ALL	Memory	0.012761	0.014482	0.881119	0.378253	0.795492	1	0.011384	0.014476	0.78643	0.431615	0.826532	2	0	0.001377
CD6	MEM_domain	E2	Memory	-0.03206	0.044179	-0.7257	0.468023	0.992963	1	-0.02928	0.05086	-0.57578	0.564764	0.936844	2	0	0.002777
CD6	MEM_domain	E3	Memory	0.002467	0.017711	0.139309	0.889206	0.968011	1	-0.00168	0.017585	-0.09539	0.924007	0.947471	2	0	0.00079
CD6	MEM_domain	E4	Memory	0.054011	0.032339	1.67016	0.094888	0.831491	1	0.029856	0.030698	0.97255	0.330777	0.936112	2	0	0.024156
CD6	PASD	ALL	Memory	0.078084	0.032396	2.4103	0.01594	0.478241	1	0.07608	0.03217	2.36493	0.018033	0.248676	2	0	0.002004
CD6	PASD	E2	Memory	0.051093	0.104043	0.491077	0.623372	0.997178	1	0.134388	0.115983	1.15868	0.246585	0.981471	2	0	-0.08329
CD6	PASD	E3	Memory	0.056623	0.040584	1.3952	0.162956	0.642027	1	0.054838	0.040307	1.36049	0.173674	0.550087	2	0	0.001785
CD6	PASD	E4	Memory	0.128439	0.067567	1.90092	0.057312	0.556747	1	0.073985	0.065451	1.13038	0.258316	0.905712	2	0	0.054454
CD6	SIM	ALL	Executive Function	-0.00189	0.033702	-0.05622	0.955166	0.987919	1	0.004394	0.03416	0.128627	0.897653	0.953756	2	0	-0.0025
CD6	SIM	E2	Executive Function	-0.08802	0.088372	-0.99596	0.319267	0.754836	1	-0.00573	0.101019	-0.05671	0.954778	0.969388	2	0	0.082287
CD6	SIM	E3	Executive Function	-0.00992	0.043002	-0.23078	0.817484	0.911294	1	-0.00916	0.043386	-0.21121	0.832726	0.937986	2	0	0.000761
CD6	SIM	E4	Executive Function	0.035182	0.073963	0.475672	0.634308	0.760611	1	0.033764	0.072482	0.465819	0.641345	0.87411	2	0	0.001418
CD6	TRAILSBA	ALL	Executive Function	0.057691	0.035352	1.63191	0.102698	0.474781	1	0.052355	0.035488	1.47531	0.14013	0.735176	2	0	0.005335
CD6	TRAILSBA	E2	Executive Function	0.232549	0.12027	1.93356	0.053168	0.492309	1	0.167842	0.135716	1.23672	0.216192	0.773739	2	0	0.064706
CD6	TRAILSBA	E3	Executive Function	0.100517	0.04335	2.31876	0.020408	0.235334	1	0.096017	0.043275	2.21878	0.026502	0.257448	2	0	0.0045
CD6	TRAILSBA	E4	Executive Function	-0.14402	0.071486	-2.01469	0.043937	0.452614	1	-0.11484	0.07069	-1.62463	0.104242	0.703152	2	0	0.029177
CD6	VRD	ALL	Memory	0.015306	0.034219	0.447292	0.654664	0.990147	1	0.021138	0.034308	0.616108	0.537823	0.982584	2	0	-0.00583
CD6	VRD	E2	Memory	-0.18956	0.103721	-1.82763	0.067605	0.199876	1	-0.23493	0.117164	-2.00515	0.044947	0.138927	2	0	-0.04537
CD6	VRD	E3	Memory	0.005314	0.042513	0.124988	0.900533	0.956816	1	0.010295	0.042666	0.241283	0.809336	0.917247	2	0	-0.00498
CD6	VRD	E4	Memory	0.105859	0.067575	1.56654	0.117223	0.797115	1	0.084952	0.062273	1.3642	0.172504	0.871189	2	0	0.020907
CD8A	BNT	ALL	Language	-0.03942	0.032371	-1.21787	0.223272	0.739088	1	-0.04864	0.033808	-1.43881	0.150204	0.638367	2	0	-0.00922
CD8A	BNT	E2	Language	-0.19735	0.095033	-2.07662	0.037837	0.370545	1	-0.18202	0.104641	-1.73945	0.081955	0.424603	2	0	0.015331
CD8A	BNT	E3	Language	0.017876	0.039724	0.45001	0.652703	0.962374	1	0.00969	0.041336	0.234418	0.814661	0.971445	2	0	0.008186
CD8A	BNT	E4	Language	-0.10512	0.070107	-1.49939	0.133773	0.871265	1	-0.12853	0.075765	-1.69647	0.089798	0.910235	2	0	-0.02342
CD8A	EF_domain	ALL	Executive Function	-0.02798	0.016751	-1.67022	0.094876	0.288268	1	-0.01423	0.017307	-0.82216	0.410985	0.787179	2	0	0.013749
CD8A	EF_domain	E2	Executive Function	-0.02515	0.045178	-0.55676	0.577689	0.878116	1	-0.01145	0.047442	-0.24129	0.809334	0.959509	2	0	0.013706
CD8A	EF_domain	E3	Executive Function	-0.03385	0.020798	-1.62737	0.103658	0.271105	1	-0.02175	0.021582	-1.00802	0.313447	0.560905	2	0	0.012091
CD8A	EF_domain	E4	Executive Function	-0.01836	0.040368	-0.45478	0.64927	0.774264	1	-0.00592	0.041489	-0.14276	0.886483	0.976747	2	0	0.012436
CD8A	HVOT	ALL	Visuospatial	-0.04244	0.035841	-1.18398	0.23642	0.832303	1	-0.04193	0.037285	-1.12468	0.260725	0.893923	2	0	0.000502
CD8A	HVOT	E2	Visuospatial	-0.28078	0.110555	-2.53971	0.011094	0.107774	1	-0.426	0.11689	-3.64448	0.000268	0.006073	2	1	-0.14523
CD8A	HVOT	E3	Visuospatial	-0.0201	0.043712	-0.45986	0.645613	0.930618	1	-0.02451	0.045503	-0.53865	0.590125	0.952931	2	0	-0.00441
CD8A	HVOT	E4	Visuospatial	0.043931	0.084003	0.522967	0.600997	0.936099	1	0.122345	0.088061	1.38933	0.164733	0.658931	2	0	-0.07841
CD8A	LAN_domain	ALL	Language	-0.02267	0.019181	-1.18168	0.237331	0.709921	1	-0.02215	0.01999	-1.10802	0.267854	0.71283	2	0	0.000517
CD8A	LAN_domain	E2	Language	-0.09962	0.052958	-1.88114	0.059953	0.497906	1	-0.09207	0.057026	-1.61443	0.106434	0.487409	2	0	0.007556
CD8A	LAN_domain	E3	Language	0.00774	0.023904	0.323793	0.746095	0.992224	1	0.011414	0.02483	0.4597	0.645732	0.93112	2	0	-0.00367
CD8A	LAN_domain	E4	Language	-0.06015	0.041191	-1.46038	0.144187	0.891337	1	-0.07946	0.044343	-1.79186	0.073156	0.698536	2	0	-0.0193
CD8A	LMD	ALL	Memory	0.026237	0.035776	0.733378	0.463328	0.75015	1	0.012238	0.037334	0.327804	0.74306	0.886458	2	0	0.013999
CD8A	LMD	E2	Memory	0.142099	0.107786	1.31835	0.187388	0.979992	1	0.119298	0.114046	1.04605	0.29554	0.758491	2	0	0.022802
CD8A	LMD	E3	Memory	-0.01377	0.042433	-0.32454	0.745533	0.933931	1	-0.03744	0.043957	-0.85166	0.394405	0.854363	2	0	-0.02367
CD8A	LMD	E4	Memory	0.048385	0.087583	0.552448	0.580641	0.894368	1	0.043039	0.095698	0.449739	0.652899	0.962897	2	0	0.005346
CD8A	MEM_domain	ALL	Memory	-0.00269	0.014446	-0.18588	0.852538	0.953973	1	-0.00868	0.014861	-0.58385	0.559323	0.908623	2	0	-0.00599
CD8A	MEM_domain	E2	Memory	0.035736	0.042497	0.840922	0.400392	0.992963	1	0.013637	0.045962	0.296699	0.766696	0.936844	2	0	0.022099
CD8A	MEM_domain	E3	Memory	-0.0189	0.01735	-1.08916	0.276085	0.968011	1	-0.02376	0.01783	-1.3325	0.182695	0.828217	2	0	-0.00486
CD8A	MEM_domain	E4	Memory	0.00974	0.035517	0.274228	0.783909	0.925596	1	-0.00772	0.036104	-0.21392	0.83061	0.986096	2	0	0.002016
CD8A	PASD	ALL	Memory	0.013177	0.032489	0.405589	0.685044	0.83184	1	0.004519	0.033242	0.135957	0.891855	0.933018	2	0	0.008658
CD8A	PASD	E2	Memory	0.113061	0.098222	1.15108	0.249698	0.997178	1	0.040409	0.105757	0.382096	0.70239	0.981471	2	0	0.072652
CD8A	PASD	E3	Memory	-0.01914	0.039929	-0.4794	0.631653	0.767007	1	-0.01402	0.041091	-0.34131	0.732868	0.8406	2	0	0.005117
CD8A	PASD	E4	Memory	0.027253	0.07494	0.363664	0.716109	0.954812	1	-0.04683	0.07742	-0.60491	0.545238	0.981857	2	0	-0.01958
CD8A	SIM	ALL	Executive Function	-0.06411	0.033613	-1.90727	0.056486	0.384106	1	-0.05415	0.035144	-1.54088	0.123346	0.523059	2	0	0.009957
CD8A	SIM	E2	Executive Function	-0.07446	0.085332	-0.87265	0.382855	0.754836	1	-0.04005	0.091514	-0.43759	0.661681	0.969388	2	0	0.034419
CD8A	SIM	E3	Executive Function	-0.04173	0.042325	-0.98584	0.324211	0.836169	1	-0.04321	0.044223	-0.97712	0.328509	0.893546	2	0	-0.00149
CD8A	SIM	E4	Executive Function	-0.15648	0.079907	-1.95829	0.050196	0.359667	1	-0.16855	0.084256	-2.00048	0.045449	0.561346	2	0	-0.01207
CD8A	TRAILSBA	ALL	Executive Function	0.021545	0.03548	0.607252	0.543684	0.691213	1	0.00327	0.036698	0.089093	0.929008	0.972518	2	0	0.018275
CD8A	TRAILSBA	E2	Executive Function	-0.02005	0.1159	-0.173	0.862655	0.977569	1	-0.06477	0.122711	-0.52783	0.597616	0.904017	2	0	-0.04472
CD8A	TRAILSBA	E3	Executive Function	0.077086	0.042965	1.79415	0.07279	0.287825	1	0.057703	0.044555	1.29511	0.195283	0.402402	2	0	0.019383
CD8A	TRAILSBA	E4	Executive Function	-0.13095	0.078647	-1.66503	0.095907	0.652166	1	-0.14519	0.083631	-1.73607	0.082551	0.703152	2	0	-0.01424
CD8A	VRD	ALL	Memory	-0.01123	0.034207	-0.3284	0.74261	0.990147	1	-0.00317	0.035334	-0.08982	0.928431	0.982584	2	0	0.00806
CD8A	VRD	E2	Memory	-0.14173	0.098586	-1.43765	0.150533	0.292465	1	-0.10517	0.107008	-0.98284	0.325686	0.471206	2	0	0.03656
CD8A	VRD	E3	Memory	0.001582	0.041788	0.037846	0.96981	0.971104	1	0.011392	0.043451	0.262176	0.793186	0.91418	2	0	-0.00981
CD8A	VRD	E4	Memory	0.054471	0.074518	0.730972	0.464796	0.948442	1	0.074112	0.073641	1.0064	0.314225	0.871189	2	0	-0.01964
CDCP1	BNT	ALL	Language	0.029168	0.03749	0.778034	0.436549	0.839382	1	0.042258	0.039965	1.05739	0.290335	0.684406	2	0	-0.01309
CDCP1	BNT	E2	Language	-0.04202	0.100932	-0.4163	0.677188	0.827283	1	-0.05448	0.117796	-0.46245	0.643756	0.780692	2	0	-0.01246
CDCP1	BNT	E3	Language	0.061105	0.045791	1.33441	0.182068	0.962374	1	0.081691	0.048113	1.6979	0.089527	0.673488	2	0	-0.02059
CDCP1	BNT	E4	Language	0.027971	0.084245	0.33202	0.739874	0.988413	1	0.04923	0.096113	0.512204	0.608508	0.910235	2	0	-0.02126
CDCP1	EF_domain	ALL	Executive Function	-0.03566	0.01936	-1.84221	0.065445	0.250276	1	-0.01577	0.020427	-0.7719	0.440172	0.787676	2	0	0.019897
CDCP1	EF_domain	E2	Executive Function	0.03445	0.047062	0.732011	0.464162	0.878116	1	0.070845	0.051965	1.36332	0.17278	0.720116	2	0	-0.03639
CDCP1	EF_domain	E3	Executive Function	-0.04443	0.023961	-1.85411	0.063723	0.240432	1	-0.02921	0.025173	-1.16054	0.245829	0.527425	2	0	0.015213
CDCP1	EF_domain	E4	Executive Function	-0.06622	0.047454	-1.39539	0.162897	0.527477	1	-0.0213	0.051153	-0.41638	0.677133	0.974838	2	0	0.044918
CDCP1	HVOT	ALL	Visuospatial	-0.00976	0.041796	-0.23355	0.815334	0.927613	1	-0.00277	0.044156	-0.0628	0.949928	0.964106	2	0	0.006989
CDCP1	HVOT	E2	Visuospatial	-0.17937	0.117337	-1.52867	0.126347	0.373847	1	-0.30113	0.135289	-2.2258	0.026027	0.106032	2	0	-0.12176
CDCP1	HVOT	E3	Visuospatial	0.036347	0.050914	0.713894	0.475293	0.930618	1	0.048991	0.053289	0.91934	0.357918	0.952931	2	0	-0.01264
CDCP1	HVOT	E4	Visuospatial	0.05225	0.100785	0.518433	0.604156	0.936099	1	0.123997	0.109032	1.13726	0.255431	0.694773	2	0	-0.07175
CDCP1	LAN_domain	ALL	Language	0.012775	0.02218	0.575989	0.564623	0.886695	1	0.025883	0.023565	1.09834	0.272055	0.71283	2	0	-0.01311
CDCP1	LAN_domain	E2	Language	-0.01975	0.05634	-0.35056	0.725919	0.881473	1	-0.03568	0.064267	-0.55513	0.578807	0.74169	2	0	-0.01593
CDCP1	LAN_domain	E3	Language	0.03065	0.027557	1.11226	0.266027	0.992224	1	0.048876	0.028902	1.69112	0.090813	0.715538	2	0	-0.01823
CDCP1	LAN_domain	E4	Language	-6.2e-05	0.049126	-0.00127	0.998988	0.998988	1	0.013703	0.055347	0.247588	0.804453	0.944979	2	0	-0.01364
CDCP1	LMD	ALL	Memory	0.049335	0.0414	1.19167	0.233392	0.529021	1	0.038413	0.044071	0.871614	0.383419	0.766838	2	0	0.010922
CDCP1	LMD	E2	Memory	-0.00757	0.112961	-0.06701	0.946572	0.979992	1	0.091341	0.126759	0.72059	0.471162	0.819923	2	0	-0.08377
CDCP1	LMD	E3	Memory	0.031471	0.049087	0.641132	0.521437	0.864822	1	0.01758	0.051424	0.341873	0.732446	0.963832	2	0	0.013891
CDCP1	LMD	E4	Memory	0.117991	0.104029	1.13421	0.256706	0.894368	1	0.065782	0.120182	0.547352	0.584137	0.962897	2	0	0.052209
CDCP1	MEM_domain	ALL	Memory	0.012212	0.016682	0.732029	0.464151	0.795492	1	0.013839	0.017499	0.790846	0.429034	0.826532	2	0	-0.00163
CDCP1	MEM_domain	E2	Memory	0.017604	0.044489	0.395703	0.692324	0.992963	1	-0.02352	0.051084	-0.46038	0.645242	0.936844	2	0	-0.00591
CDCP1	MEM_domain	E3	Memory	0.004781	0.020065	0.238291	0.811655	0.968011	1	0.012359	0.020855	0.592592	0.553454	0.914436	2	0	-0.00758
CDCP1	MEM_domain	E4	Memory	0.018985	0.042004	0.451994	0.651274	0.925596	1	0.011599	0.044536	0.26043	0.794532	0.986096	2	0	0.007387
CDCP1	PASD	ALL	Memory	0.062684	0.037442	1.67417	0.094097	0.478241	1	0.077137	0.039078	1.97393	0.04839	0.299136	2	0	-0.01445
CDCP1	PASD	E2	Memory	0.091411	0.102348	0.893135	0.371785	0.997178	1	0.013606	0.118072	0.115234	0.90826	0.981471	2	0	0.077805
CDCP1	PASD	E3	Memory	0.045773	0.046031	0.994387	0.320035	0.642027	1	0.070428	0.047917	1.46977	0.141625	0.511601	2	0	-0.02465
CDCP1	PASD	E4	Memory	0.107091	0.088899	1.20464	0.228343	0.901282	1	0.123636	0.096804	1.27718	0.20154	0.871557	2	0	-0.01655
CDCP1	SIM	ALL	Executive Function	-0.04594	0.038968	-1.1788	0.238478	0.523114	1	-0.03154	0.041571	-0.75877	0.447988	0.761805	2	0	0.014393
CDCP1	SIM	E2	Executive Function	0.069595	0.088602	0.785487	0.432168	0.754836	1	0.182287	0.100356	1.81641	0.069307	0.711829	2	0	-0.11269
CDCP1	SIM	E3	Executive Function	-0.0436	0.048883	-0.89201	0.372388	0.837852	1	-0.03954	0.051653	-0.76553	0.443958	0.934934	2	0	0.004063
CDCP1	SIM	E4	Executive Function	-0.17405	0.095437	-1.8237	0.068197	0.359667	1	-0.03443	0.10739	-0.32064	0.748484	0.881515	2	0	0.139616
CDCP1	TRAILSBA	ALL	Executive Function	0.033844	0.041016	0.82513	0.409298	0.675515	1	0.000963	0.043222	0.02229	0.982217	0.982217	2	0	0.03288
CDCP1	TRAILSBA	E2	Executive Function	0.020581	0.120273	0.171117	0.864132	0.977569	1	-0.04892	0.136056	-0.35959	0.719154	0.904934	2	0	-0.02834
CDCP1	TRAILSBA	E3	Executive Function	0.04756	0.049488	0.961042	0.336531	0.553265	1	0.025338	0.05175	0.48962	0.624403	0.820382	2	0	0.022222
CDCP1	TRAILSBA	E4	Executive Function	0.009899	0.096524	0.102559	0.918313	0.976862	1	-0.00074	0.105455	-0.00706	0.994368	0.995383	2	0	0.009155
CDCP1	VRD	ALL	Memory	-0.00121	0.039547	-0.03055	0.975628	0.993383	1	0.021127	0.041572	0.508207	0.611308	0.982584	2	0	-0.01992
CDCP1	VRD	E2	Memory	-0.15378	0.102191	-1.50484	0.132366	0.276097	1	-0.18306	0.117561	-1.55713	0.11944	0.261998	2	0	-0.02928
CDCP1	VRD	E3	Memory	0.032494	0.048298	0.672785	0.501084	0.763701	1	0.054079	0.050652	1.06765	0.285678	0.662503	2	0	-0.02158
CDCP1	VRD	E4	Memory	0.000119	0.089014	0.001333	0.998936	0.998936	1	-0.04564	0.092782	-0.49187	0.622812	0.871189	2	0	-0.04552
CSF-1	BNT	ALL	Language	0.072775	0.032593	2.23283	0.02556	0.314452	1	0.07286	0.034626	2.10417	0.035363	0.297753	2	0	-8.5e-05
CSF-1	BNT	E2	Language	0.0574	0.108367	0.529677	0.596336	0.822349	1	0.103321	0.131067	0.788305	0.430518	0.68082	2	0	-0.04592
CSF-1	BNT	E3	Language	0.049093	0.039654	1.23802	0.215708	0.962374	1	0.051862	0.041338	1.25458	0.20963	0.971445	2	0	-0.00277
CSF-1	BNT	E4	Language	0.112941	0.065931	1.71302	0.086709	0.871265	1	0.13435	0.069421	1.93529	0.052954	0.910235	2	0	-0.02141
CSF-1	EF_domain	ALL	Executive Function	-0.01416	0.016973	-0.83405	0.404255	0.597594	1	-0.00902	0.017758	-0.50801	0.611449	0.862591	2	0	0.005135
CSF-1	EF_domain	E2	Executive Function	-0.01504	0.050086	-0.30033	0.763924	0.908116	1	0.00981	0.058328	0.168192	0.866432	0.959509	2	0	0.005232
CSF-1	EF_domain	E3	Executive Function	-0.00267	0.020906	-0.12762	0.898454	0.944254	1	-0.0043	0.021657	-0.19847	0.842674	0.94845	2	0	-0.00163
CSF-1	EF_domain	E4	Executive Function	-0.05732	0.037771	-1.51745	0.129152	0.487908	1	-0.02369	0.038045	-0.62271	0.533476	0.974838	2	0	0.033624
CSF-1	HVOT	ALL	Visuospatial	0.043735	0.036455	1.19971	0.230251	0.832303	1	0.046025	0.038843	1.18491	0.236055	0.893923	2	0	-0.00229
CSF-1	HVOT	E2	Visuospatial	-0.10349	0.127257	-0.81321	0.416101	0.664384	1	-0.16547	0.154143	-1.07351	0.283041	0.493507	2	0	-0.06199
CSF-1	HVOT	E3	Visuospatial	0.076356	0.044207	1.72721	0.08413	0.572081	1	0.068707	0.046549	1.47601	0.139941	0.793	2	0	0.007649
CSF-1	HVOT	E4	Visuospatial	0.000968	0.078623	0.012312	0.990177	0.990177	1	0.0876	0.079607	1.1004	0.271157	0.698706	2	0	-0.08663
CSF-1	LAN_domain	ALL	Language	0.038543	0.019363	1.99055	0.046531	0.395512	1	0.043858	0.020443	2.14541	0.03192	0.271319	2	0	-0.00532
CSF-1	LAN_domain	E2	Language	0.041062	0.058883	0.697343	0.485588	0.741464	1	0.070964	0.069119	1.02669	0.304568	0.630307	2	0	-0.0299
CSF-1	LAN_domain	E3	Language	0.023375	0.023931	0.976781	0.328678	0.992224	1	0.030981	0.024822	1.24814	0.21198	0.871755	2	0	-0.00761
CSF-1	LAN_domain	E4	Language	0.061543	0.038787	1.58668	0.112585	0.850643	1	0.074989	0.040691	1.84291	0.065343	0.698536	2	0	-0.01345
CSF-1	LMD	ALL	Memory	0.060976	0.036055	1.6912	0.090799	0.363195	1	0.045196	0.03825	1.18158	0.237371	0.597824	2	0	0.01578
CSF-1	LMD	E2	Memory	0.090419	0.120972	0.747434	0.454802	0.979992	1	0.208407	0.140008	1.48853	0.13661	0.758491	2	0	-0.11799
CSF-1	LMD	E3	Memory	0.058653	0.042316	1.38609	0.165719	0.569124	1	0.032311	0.044055	0.733413	0.463307	0.854363	2	0	0.026342
CSF-1	LMD	E4	Memory	0.052267	0.082545	0.633192	0.526608	0.894368	1	0.050288	0.087923	0.571952	0.567354	0.962897	2	0	0.001979
CSF-1	MEM_domain	ALL	Memory	0.012359	0.014617	0.845552	0.397803	0.795492	1	0.004076	0.015248	0.267334	0.789212	0.955926	2	0	0.008283
CSF-1	MEM_domain	E2	Memory	0.014068	0.046613	0.301801	0.762804	0.992963	1	-0.0108	0.055234	-0.19559	0.844933	0.936844	2	0	0.003265
CSF-1	MEM_domain	E3	Memory	0.012354	0.017414	0.709431	0.478057	0.968011	1	0.007073	0.017909	0.394958	0.692874	0.914436	2	0	0.00528
CSF-1	MEM_domain	E4	Memory	0.001037	0.033502	0.030966	0.975296	0.984712	1	0.008472	0.033151	0.255551	0.798298	0.986096	2	0	-0.00743
CSF-1	PASD	ALL	Memory	-0.01787	0.032829	-0.54424	0.586274	0.766666	1	-0.02454	0.03411	-0.71955	0.471803	0.683225	2	0	-0.00668
CSF-1	PASD	E2	Memory	0.038041	0.109647	0.346943	0.728634	0.997178	1	-0.11247	0.12753	-0.88192	0.37782	0.981471	2	0	-0.07443
CSF-1	PASD	E3	Memory	-0.03019	0.039923	-0.75632	0.449455	0.710727	1	-0.03298	0.041216	-0.80025	0.423567	0.626143	2	0	-0.00279
CSF-1	PASD	E4	Memory	-0.00203	0.070689	-0.02878	0.977042	0.989138	1	0.010658	0.071255	0.149582	0.881094	0.981857	2	0	-0.00862
CSF-1	SIM	ALL	Executive Function	-0.00052	0.034013	-0.01514	0.987919	0.987919	1	0.006516	0.036111	0.180438	0.856808	0.939725	2	0	-0.006
CSF-1	SIM	E2	Executive Function	-0.02958	0.094396	-0.31332	0.754034	0.901725	1	0.048456	0.110749	0.437533	0.661725	0.969388	2	0	-0.01888
CSF-1	SIM	E3	Executive Function	0.04002	0.042318	0.945694	0.344305	0.836169	1	0.033207	0.044321	0.749231	0.453718	0.934934	2	0	0.006813
CSF-1	SIM	E4	Executive Function	-0.0952	0.075969	-1.25319	0.210135	0.510329	1	-0.05531	0.078457	-0.70491	0.480865	0.843597	2	0	0.039898
CSF-1	TRAILSBA	ALL	Executive Function	0.046467	0.03563	1.30414	0.192186	0.55171	1	0.054122	0.037529	1.44216	0.149258	0.735176	2	0	-0.00766
CSF-1	TRAILSBA	E2	Executive Function	0.061667	0.129065	0.477801	0.632792	0.977569	1	0.076132	0.151635	0.502073	0.615616	0.904017	2	0	-0.01446
CSF-1	TRAILSBA	E3	Executive Function	0.047061	0.042842	1.0985	0.271987	0.513754	1	0.062193	0.044492	1.39785	0.162158	0.398035	2	0	-0.01513
CSF-1	TRAILSBA	E4	Executive Function	0.04976	0.074378	0.669011	0.503489	0.946076	1	0.014014	0.076238	0.18382	0.854154	0.968042	2	0	0.035746
CSF-1	VRD	ALL	Memory	0.061208	0.034488	1.77478	0.075934	0.990147	1	0.058755	0.036115	1.62688	0.103763	0.982584	2	0	0.002453
CSF-1	VRD	E2	Memory	-0.20408	0.109033	-1.87175	0.061242	0.199876	1	-0.25327	0.130115	-1.9465	0.051595	0.146185	2	0	-0.04919
CSF-1	VRD	E3	Memory	0.106311	0.041464	2.56391	0.01035	0.275446	1	0.100205	0.043135	2.32307	0.020176	0.27437	2	0	0.006106
CSF-1	VRD	E4	Memory	-0.01829	0.07038	-0.25982	0.795006	0.948442	1	0.016184	0.067933	0.238234	0.8117	0.951554	2	0	0.002102
CST5	BNT	ALL	Language	-0.02537	0.03409	-0.74425	0.456723	0.839382	1	-0.02026	0.034324	-0.59011	0.555117	0.857162	2	0	0.005116
CST5	BNT	E2	Language	0.044013	0.09578	0.459523	0.645859	0.827283	1	0.040328	0.09532	0.423078	0.672238	0.780692	2	0	0.003686
CST5	BNT	E3	Language	-0.02627	0.040901	-0.64228	0.520693	0.962374	1	-0.02768	0.041453	-0.66784	0.504237	0.971445	2	0	-0.00141
CST5	BNT	E4	Language	-0.04549	0.083154	-0.54704	0.584353	0.988413	1	-0.05842	0.082095	-0.71159	0.476716	0.910235	2	0	-0.01293
CST5	EF_domain	ALL	Executive Function	0.018196	0.01767	1.02972	0.303142	0.528555	1	0.021059	0.017528	1.20139	0.229598	0.650528	2	0	-0.00286
CST5	EF_domain	E2	Executive Function	0.076379	0.043987	1.73641	0.082491	0.701174	1	0.085661	0.041865	2.04612	0.040744	0.420953	2	0	-0.00928
CST5	EF_domain	E3	Executive Function	0.014854	0.021501	0.69088	0.489641	0.739902	1	0.020213	0.021654	0.933421	0.350603	0.575261	2	0	-0.00536
CST5	EF_domain	E4	Executive Function	-0.02996	0.047299	-0.63342	0.52646	0.774264	1	-0.04198	0.044182	-0.9502	0.34201	0.930266	2	0	-0.01202
CST5	HVOT	ALL	Visuospatial	-0.02885	0.037753	-0.76406	0.444831	0.872226	1	-0.02481	0.03789	-0.65492	0.51252	0.893923	2	0	0.004031
CST5	HVOT	E2	Visuospatial	0.078268	0.112545	0.695437	0.486781	0.679918	1	0.071493	0.112298	0.636639	0.52436	0.685702	2	0	0.006775
CST5	HVOT	E3	Visuospatial	-0.06669	0.045023	-1.48115	0.138567	0.810184	1	-0.05589	0.045623	-1.22503	0.220562	0.952931	2	0	0.010796
CST5	HVOT	E4	Visuospatial	0.020015	0.099112	0.201941	0.839963	0.954033	1	-0.00352	0.094362	-0.03726	0.970276	0.999639	2	0	0.016499
CST5	LAN_domain	ALL	Language	-0.01383	0.020211	-0.68439	0.493731	0.883519	1	-0.012	0.020283	-0.59166	0.55408	0.841962	2	0	0.001832
CST5	LAN_domain	E2	Language	0.015433	0.053392	0.289048	0.772545	0.905742	1	0.012822	0.052603	0.243759	0.807417	0.909287	2	0	0.00261
CST5	LAN_domain	E3	Language	-0.01888	0.024645	-0.76624	0.443535	0.992224	1	-0.02171	0.024918	-0.87122	0.383633	0.93112	2	0	-0.00282
CST5	LAN_domain	E4	Language	0.015353	0.048665	0.315477	0.752399	0.978142	1	0.009182	0.04794	0.191537	0.848105	0.944979	2	0	0.00617
CST5	LMD	ALL	Memory	0.032719	0.03761	0.869957	0.384324	0.682129	1	0.049044	0.037774	1.29836	0.194162	0.597824	2	0	-0.01633
CST5	LMD	E2	Memory	0.068212	0.106972	0.637668	0.52369	0.979992	1	0.058522	0.102668	0.570017	0.568666	0.878848	2	0	0.00969
CST5	LMD	E3	Memory	-0.00345	0.04371	-0.07887	0.937135	0.964765	1	0.022357	0.044098	0.50698	0.612169	0.867239	2	0	-0.01891
CST5	LMD	E4	Memory	0.134197	0.102593	1.30806	0.190853	0.894368	1	0.152134	0.102013	1.49132	0.135878	0.962897	2	0	-0.01794
CST5	MEM_domain	ALL	Memory	0.000884	0.015215	0.058109	0.953662	0.967896	1	0.005628	0.015092	0.372912	0.709214	0.937555	2	0	-0.00474
CST5	MEM_domain	E2	Memory	-0.05118	0.041832	-1.2234	0.221177	0.992963	1	-0.06074	0.041287	-1.47108	0.141269	0.715451	2	0	-0.00956
CST5	MEM_domain	E3	Memory	0.002861	0.01792	0.159672	0.87314	0.968011	1	0.008164	0.01798	0.454059	0.649786	0.914436	2	0	-0.0053
CST5	MEM_domain	E4	Memory	0.017986	0.041628	0.432055	0.665702	0.925596	1	0.022506	0.038533	0.584085	0.559163	0.936112	2	0	-0.00452
CST5	PASD	ALL	Memory	-0.0358	0.034054	-1.05116	0.293187	0.604144	1	-0.03025	0.033635	-0.89932	0.368482	0.642481	2	0	0.005548
CST5	PASD	E2	Memory	-0.1763	0.096208	-1.83247	0.066881	0.997178	1	-0.20632	0.093213	-2.21341	0.026869	0.981471	2	0	-0.03002
CST5	PASD	E3	Memory	-0.02039	0.04097	-0.49765	0.618729	0.767007	1	-0.01457	0.041212	-0.35345	0.723755	0.8406	2	0	0.005823
CST5	PASD	E4	Memory	-0.05419	0.088163	-0.61463	0.538797	0.903266	1	-0.02197	0.083245	-0.26393	0.791833	0.981857	2	0	0.032217
CST5	SIM	ALL	Executive Function	0.043871	0.0354	1.2393	0.215236	0.498461	1	0.044171	0.035623	1.23996	0.214989	0.623225	2	0	-0.0003
CST5	SIM	E2	Executive Function	0.079448	0.083996	0.945854	0.344223	0.754836	1	0.099285	0.082256	1.20703	0.227421	0.711829	2	0	-0.01984
CST5	SIM	E3	Executive Function	0.047246	0.043572	1.08432	0.278225	0.836169	1	0.054879	0.044327	1.23805	0.215697	0.819192	2	0	-0.00763
CST5	SIM	E4	Executive Function	-0.03963	0.095378	-0.41552	0.677761	0.794616	1	-0.05908	0.091704	-0.64429	0.519388	0.843597	2	0	-0.01945
CST5	TRAILSBA	ALL	Executive Function	-0.03103	0.03729	-0.83217	0.405312	0.675515	1	-0.04153	0.037167	-1.11728	0.263874	0.745929	2	0	-0.01049
CST5	TRAILSBA	E2	Executive Function	-0.22977	0.111489	-2.06094	0.039309	0.492309	1	-0.2408	0.107053	-2.24931	0.024493	0.45865	2	0	-0.01102
CST5	TRAILSBA	E3	Executive Function	0.001367	0.04429	0.030856	0.975384	0.989942	1	-0.01283	0.044636	-0.28741	0.773801	0.905767	2	0	-0.01146
CST5	TRAILSBA	E4	Executive Function	0.04131	0.094709	0.436178	0.662708	0.946076	1	0.030018	0.090582	0.331393	0.740347	0.968042	2	0	0.011292
CST5	VRD	ALL	Memory	-0.07608	0.035894	-2.11964	0.034036	0.771487	1	-0.07335	0.035734	-2.05269	0.040103	0.908996	2	0	0.002732
CST5	VRD	E2	Memory	-0.16303	0.096683	-1.6862	0.091757	0.223832	1	-0.16192	0.094849	-1.70716	0.087792	0.213208	2	0	0.001106
CST5	VRD	E3	Memory	-0.07141	0.042961	-1.66229	0.096454	0.546575	1	-0.06519	0.043571	-1.49608	0.134632	0.493458	2	0	0.006229
CST5	VRD	E4	Memory	0.014321	0.087915	0.162901	0.870597	0.948442	1	0.008011	0.079392	0.10091	0.919622	0.978753	2	0	0.00631
CX3CL1	BNT	ALL	Language	-0.00498	0.032839	-0.15161	0.879492	0.949293	1	-0.00626	0.03306	-0.18933	0.849836	0.909773	2	0	-0.00128
CX3CL1	BNT	E2	Language	-0.05574	0.110757	-0.50322	0.614808	0.822349	1	-0.10675	0.117073	-0.91185	0.361846	0.615139	2	0	-0.05102
CX3CL1	BNT	E3	Language	-0.03044	0.039491	-0.77068	0.440897	0.962374	1	-0.02773	0.039615	-0.70003	0.483907	0.971445	2	0	0.002703
CX3CL1	BNT	E4	Language	0.095688	0.071084	1.34613	0.17826	0.871265	1	0.100143	0.071164	1.40722	0.159363	0.910235	2	0	-0.00445
CX3CL1	EF_domain	ALL	Executive Function	-0.00471	0.017011	-0.2766	0.78209	0.844161	1	-0.00734	0.016892	-0.43476	0.663737	0.862726	2	0	-0.00264
CX3CL1	EF_domain	E2	Executive Function	0.021298	0.051497	0.413569	0.67919	0.908116	1	-0.01552	0.052365	-0.29634	0.766969	0.959509	2	0	0.00578
CX3CL1	EF_domain	E3	Executive Function	-0.01755	0.020765	-0.84509	0.398058	0.639909	1	-0.01913	0.020692	-0.92434	0.355308	0.575261	2	0	-0.00158
CX3CL1	EF_domain	E4	Executive Function	0.025561	0.04057	0.630037	0.52867	0.774264	1	0.019369	0.038505	0.503025	0.614947	0.974838	2	0	0.006192
CX3CL1	HVOT	ALL	Visuospatial	0.017182	0.036585	0.469654	0.638602	0.923935	1	0.015423	0.036629	0.421057	0.673714	0.898285	2	0	0.001759
CX3CL1	HVOT	E2	Visuospatial	0.096923	0.130122	0.744863	0.456355	0.678256	1	0.040717	0.138702	0.293555	0.769098	0.830137	2	0	0.056206
CX3CL1	HVOT	E3	Visuospatial	-0.0187	0.043991	-0.42509	0.670774	0.930618	1	-0.02097	0.043966	-0.477	0.633362	0.952931	2	0	-0.00227
CX3CL1	HVOT	E4	Visuospatial	0.111722	0.083777	1.33357	0.182345	0.891661	1	0.139765	0.080667	1.73262	0.083164	0.589936	2	0	-0.02804
CX3CL1	LAN_domain	ALL	Language	0.009836	0.019426	0.506306	0.612642	0.886695	1	0.008681	0.019485	0.445531	0.655936	0.854793	2	0	0.001154
CX3CL1	LAN_domain	E2	Language	-0.04345	0.061172	-0.71027	0.477537	0.741464	1	-0.0621	0.063544	-0.97729	0.328427	0.638088	2	0	-0.01865
CX3CL1	LAN_domain	E3	Language	0.001943	0.023816	0.081603	0.934963	0.992224	1	0.001331	0.023809	0.055923	0.955403	0.999654	2	0	0.000612
CX3CL1	LAN_domain	E4	Language	0.075489	0.041241	1.83041	0.067188	0.780775	1	0.068966	0.041253	1.6718	0.094564	0.698536	2	0	0.006523
CX3CL1	LMD	ALL	Memory	-0.00312	0.036292	-0.08593	0.931521	0.989178	1	-0.00252	0.03645	-0.0692	0.944827	0.970278	2	0	0.000596
CX3CL1	LMD	E2	Memory	0.030579	0.123973	0.246654	0.805176	0.979992	1	-0.02041	0.126794	-0.16095	0.872135	0.926829	2	0	0.010171
CX3CL1	LMD	E3	Memory	-0.01192	0.042306	-0.28167	0.7782	0.933931	1	-0.01286	0.042247	-0.30438	0.76084	0.963832	2	0	-0.00094
CX3CL1	LMD	E4	Memory	0.038854	0.088698	0.438049	0.661351	0.894368	1	0.020529	0.089639	0.229023	0.818851	0.97306	2	0	0.018325
CX3CL1	MEM_domain	ALL	Memory	0.010554	0.014614	0.722181	0.470183	0.795492	1	0.008025	0.014491	0.5538	0.579716	0.908623	2	0	0.002529
CX3CL1	MEM_domain	E2	Memory	-0.01189	0.048437	-0.24556	0.80602	0.992963	1	-0.04576	0.050521	-0.90572	0.365085	0.859025	2	0	-0.03386
CX3CL1	MEM_domain	E3	Memory	0.007355	0.01734	0.424201	0.671419	0.968011	1	0.008439	0.017177	0.49132	0.6232	0.914436	2	0	-0.00108
CX3CL1	MEM_domain	E4	Memory	0.026555	0.035657	0.744742	0.456427	0.911337	1	0.007468	0.033536	0.222699	0.82377	0.986096	2	0	0.019087
CX3CL1	PASD	ALL	Memory	0.022037	0.03283	0.67125	0.502061	0.711253	1	0.019626	0.03237	0.606288	0.544323	0.72194	2	0	0.002412
CX3CL1	PASD	E2	Memory	-0.07256	0.111857	-0.64865	0.516568	0.997178	1	-0.12982	0.116274	-1.11648	0.264218	0.981471	2	0	-0.05726
CX3CL1	PASD	E3	Memory	0.03566	0.039706	0.898091	0.369137	0.642027	1	0.040126	0.039418	1.01797	0.308691	0.626143	2	0	-0.00447
CX3CL1	PASD	E4	Memory	0.01082	0.075893	0.142566	0.886633	0.989138	1	-0.02287	0.07255	-0.31518	0.752626	0.981857	2	0	-0.01205
CX3CL1	SIM	ALL	Executive Function	-0.03674	0.034126	-1.07658	0.281668	0.598544	1	-0.03769	0.034343	-1.09743	0.272455	0.633387	2	0	-0.00095
CX3CL1	SIM	E2	Executive Function	-0.11846	0.096525	-1.22725	0.219727	0.754836	1	-0.16409	0.099822	-1.64381	0.100215	0.711829	2	0	-0.04563
CX3CL1	SIM	E3	Executive Function	-0.04371	0.042089	-1.03858	0.298999	0.836169	1	-0.04245	0.042398	-1.00133	0.316669	0.893546	2	0	0.001259
CX3CL1	SIM	E4	Executive Function	-0.00882	0.082044	-0.10755	0.914351	0.971498	1	-0.02664	0.080022	-0.33295	0.73917	0.881515	2	0	-0.01782
CX3CL1	TRAILSBA	ALL	Executive Function	0.027503	0.03589	0.766309	0.443492	0.675515	1	0.035697	0.035762	0.998192	0.318186	0.745929	2	0	-0.00819
CX3CL1	TRAILSBA	E2	Executive Function	-0.18673	0.130537	-1.4305	0.152573	0.648435	1	-0.07455	0.135568	-0.54992	0.582376	0.904017	2	0	0.112182
CX3CL1	TRAILSBA	E3	Executive Function	0.060013	0.042757	1.40358	0.160443	0.363671	1	0.064056	0.042688	1.50055	0.133473	0.398035	2	0	-0.00404
CX3CL1	TRAILSBA	E4	Executive Function	0.021543	0.080039	0.269152	0.787813	0.964227	1	0.016196	0.077997	0.207643	0.835507	0.968042	2	0	0.005347
CX3CL1	VRD	ALL	Memory	0.021793	0.03452	0.631316	0.527834	0.990147	1	0.016698	0.034328	0.486426	0.626665	0.982584	2	0	0.005095
CX3CL1	VRD	E2	Memory	-0.04705	0.113529	-0.41441	0.678576	0.769052	1	-0.05901	0.118728	-0.49699	0.619197	0.706034	2	0	-0.01196
CX3CL1	VRD	E3	Memory	0.00646	0.041583	0.155355	0.876541	0.946108	1	0.003503	0.041674	0.084054	0.933014	0.991327	2	0	0.002957
CX3CL1	VRD	E4	Memory	0.063649	0.075384	0.844328	0.398486	0.948442	1	0.033306	0.069141	0.481712	0.630011	0.871189	2	0	0.030343
CXCL1	BNT	ALL	Language	-0.04079	0.032425	-1.25793	0.208418	0.739088	1	-0.04262	0.032524	-1.31029	0.190098	0.684406	2	0	-0.00183
CXCL1	BNT	E2	Language	-0.08816	0.093972	-0.93811	0.348188	0.686753	1	-0.10324	0.097608	-1.0577	0.290194	0.545473	2	0	-0.01508
CXCL1	BNT	E3	Language	-0.01294	0.038598	-0.33523	0.737453	0.995886	1	-0.00873	0.038351	-0.2277	0.819878	0.971445	2	0	0.004207
CXCL1	BNT	E4	Language	-0.10723	0.076693	-1.39812	0.162076	0.871265	1	-0.07062	0.077143	-0.91549	0.359933	0.910235	2	0	0.036603
CXCL1	EF_domain	ALL	Executive Function	-0.03899	0.016709	-2.33358	0.019618	0.102616	1	-0.0381	0.016534	-2.30456	0.021191	0.16011	2	0	0.000889
CXCL1	EF_domain	E2	Executive Function	0.024912	0.043836	0.568307	0.569827	0.878116	1	0.036222	0.043618	0.830439	0.406291	0.837205	2	0	-0.01131
CXCL1	EF_domain	E3	Executive Function	-0.05314	0.020088	-2.64522	0.008164	0.092522	1	-0.05083	0.019857	-2.55964	0.010478	0.119704	2	1	0.00231
CXCL1	EF_domain	E4	Executive Function	-0.02177	0.043657	-0.49871	0.617982	0.774264	1	-0.00615	0.04137	-0.14877	0.881732	0.976747	2	0	0.015618
CXCL1	HVOT	ALL	Visuospatial	0.025004	0.035846	0.697541	0.485464	0.899621	1	0.019103	0.035838	0.533022	0.594018	0.898285	2	0	0.005902
CXCL1	HVOT	E2	Visuospatial	-0.11481	0.110467	-1.03928	0.298674	0.550859	1	-0.12408	0.115115	-1.07791	0.281075	0.493507	2	0	-0.00928
CXCL1	HVOT	E3	Visuospatial	0.033387	0.04246	0.786327	0.431676	0.930618	1	0.034567	0.042166	0.819773	0.412346	0.952931	2	0	-0.00118
CXCL1	HVOT	E4	Visuospatial	0.112069	0.090437	1.23919	0.215275	0.891661	1	0.103063	0.087375	1.17955	0.238179	0.694773	2	0	0.009006
CXCL1	LAN_domain	ALL	Language	-0.02426	0.019146	-1.26711	0.205116	0.709921	1	-0.02316	0.01914	-1.21018	0.226212	0.6992	2	0	0.001097
CXCL1	LAN_domain	E2	Language	-0.05561	0.051303	-1.08394	0.278389	0.645778	1	-0.05035	0.052766	-0.9542	0.339984	0.638473	2	0	0.005261
CXCL1	LAN_domain	E3	Language	-0.01121	0.023155	-0.484	0.628389	0.992224	1	-0.00752	0.022961	-0.32735	0.743404	0.986328	2	0	0.00369
CXCL1	LAN_domain	E4	Language	-0.0391	0.044782	-0.87314	0.382586	0.978142	1	-0.02246	0.044705	-0.50234	0.615427	0.932754	2	0	0.016644
CXCL1	LMD	ALL	Memory	-0.01628	0.035828	-0.45429	0.64962	0.901514	1	-0.01692	0.035876	-0.4715	0.637281	0.868988	2	0	-0.00064
CXCL1	LMD	E2	Memory	-0.07541	0.105289	-0.71623	0.473852	0.979992	1	-0.07549	0.10559	-0.71497	0.474626	0.819923	2	0	-8.3e-05
CXCL1	LMD	E3	Memory	-0.01331	0.041181	-0.32327	0.746488	0.933931	1	-0.00771	0.040802	-0.18904	0.850058	0.963832	2	0	0.005599
CXCL1	LMD	E4	Memory	0.018218	0.095804	0.190156	0.849187	0.931366	1	0.020957	0.096761	0.216583	0.828534	0.97306	2	0	-0.00274
CXCL1	MEM_domain	ALL	Memory	-0.01114	0.014426	-0.7722	0.439994	0.795492	1	-0.01157	0.014248	-0.81223	0.416657	0.826532	2	0	-0.00043
CXCL1	MEM_domain	E2	Memory	0.00549	0.040789	0.134592	0.892934	0.992963	1	0.004069	0.042139	0.096571	0.923067	0.936844	2	0	0.00142
CXCL1	MEM_domain	E3	Memory	-0.01288	0.016793	-0.76725	0.442932	0.968011	1	-0.01217	0.016541	-0.73573	0.461897	0.914436	2	0	0.000714
CXCL1	MEM_domain	E4	Memory	-0.02169	0.038383	-0.56504	0.572046	0.911337	1	-0.02572	0.035939	-0.7156	0.47424	0.936112	2	0	-0.00403
CXCL1	PASD	ALL	Memory	-0.03769	0.032409	-1.16296	0.244845	0.575501	1	-0.04038	0.031864	-1.26737	0.205022	0.580895	2	0	-0.00269
CXCL1	PASD	E2	Memory	0.138086	0.094234	1.46535	0.142825	0.997178	1	0.145631	0.095895	1.51865	0.128851	0.981471	2	0	-0.00754
CXCL1	PASD	E3	Memory	-0.07848	0.038379	-2.04494	0.040861	0.642027	1	-0.08035	0.037846	-2.12301	0.033753	0.382534	2	0	-0.00186
CXCL1	PASD	E4	Memory	-0.02244	0.081909	-0.27392	0.784146	0.968107	1	-0.03201	0.078292	-0.4088	0.682685	0.981857	2	0	-0.00957
CXCL1	SIM	ALL	Executive Function	-0.05335	0.033684	-1.5839	0.113218	0.45287	1	-0.05542	0.033774	-1.6409	0.100818	0.489686	2	0	-0.00207
CXCL1	SIM	E2	Executive Function	0.065621	0.081573	0.80444	0.421143	0.754836	1	0.091059	0.083534	1.09008	0.275678	0.711829	2	0	-0.02544
CXCL1	SIM	E3	Executive Function	-0.074	0.041028	-1.80366	0.071285	0.634648	1	-0.07592	0.040923	-1.85518	0.06357	0.635641	2	0	-0.00192
CXCL1	SIM	E4	Executive Function	-0.05158	0.088456	-0.58309	0.559831	0.746441	1	-0.02733	0.086381	-0.31636	0.751731	0.881515	2	0	0.024251
CXCL1	TRAILSBA	ALL	Executive Function	0.022561	0.035251	0.640005	0.522169	0.691213	1	0.020555	0.035023	0.586891	0.557277	0.757896	2	0	0.002006
CXCL1	TRAILSBA	E2	Executive Function	0.121189	0.111698	1.08498	0.277932	0.848588	1	0.180569	0.11173	1.61612	0.106069	0.559723	2	0	-0.05938
CXCL1	TRAILSBA	E3	Executive Function	0.044415	0.041311	1.07514	0.28231	0.518841	1	0.040487	0.040805	0.992191	0.321104	0.60653	2	0	0.003928
CXCL1	TRAILSBA	E4	Executive Function	-0.16719	0.086495	-1.9329	0.053249	0.452614	1	-0.19058	0.084672	-2.2508	0.024398	0.426259	2	0	-0.02339
CXCL1	VRD	ALL	Memory	0.037684	0.034207	1.10165	0.270613	0.990147	1	0.040125	0.0339	1.18363	0.23656	0.982584	2	0	-0.00244
CXCL1	VRD	E2	Memory	-0.1176	0.095939	-1.22574	0.220296	0.403976	1	-0.13168	0.098274	-1.33988	0.180283	0.31434	2	0	-0.01408
CXCL1	VRD	E3	Memory	0.0791	0.040199	1.96771	0.049101	0.426981	1	0.080482	0.040002	2.01194	0.044226	0.313508	2	0	-0.00138
CXCL1	VRD	E4	Memory	0.004466	0.081593	0.05474	0.956346	0.98656	1	-0.01332	0.074689	-0.17834	0.858454	0.956965	2	0	-0.00885
CXCL10	BNT	ALL	Language	0.019574	0.034213	0.572109	0.567248	0.879265	1	0.018668	0.035951	0.519263	0.603578	0.857162	2	0	0.000906
CXCL10	BNT	E2	Language	-0.12083	0.094926	-1.27294	0.203041	0.623488	1	-0.15086	0.110516	-1.36506	0.172233	0.526293	2	0	-0.03003
CXCL10	BNT	E3	Language	0.033677	0.042856	0.785808	0.43198	0.962374	1	0.024196	0.044375	0.545249	0.585583	0.971445	2	0	0.009481
CXCL10	BNT	E4	Language	0.010302	0.070528	0.146076	0.883861	0.988413	1	0.007652	0.07346	0.104159	0.917043	0.970208	2	0	0.002651
CXCL10	EF_domain	ALL	Executive Function	0.00168	0.01775	0.094626	0.924612	0.938412	1	-0.00237	0.018391	-0.12912	0.89726	0.970944	2	0	-0.0007
CXCL10	EF_domain	E2	Executive Function	0.028331	0.044428	0.63769	0.523676	0.878116	1	0.054079	0.049534	1.09176	0.274939	0.720116	2	0	-0.02575
CXCL10	EF_domain	E3	Executive Function	-0.00533	0.022569	-0.23623	0.813256	0.906451	1	-0.01336	0.023218	-0.57524	0.565129	0.846747	2	0	-0.00802
CXCL10	EF_domain	E4	Executive Function	-0.00895	0.04027	-0.2222	0.824157	0.862195	1	-0.01217	0.039767	-0.30598	0.759621	0.974838	2	0	-0.00322
CXCL10	HVOT	ALL	Visuospatial	-0.00953	0.038	-0.25087	0.801913	0.927613	1	-0.02927	0.039719	-0.73701	0.461116	0.893923	2	0	-0.01974
CXCL10	HVOT	E2	Visuospatial	-0.16536	0.111348	-1.48507	0.137525	0.381766	1	-0.2294	0.129434	-1.77229	0.076346	0.192278	2	0	-0.06404
CXCL10	HVOT	E3	Visuospatial	0.028186	0.04758	0.592396	0.553586	0.930618	1	0.006284	0.049073	0.128046	0.898113	0.954245	2	0	0.021902
CXCL10	HVOT	E4	Visuospatial	-0.05064	0.083003	-0.61009	0.541799	0.936099	1	-0.03993	0.083857	-0.47618	0.633943	0.898086	2	0	0.010708
CXCL10	LAN_domain	ALL	Language	0.011961	0.02029	0.589495	0.555529	0.886695	1	0.015651	0.021232	0.737175	0.461016	0.767572	2	0	-0.00369
CXCL10	LAN_domain	E2	Language	-0.0578	0.052658	-1.09761	0.272377	0.645778	1	-0.05266	0.060753	-0.86679	0.38606	0.638473	2	0	0.005139
CXCL10	LAN_domain	E3	Language	0.019405	0.02584	0.750987	0.45266	0.992224	1	0.017956	0.02667	0.673268	0.500777	0.93112	2	0	0.001449
CXCL10	LAN_domain	E4	Language	0.001222	0.041395	0.029528	0.976443	0.991017	1	-0.00372	0.043024	-0.08648	0.931083	0.944979	2	0	-0.0025
CXCL10	LMD	ALL	Memory	0.061275	0.037702	1.62525	0.10411	0.374947	1	0.054626	0.039566	1.38063	0.167394	0.56914	2	0	0.006649
CXCL10	LMD	E2	Memory	0.133655	0.106157	1.25903	0.20802	0.979992	1	0.251196	0.117334	2.14086	0.032285	0.758491	2	0	-0.11754
CXCL10	LMD	E3	Memory	0.056063	0.045701	1.22672	0.219929	0.666537	1	0.052465	0.047157	1.11255	0.2659	0.786138	2	0	0.003598
CXCL10	LMD	E4	Memory	0.022537	0.087459	0.257689	0.796647	0.919398	1	0.02912	0.091838	0.317076	0.751186	0.97306	2	0	-0.00658
CXCL10	MEM_domain	ALL	Memory	0.01379	0.015273	0.902906	0.366576	0.795492	1	0.006373	0.015799	0.403397	0.686656	0.933852	2	0	0.007416
CXCL10	MEM_domain	E2	Memory	0.004257	0.041875	0.101652	0.919033	0.992963	1	0.017271	0.048438	0.356554	0.721426	0.936844	2	0	-0.01301
CXCL10	MEM_domain	E3	Memory	0.011791	0.018782	0.627803	0.530133	0.968011	1	0.007765	0.019238	0.403607	0.686502	0.914436	2	0	0.004027
CXCL10	MEM_domain	E4	Memory	-0.0031	0.03542	-0.0876	0.930197	0.984712	1	-0.01682	0.034591	-0.4863	0.626756	0.947098	2	0	-0.01372
CXCL10	PASD	ALL	Memory	0.046785	0.03423	1.36678	0.171695	0.485137	1	0.029433	0.035259	0.834778	0.403843	0.658238	2	0	0.017352
CXCL10	PASD	E2	Memory	-0.0874	0.096396	-0.90664	0.364597	0.997178	1	-0.13293	0.109863	-1.21001	0.226276	0.981471	2	0	-0.04554
CXCL10	PASD	E3	Memory	0.056126	0.042936	1.30719	0.191148	0.642027	1	0.042691	0.044071	0.96869	0.3327	0.626143	2	0	0.013435
CXCL10	PASD	E4	Memory	0.081146	0.074472	1.08961	0.275884	0.901282	1	0.042739	0.074278	0.575388	0.565029	0.981857	2	0	0.038407
CXCL10	SIM	ALL	Executive Function	-0.03275	0.035551	-0.92134	0.356873	0.678277	1	-0.03962	0.037351	-1.06087	0.28875	0.633387	2	0	-0.00687
CXCL10	SIM	E2	Executive Function	-0.01315	0.084084	-0.15635	0.87576	0.945265	1	0.030128	0.096574	0.311966	0.755067	0.969388	2	0	-0.01698
CXCL10	SIM	E3	Executive Function	-0.01917	0.045722	-0.4193	0.674994	0.882684	1	-0.03896	0.047502	-0.82026	0.412068	0.934934	2	0	-0.01979
CXCL10	SIM	E4	Executive Function	-0.0821	0.08055	-1.0193	0.308059	0.598626	1	-0.05712	0.081884	-0.69755	0.485459	0.843597	2	0	0.024987
CXCL10	TRAILSBA	ALL	Executive Function	-0.0462	0.037275	-1.23949	0.215163	0.55171	1	-0.04671	0.038845	-1.2025	0.229171	0.73526	2	0	-0.00051
CXCL10	TRAILSBA	E2	Executive Function	-0.08548	0.113701	-0.7518	0.452171	0.904343	1	-0.16085	0.127789	-1.25873	0.208126	0.773739	2	0	-0.07537
CXCL10	TRAILSBA	E3	Executive Function	-0.02504	0.046042	-0.54389	0.586515	0.731653	1	-0.02343	0.047399	-0.49432	0.621082	0.820382	2	0	0.001611
CXCL10	TRAILSBA	E4	Executive Function	-0.04723	0.080331	-0.58794	0.556573	0.946076	1	-0.0104	0.082311	-0.12637	0.899438	0.970822	2	0	0.036828
CXCL10	VRD	ALL	Memory	0.026969	0.036111	0.746826	0.455169	0.990147	1	0.026982	0.03746	0.720285	0.47135	0.982584	2	0	-1.3e-05
CXCL10	VRD	E2	Memory	-0.09867	0.097586	-1.01116	0.31194	0.44543	1	-0.11062	0.112273	-0.98532	0.324468	0.471206	2	0	-0.01195
CXCL10	VRD	E3	Memory	0.045515	0.044989	1.01169	0.311687	0.751379	1	0.033049	0.046556	0.709868	0.477786	0.730029	2	0	0.012466
CXCL10	VRD	E4	Memory	-0.05529	0.074341	-0.74373	0.457041	0.948442	1	-0.04489	0.070805	-0.63403	0.52606	0.871189	2	0	0.010397
CXCL11	BNT	ALL	Language	-0.01795	0.032709	-0.54885	0.583106	0.879265	1	-0.01896	0.033445	-0.56695	0.57075	0.857162	2	0	-0.00101
CXCL11	BNT	E2	Language	-0.13158	0.090403	-1.45545	0.145545	0.607899	1	-0.14723	0.099789	-1.47543	0.140097	0.526293	2	0	-0.01565
CXCL11	BNT	E3	Language	0.020933	0.041716	0.501804	0.615805	0.962374	1	0.021632	0.042269	0.511765	0.608816	0.971445	2	0	-0.0007
CXCL11	BNT	E4	Language	-0.07317	0.065425	-1.11845	0.263374	0.964819	1	-0.06252	0.067413	-0.92748	0.353678	0.910235	2	0	0.01065
CXCL11	EF_domain	ALL	Executive Function	-0.02117	0.01694	-1.2497	0.211411	0.46374	1	-0.02356	0.017073	-1.38008	0.167563	0.570084	2	0	-0.00239
CXCL11	EF_domain	E2	Executive Function	0.015516	0.042492	0.365145	0.715003	0.908116	1	0.030798	0.044911	0.685753	0.492869	0.920537	2	0	-0.01528
CXCL11	EF_domain	E3	Executive Function	-0.04548	0.021834	-2.08296	0.037255	0.193177	1	-0.04933	0.021995	-2.2427	0.024916	0.192252	2	0	-0.00385
CXCL11	EF_domain	E4	Executive Function	0.016326	0.037522	0.435093	0.663495	0.774264	1	0.011182	0.036629	0.305274	0.760158	0.974838	2	0	0.005144
CXCL11	HVOT	ALL	Visuospatial	-0.04756	0.036112	-1.31699	0.187843	0.832303	1	-0.05996	0.036778	-1.63027	0.103045	0.793832	2	0	-0.0124
CXCL11	HVOT	E2	Visuospatial	-0.24002	0.104561	-2.29547	0.021706	0.147602	1	-0.26584	0.115699	-2.29766	0.021581	0.104823	2	0	-0.02582
CXCL11	HVOT	E3	Visuospatial	-0.00552	0.045982	-0.12013	0.904381	0.937915	1	-0.02034	0.046557	-0.43699	0.662121	0.952931	2	0	-0.01482
CXCL11	HVOT	E4	Visuospatial	-0.0616	0.077207	-0.79781	0.424978	0.936099	1	-0.07614	0.076461	-0.99578	0.319359	0.698706	2	0	-0.01454
CXCL11	LAN_domain	ALL	Language	-0.00742	0.0194	-0.38268	0.701955	0.93594	1	-0.00482	0.019766	-0.24374	0.807435	0.90192	2	0	0.002606
CXCL11	LAN_domain	E2	Language	-0.07669	0.049952	-1.53524	0.124724	0.565416	1	-0.07634	0.0544	-1.40332	0.160522	0.568362	2	0	0.000348
CXCL11	LAN_domain	E3	Language	0.013728	0.025107	0.546773	0.584535	0.992224	1	0.018224	0.025389	0.717813	0.472872	0.93112	2	0	-0.0045
CXCL11	LAN_domain	E4	Language	-0.02744	0.038517	-0.71254	0.476129	0.978142	1	-0.02122	0.039587	-0.53597	0.59198	0.932754	2	0	0.006228
CXCL11	LMD	ALL	Memory	0.047304	0.036102	1.31031	0.190092	0.492056	1	0.039206	0.03686	1.06366	0.287485	0.663388	2	0	0.008098
CXCL11	LMD	E2	Memory	-0.01457	0.102291	-0.14241	0.886753	0.979992	1	0.076311	0.108613	0.702596	0.482307	0.819923	2	0	-0.06174
CXCL11	LMD	E3	Memory	0.037325	0.044551	0.837808	0.402138	0.765502	1	0.02602	0.045016	0.578007	0.56326	0.854363	2	0	0.011306
CXCL11	LMD	E4	Memory	0.084355	0.081197	1.03889	0.298856	0.894368	1	0.116588	0.083972	1.38841	0.165012	0.962897	2	0	-0.03223
CXCL11	MEM_domain	ALL	Memory	0.020229	0.014566	1.38877	0.164902	0.795492	1	0.014701	0.014662	1.00268	0.316014	0.826532	2	0	0.005528
CXCL11	MEM_domain	E2	Memory	-0.01981	0.039927	-0.49617	0.619771	0.992963	1	-0.00466	0.043705	-0.10653	0.915163	0.936844	2	0	0.015155
CXCL11	MEM_domain	E3	Memory	0.019698	0.018165	1.08441	0.278183	0.968011	1	0.012793	0.018237	0.701486	0.483	0.914436	2	0	0.006905
CXCL11	MEM_domain	E4	Memory	0.027338	0.032936	0.830045	0.406513	0.911337	1	0.037265	0.031725	1.17463	0.240143	0.936112	2	0	-0.00993
CXCL11	PASD	ALL	Memory	0.068487	0.032693	2.09484	0.036185	0.478241	1	0.057779	0.032776	1.76284	0.077928	0.44159	2	0	0.010708
CXCL11	PASD	E2	Memory	-0.0442	0.092572	-0.47751	0.633	0.997178	1	-0.03924	0.100601	-0.39009	0.696467	0.981471	2	0	0.00496
CXCL11	PASD	E3	Memory	0.064762	0.041689	1.55347	0.120312	0.642027	1	0.05297	0.041967	1.26217	0.206887	0.589034	2	0	0.011793
CXCL11	PASD	E4	Memory	0.150464	0.06848	2.19721	0.028005	0.474864	1	0.157897	0.067083	2.35375	0.018585	0.31595	2	0	-0.00743
CXCL11	SIM	ALL	Executive Function	-0.06067	0.033916	-1.78875	0.073655	0.385274	1	-0.06091	0.034679	-1.75649	0.079004	0.470641	2	0	-0.00025
CXCL11	SIM	E2	Executive Function	-0.01533	0.080376	-0.19068	0.848776	0.930916	1	0.03076	0.087186	0.352808	0.724233	0.969388	2	0	-0.01543
CXCL11	SIM	E3	Executive Function	-0.09516	0.044283	-2.14901	0.031634	0.537774	1	-0.10417	0.045022	-2.31378	0.02068	0.426445	2	0	-0.00901
CXCL11	SIM	E4	Executive Function	0.012626	0.07535	0.16757	0.866921	0.950817	1	0.035188	0.075459	0.466323	0.640984	0.87411	2	0	-0.02256
CXCL11	TRAILSBA	ALL	Executive Function	-0.04723	0.035597	-1.32672	0.184601	0.55171	1	-0.04531	0.036092	-1.25534	0.209354	0.73526	2	0	0.001919
CXCL11	TRAILSBA	E2	Executive Function	-0.02172	0.108915	-0.19946	0.841906	0.977569	1	-0.0527	0.116511	-0.45228	0.65107	0.904017	2	0	-0.03097
CXCL11	TRAILSBA	E3	Executive Function	-0.03356	0.044846	-0.74841	0.454216	0.656433	1	-0.0348	0.045194	-0.77001	0.441296	0.750203	2	0	-0.00124
CXCL11	TRAILSBA	E4	Executive Function	-0.10027	0.073947	-1.35601	0.175095	0.744153	1	-0.05331	0.074598	-0.71465	0.474827	0.968042	2	0	0.046962
CXCL11	VRD	ALL	Memory	0.007542	0.034618	0.21787	0.82753	0.993383	1	0.009476	0.034953	0.271097	0.786317	0.982584	2	0	-0.00193
CXCL11	VRD	E2	Memory	-0.10268	0.093095	-1.10299	0.27003	0.433179	1	-0.09383	0.101625	-0.92333	0.355836	0.504101	2	0	0.00885
CXCL11	VRD	E3	Memory	0.041173	0.043779	0.940467	0.346978	0.751379	1	0.03481	0.044403	0.783969	0.433058	0.730029	2	0	0.006363
CXCL11	VRD	E4	Memory	-0.0712	0.069149	-1.02964	0.303181	0.948442	1	-0.02931	0.065233	-0.44933	0.653197	0.871189	2	0	0.041887
CXCL5	BNT	ALL	Language	-0.03296	0.033156	-0.99424	0.320108	0.764351	1	-0.03015	0.033126	-0.91012	0.36276	0.70479	2	0	0.002817
CXCL5	BNT	E2	Language	-0.10994	0.098326	-1.11816	0.2635	0.659864	1	-0.11217	0.099952	-1.12227	0.261749	0.545473	2	0	-0.00223
CXCL5	BNT	E3	Language	0.002506	0.039526	0.063398	0.94945	0.995886	1	0.012815	0.039399	0.325259	0.744985	0.971445	2	0	-0.01031
CXCL5	BNT	E4	Language	-0.1011	0.075549	-1.33825	0.180814	0.871265	1	-0.08265	0.074586	-1.10812	0.267812	0.910235	2	0	0.018454
CXCL5	EF_domain	ALL	Executive Function	-0.02982	0.017103	-1.74331	0.08128	0.276352	1	-0.02889	0.016843	-1.71516	0.086316	0.391298	2	0	0.000927
CXCL5	EF_domain	E2	Executive Function	0.012399	0.045926	0.269977	0.787178	0.908116	1	0.008616	0.044634	0.193027	0.846938	0.959509	2	0	0.003783
CXCL5	EF_domain	E3	Executive Function	-0.03507	0.020628	-1.70002	0.089128	0.268402	1	-0.03409	0.020441	-1.66794	0.095328	0.383245	2	0	0.000975
CXCL5	EF_domain	E4	Executive Function	-0.0224	0.043274	-0.51763	0.604714	0.774264	1	-0.0213	0.04042	-0.52697	0.598217	0.974838	2	0	0.0011
CXCL5	HVOT	ALL	Visuospatial	0.012865	0.036674	0.350792	0.725744	0.927613	1	0.011269	0.036541	0.308397	0.75778	0.922171	2	0	0.001596
CXCL5	HVOT	E2	Visuospatial	-0.0787	0.11624	-0.67708	0.498354	0.679918	1	-0.05365	0.118629	-0.45223	0.651103	0.805	2	0	0.025056
CXCL5	HVOT	E3	Visuospatial	0.013444	0.04349	0.30912	0.757231	0.930618	1	0.017252	0.043363	0.397853	0.690738	0.952931	2	0	-0.00381
CXCL5	HVOT	E4	Visuospatial	0.106917	0.089567	1.1937	0.232594	0.891661	1	0.077708	0.084827	0.916074	0.359628	0.698706	2	0	0.029209
CXCL5	LAN_domain	ALL	Language	-0.02713	0.019588	-1.38488	0.166091	0.664363	1	-0.02477	0.019517	-1.26935	0.204316	0.6992	2	0	0.002352
CXCL5	LAN_domain	E2	Language	-0.07742	0.053771	-1.4399	0.149896	0.599586	1	-0.06712	0.053673	-1.2506	0.211081	0.568362	2	0	0.010301
CXCL5	LAN_domain	E3	Language	-0.00922	0.023741	-0.38821	0.697863	0.992224	1	-0.00364	0.023618	-0.15415	0.877489	0.999654	2	0	0.005576
CXCL5	LAN_domain	E4	Language	-0.04579	0.044342	-1.03257	0.301806	0.978142	1	-0.03665	0.043645	-0.83963	0.401115	0.9167	2	0	0.00914
CXCL5	LMD	ALL	Memory	0.023918	0.036641	0.652774	0.513902	0.80426	1	0.02581	0.036561	0.705954	0.480217	0.79488	2	0	-0.00189
CXCL5	LMD	E2	Memory	-0.01652	0.110711	-0.1492	0.881398	0.979992	1	0.023926	0.108504	0.220513	0.825472	0.926829	2	0	-0.00741
CXCL5	LMD	E3	Memory	0.047588	0.042146	1.12911	0.258853	0.676999	1	0.051434	0.041845	1.22916	0.219013	0.68797	2	0	-0.00385
CXCL5	LMD	E4	Memory	-0.00623	0.094329	-0.06605	0.947341	0.970659	1	-0.00677	0.093705	-0.07225	0.942406	0.984513	2	0	-0.00054
CXCL5	MEM_domain	ALL	Memory	-0.00037	0.014772	-0.02503	0.980028	0.980028	1	0.00125	0.014532	0.086041	0.931434	0.997022	2	0	-0.00088
CXCL5	MEM_domain	E2	Memory	0.025702	0.042884	0.599335	0.54895	0.992963	1	0.034871	0.042861	0.813573	0.41589	0.872929	2	0	-0.00917
CXCL5	MEM_domain	E3	Memory	-0.00085	0.017257	-0.04918	0.960779	0.983166	1	-0.00142	0.016999	-0.08339	0.933538	0.947471	2	0	-0.00057
CXCL5	MEM_domain	E4	Memory	0.002964	0.038093	0.077822	0.93797	0.984712	1	0.00506	0.035211	0.143706	0.885733	0.986096	2	0	-0.0021
CXCL5	PASD	ALL	Memory	-0.0317	0.033241	-0.9536	0.340284	0.649301	1	-0.03004	0.032575	-0.92208	0.356487	0.637925	2	0	0.001663
CXCL5	PASD	E2	Memory	0.123845	0.099226	1.24812	0.211989	0.997178	1	0.147777	0.098446	1.50109	0.133333	0.981471	2	0	-0.02393
CXCL5	PASD	E3	Memory	-0.05924	0.039566	-1.49725	0.134328	0.642027	1	-0.06415	0.039086	-1.64129	0.100738	0.511601	2	0	-0.00491
CXCL5	PASD	E4	Memory	0.029726	0.08062	0.368725	0.712333	0.954812	1	0.048385	0.075739	0.638839	0.522928	0.981857	2	0	-0.01866
CXCL5	SIM	ALL	Executive Function	-0.02749	0.034449	-0.79811	0.424806	0.708901	1	-0.02828	0.034428	-0.82144	0.411393	0.761805	2	0	-0.00079
CXCL5	SIM	E2	Executive Function	0.038861	0.086263	0.450493	0.652355	0.887203	1	0.044456	0.086201	0.515718	0.606051	0.969388	2	0	-0.00559
CXCL5	SIM	E3	Executive Function	-0.02605	0.042123	-0.61854	0.536222	0.882684	1	-0.02385	0.042167	-0.56567	0.571615	0.937986	2	0	0.002202
CXCL5	SIM	E4	Executive Function	-0.05819	0.087049	-0.66851	0.503808	0.728913	1	-0.06993	0.083451	-0.83795	0.402058	0.843597	2	0	-0.01174
CXCL5	TRAILSBA	ALL	Executive Function	0.028989	0.035977	0.805771	0.420375	0.675515	1	0.031164	0.035611	0.875111	0.381514	0.745929	2	0	-0.00217
CXCL5	TRAILSBA	E2	Executive Function	0.21188	0.1157	1.83128	0.067059	0.492309	1	0.247548	0.113125	2.18827	0.02865	0.45865	2	0	-0.03567
CXCL5	TRAILSBA	E3	Executive Function	0.025039	0.042286	0.592137	0.553759	0.724146	1	0.030312	0.041885	0.723713	0.469242	0.750776	2	0	-0.00527
CXCL5	TRAILSBA	E4	Executive Function	-0.12533	0.085066	-1.47328	0.140674	0.735835	1	-0.12172	0.081314	-1.49687	0.134426	0.703152	2	0	0.00361
CXCL5	VRD	ALL	Memory	0.015224	0.03514	0.433246	0.664836	0.990147	1	0.016985	0.034717	0.489233	0.624677	0.982584	2	0	-0.00176
CXCL5	VRD	E2	Memory	-0.01896	0.101441	-0.18693	0.851715	0.908158	1	-0.01946	0.101739	-0.19128	0.848305	0.874011	2	0	-0.0005
CXCL5	VRD	E3	Memory	0.041258	0.041601	0.991751	0.321319	0.751379	1	0.043267	0.041509	1.04235	0.29725	0.662503	2	0	-0.00201
CXCL5	VRD	E4	Memory	-0.03355	0.080275	-0.41794	0.675989	0.948442	1	-0.0488	0.072204	-0.67587	0.499126	0.871189	2	0	-0.01525
CXCL6	BNT	ALL	Language	-0.06863	0.033095	-2.07371	0.038106	0.314452	1	-0.07739	0.034347	-2.25324	0.024244	0.297753	2	0	-0.00876
CXCL6	BNT	E2	Language	-0.18158	0.091208	-1.99081	0.046502	0.370545	1	-0.18191	0.102051	-1.78255	0.074659	0.42307	2	0	-0.00033
CXCL6	BNT	E3	Language	-0.00457	0.040903	-0.11183	0.910955	0.995886	1	-0.01179	0.042433	-0.27794	0.781059	0.971445	2	0	-0.00722
CXCL6	BNT	E4	Language	-0.16827	0.073908	-2.27669	0.022804	0.775352	1	-0.14941	0.078768	-1.89684	0.057849	0.910235	2	0	0.018857
CXCL6	EF_domain	ALL	Executive Function	-0.03194	0.017048	-1.87346	0.061005	0.250276	1	-0.02899	0.017488	-1.658	0.097318	0.4136	2	0	0.002944
CXCL6	EF_domain	E2	Executive Function	-0.01799	0.043258	-0.41577	0.677578	0.908116	1	-0.02283	0.046245	-0.49376	0.621476	0.959509	2	0	-0.00485
CXCL6	EF_domain	E3	Executive Function	-0.05023	0.021225	-2.36674	0.017945	0.152125	1	-0.04777	0.021967	-2.17451	0.029667	0.201736	2	0	0.002467
CXCL6	EF_domain	E4	Executive Function	0.017313	0.042421	0.408136	0.683174	0.774264	1	0.037223	0.042361	0.878711	0.379558	0.955924	2	0	-0.01991
CXCL6	HVOT	ALL	Visuospatial	-0.02163	0.036716	-0.58908	0.555806	0.899621	1	-0.03218	0.038019	-0.84656	0.397242	0.893923	2	0	-0.01056
CXCL6	HVOT	E2	Visuospatial	-0.18794	0.107893	-1.74189	0.081527	0.291782	1	-0.31013	0.117939	-2.62961	0.008548	0.058128	2	1	-0.1222
CXCL6	HVOT	E3	Visuospatial	-0.01928	0.045032	-0.42812	0.668566	0.930618	1	-0.03301	0.046657	-0.70748	0.479269	0.952931	2	0	-0.01373
CXCL6	HVOT	E4	Visuospatial	0.095447	0.089026	1.07213	0.283662	0.891661	1	0.152599	0.089984	1.69584	0.089917	0.589936	2	0	-0.05715
CXCL6	LAN_domain	ALL	Language	-0.04371	0.019463	-2.24604	0.024701	0.366064	1	-0.04523	0.020151	-2.24472	0.024786	0.240781	2	0	-0.00152
CXCL6	LAN_domain	E2	Language	-0.10882	0.050978	-2.13461	0.032793	0.445983	1	-0.09345	0.05594	-1.67058	0.094805	0.487409	2	0	0.015366
CXCL6	LAN_domain	E3	Language	-0.01439	0.024432	-0.58895	0.555895	0.992224	1	-0.01417	0.025338	-0.55905	0.576127	0.93112	2	0	0.000224
CXCL6	LAN_domain	E4	Language	-0.08305	0.043026	-1.93019	0.053583	0.780775	1	-0.08075	0.045411	-1.77823	0.075366	0.698536	2	0	0.002297
CXCL6	LMD	ALL	Memory	0.022997	0.036627	0.627872	0.530088	0.80426	1	0.015798	0.037962	0.416151	0.6773	0.868988	2	0	0.007199
CXCL6	LMD	E2	Memory	0.014081	0.104265	0.13505	0.892572	0.979992	1	-0.03337	0.111967	-0.29805	0.765665	0.926829	2	0	-0.01929
CXCL6	LMD	E3	Memory	0.019973	0.043625	0.457843	0.647066	0.901359	1	0.00868	0.045139	0.192291	0.847514	0.963832	2	0	0.011293
CXCL6	LMD	E4	Memory	0.091534	0.093099	0.983199	0.32551	0.894368	1	0.078776	0.099596	0.79096	0.428967	0.962897	2	0	0.012758
CXCL6	MEM_domain	ALL	Memory	0.001429	0.014697	0.097205	0.922564	0.953973	1	-0.00611	0.015027	-0.40679	0.684162	0.933852	2	0	-0.00468
CXCL6	MEM_domain	E2	Memory	-0.0247	0.041219	-0.59934	0.548945	0.992963	1	-0.04916	0.044844	-1.09621	0.272985	0.859025	2	0	-0.02445
CXCL6	MEM_domain	E3	Memory	-0.00559	0.017727	-0.31511	0.752681	0.968011	1	-0.01116	0.018238	-0.61187	0.540621	0.914436	2	0	-0.00557
CXCL6	MEM_domain	E4	Memory	0.051982	0.037056	1.40282	0.16067	0.831491	1	0.03236	0.036867	0.877759	0.380074	0.936112	2	0	0.019622
CXCL6	PASD	ALL	Memory	0.022576	0.033173	0.68056	0.49615	0.711253	1	0.00055	0.033764	0.016284	0.987008	0.98834	2	0	0.022027
CXCL6	PASD	E2	Memory	0.032252	0.095112	0.339094	0.734539	0.997178	1	0.011853	0.104047	0.113916	0.909304	0.981471	2	0	0.020399
CXCL6	PASD	E3	Memory	-0.01253	0.040868	-0.30661	0.759139	0.88909	1	-0.02231	0.042104	-0.52998	0.596123	0.779545	2	0	-0.00978
CXCL6	PASD	E4	Memory	0.159806	0.078685	2.03096	0.042259	0.478939	1	0.100408	0.080341	1.24977	0.211382	0.871557	2	0	0.059397
CXCL6	SIM	ALL	Executive Function	-0.04242	0.034474	-1.23038	0.218553	0.498461	1	-0.04225	0.035796	-1.18016	0.237937	0.628813	2	0	0.000171
CXCL6	SIM	E2	Executive Function	-0.09045	0.082429	-1.09735	0.27249	0.754836	1	-0.10193	0.089431	-1.13974	0.254395	0.711829	2	0	-0.01147
CXCL6	SIM	E3	Executive Function	-0.04305	0.043578	-0.98776	0.323269	0.836169	1	-0.05568	0.045376	-1.22711	0.21978	0.819192	2	0	-0.01264
CXCL6	SIM	E4	Executive Function	0.003906	0.086367	0.045224	0.963929	0.978316	1	0.073452	0.088911	0.82613	0.40873	0.843597	2	0	-0.06955
CXCL6	TRAILSBA	ALL	Executive Function	0.000608	0.03614	0.016815	0.986584	0.986584	1	-0.00571	0.037263	-0.15329	0.878172	0.963156	2	0	-0.0051
CXCL6	TRAILSBA	E2	Executive Function	0.031406	0.110991	0.282962	0.777206	0.977569	1	0.041068	0.119888	0.342557	0.731932	0.904934	2	0	-0.00966
CXCL6	TRAILSBA	E3	Executive Function	0.042547	0.043984	0.967314	0.333387	0.553265	1	0.032414	0.045462	0.71299	0.475852	0.750776	2	0	0.010132
CXCL6	TRAILSBA	E4	Executive Function	-0.16377	0.08351	-1.96114	0.049862	0.452614	1	-0.1914	0.085435	-2.24026	0.025074	0.426259	2	0	-0.02762
CXCL6	VRD	ALL	Memory	-0.02828	0.034956	-0.80906	0.418478	0.990147	1	-0.03221	0.035819	-0.89929	0.368499	0.982584	2	0	-0.00393
CXCL6	VRD	E2	Memory	-0.21493	0.092732	-2.31771	0.020465	0.126512	1	-0.23102	0.102037	-2.26404	0.023572	0.100179	2	0	-0.01609
CXCL6	VRD	E3	Memory	-0.0119	0.042768	-0.27823	0.780835	0.883039	1	-0.01679	0.044388	-0.37835	0.705167	0.858081	2	0	-0.00489
CXCL6	VRD	E4	Memory	0.066177	0.079359	0.833896	0.404339	0.948442	1	0.037649	0.076984	0.489052	0.624805	0.871189	2	0	0.028528
CXCL9	BNT	ALL	Language	-0.00036	0.037845	-0.00954	0.992386	0.992386	1	0.011246	0.038599	0.291364	0.770773	0.903665	2	0	-0.01089
CXCL9	BNT	E2	Language	-0.1191	0.110567	-1.07715	0.281413	0.659864	1	-0.13515	0.12439	-1.0865	0.277256	0.545473	2	0	-0.01605
CXCL9	BNT	E3	Language	-0.00396	0.048482	-0.08173	0.934862	0.995886	1	0.008762	0.049105	0.178432	0.858383	0.971445	2	0	-0.0048
CXCL9	BNT	E4	Language	0.030546	0.073714	0.414389	0.678589	0.988413	1	0.035418	0.073337	0.482947	0.629133	0.910235	2	0	-0.00487
CXCL9	EF_domain	ALL	Executive Function	-0.01759	0.019612	-0.89702	0.369707	0.571366	1	-0.01773	0.019729	-0.89856	0.368885	0.787179	2	0	-0.00014
CXCL9	EF_domain	E2	Executive Function	0.046136	0.051167	0.901675	0.367229	0.878116	1	0.070927	0.054844	1.29325	0.195925	0.720116	2	0	-0.02479
CXCL9	EF_domain	E3	Executive Function	-0.03767	0.025452	-1.47998	0.138878	0.314789	1	-0.03754	0.025622	-1.46528	0.142844	0.431014	2	0	0.000126
CXCL9	EF_domain	E4	Executive Function	-0.01944	0.041872	-0.46426	0.642465	0.774264	1	-0.02763	0.03952	-0.69916	0.484451	0.974838	2	0	-0.00819
CXCL9	HVOT	ALL	Visuospatial	-0.05122	0.041838	-1.2243	0.22084	0.832303	1	-0.06001	0.042484	-1.41261	0.15777	0.793832	2	0	-0.00879
CXCL9	HVOT	E2	Visuospatial	-0.08604	0.130663	-0.65849	0.510221	0.680294	1	-0.14979	0.146856	-1.01999	0.307734	0.498236	2	0	-0.06375
CXCL9	HVOT	E3	Visuospatial	-0.02391	0.053468	-0.44714	0.654771	0.930618	1	-0.01476	0.054056	-0.27311	0.784766	0.952931	2	0	0.009145
CXCL9	HVOT	E4	Visuospatial	-0.10988	0.086479	-1.27057	0.203883	0.891661	1	-0.13758	0.08251	-1.66742	0.095431	0.589936	2	0	-0.0277
CXCL9	LAN_domain	ALL	Language	5.98e-05	0.022417	0.00267	0.99787	0.99787	1	0.009613	0.022762	0.42233	0.672784	0.854793	2	0	-0.00955
CXCL9	LAN_domain	E2	Language	-0.0647	0.060367	-1.07176	0.28383	0.645778	1	-0.06842	0.066819	-1.0239	0.305884	0.630307	2	0	-0.00372
CXCL9	LAN_domain	E3	Language	0.002693	0.029206	0.092212	0.926529	0.992224	1	0.013622	0.029477	0.462115	0.643999	0.93112	2	0	-0.01093
CXCL9	LAN_domain	E4	Language	0.002607	0.043067	0.06054	0.951726	0.980566	1	0.004434	0.042819	0.103555	0.917523	0.944979	2	0	-0.00183
CXCL9	LMD	ALL	Memory	0.040386	0.041723	0.967947	0.333071	0.64078	1	0.050351	0.042462	1.18579	0.235704	0.597824	2	0	-0.00997
CXCL9	LMD	E2	Memory	0.103013	0.123955	0.831053	0.405943	0.979992	1	0.17401	0.133699	1.30151	0.193085	0.758491	2	0	-0.071
CXCL9	LMD	E3	Memory	0.01343	0.051726	0.259633	0.795147	0.933931	1	0.030453	0.05222	0.583164	0.559783	0.854363	2	0	-0.01702
CXCL9	LMD	E4	Memory	0.054845	0.091361	0.600313	0.548297	0.894368	1	0.064877	0.091623	0.708088	0.47889	0.962897	2	0	-0.01003
CXCL9	MEM_domain	ALL	Memory	-0.00502	0.016864	-0.29753	0.766063	0.931897	1	-0.00293	0.016921	-0.17289	0.862738	0.956296	2	0	0.002092
CXCL9	MEM_domain	E2	Memory	0.015846	0.047963	0.330378	0.741114	0.992963	1	0.015916	0.053379	0.29817	0.765574	0.936844	2	0	-7e-05
CXCL9	MEM_domain	E3	Memory	-0.014	0.021212	-0.66011	0.509181	0.968011	1	-0.00829	0.021254	-0.38992	0.696597	0.914436	2	0	0.005715
CXCL9	MEM_domain	E4	Memory	-0.02223	0.036802	-0.60408	0.545787	0.911337	1	-0.02086	0.03441	-0.60613	0.544427	0.936112	2	0	0.001374
CXCL9	PASD	ALL	Memory	0.019391	0.037771	0.513379	0.607686	0.779031	1	0.027155	0.037729	0.719748	0.47168	0.683225	2	0	-0.00776
CXCL9	PASD	E2	Memory	0.052074	0.112381	0.463367	0.643101	0.997178	1	0.050444	0.123715	0.407742	0.683463	0.981471	2	0	0.00163
CXCL9	PASD	E3	Memory	0.009913	0.048458	0.204569	0.837909	0.94963	1	0.024154	0.04866	0.496385	0.619623	0.786046	2	0	-0.01424
CXCL9	PASD	E4	Memory	-0.0092	0.078223	-0.11763	0.906361	0.989138	1	-0.01511	0.074296	-0.20339	0.83883	0.981857	2	0	-0.00591
CXCL9	SIM	ALL	Executive Function	-0.07212	0.039264	-1.83674	0.066248	0.385274	1	-0.07442	0.04004	-1.85856	0.06309	0.470641	2	0	-0.0023
CXCL9	SIM	E2	Executive Function	0.053744	0.096751	0.555492	0.578558	0.879829	1	0.127803	0.106292	1.20238	0.229216	0.711829	2	0	-0.07406
CXCL9	SIM	E3	Executive Function	-0.11164	0.051448	-2.16992	0.030013	0.537774	1	-0.11719	0.052314	-2.24009	0.025085	0.426445	2	0	-0.00555
CXCL9	SIM	E4	Executive Function	-0.0761	0.084307	-0.90264	0.366718	0.608215	1	-0.05749	0.081813	-0.70265	0.482275	0.843597	2	0	0.018613
CXCL9	TRAILSBA	ALL	Executive Function	-0.01648	0.041182	-0.40013	0.68906	0.77501	1	-0.0247	0.041584	-0.59403	0.552493	0.757896	2	0	-0.00822
CXCL9	TRAILSBA	E2	Executive Function	-0.00482	0.132519	-0.03638	0.970983	0.98552	1	-0.04351	0.144508	-0.30106	0.763368	0.916367	2	0	-0.03869
CXCL9	TRAILSBA	E3	Executive Function	-0.01353	0.051966	-0.2603	0.794636	0.857702	1	-0.03162	0.052301	-0.60467	0.5454	0.756881	2	0	-0.0181
CXCL9	TRAILSBA	E4	Executive Function	0.003078	0.08349	0.036869	0.97059	0.985702	1	0.041884	0.080302	0.521575	0.601966	0.968042	2	0	-0.03881
CXCL9	VRD	ALL	Memory	-0.00647	0.039843	-0.16238	0.871009	0.993383	1	0.005783	0.040089	0.144245	0.885307	0.982584	2	0	0.000687
CXCL9	VRD	E2	Memory	-0.16872	0.11259	-1.49856	0.133988	0.276097	1	-0.16964	0.125255	-1.35435	0.175624	0.31434	2	0	-0.00092
CXCL9	VRD	E3	Memory	0.040185	0.050806	0.790953	0.428971	0.763701	1	0.047255	0.051396	0.919428	0.357872	0.715743	2	0	-0.00707
CXCL9	VRD	E4	Memory	-0.12584	0.077137	-1.63133	0.10282	0.790482	1	-0.10644	0.070249	-1.51518	0.129727	0.871189	2	0	0.019397
DNER	BNT	ALL	Language	-0.0355	0.032648	-1.08747	0.276831	0.75418	1	-0.03586	0.035078	-1.02219	0.306691	0.684406	2	0	-0.00035
DNER	BNT	E2	Language	-0.03158	0.100907	-0.31299	0.754287	0.827283	1	-0.00233	0.107346	-0.02173	0.982663	0.982663	2	0	0.02925
DNER	BNT	E3	Language	-0.08379	0.03939	-2.12727	0.033398	0.568544	1	-0.08906	0.043629	-2.04119	0.041232	0.543646	2	0	-0.00526
DNER	BNT	E4	Language	0.105422	0.066296	1.59018	0.111793	0.871265	1	0.08608	0.075398	1.14168	0.253585	0.910235	2	0	0.019342
DNER	EF_domain	ALL	Executive Function	0.009493	0.01694	0.560382	0.575219	0.69848	1	0.001415	0.01794	0.078869	0.937137	0.970944	2	0	0.008078
DNER	EF_domain	E2	Executive Function	-0.03485	0.04658	-0.7482	0.454337	0.878116	1	-0.04964	0.04712	-1.05339	0.292161	0.720116	2	0	-0.01478
DNER	EF_domain	E3	Executive Function	0.009077	0.020803	0.436339	0.662591	0.850117	1	0.010082	0.022899	0.440281	0.659734	0.879645	2	0	-0.001
DNER	EF_domain	E4	Executive Function	0.043613	0.038064	1.14576	0.251895	0.658801	1	0.014339	0.041033	0.349445	0.726755	0.974838	2	0	0.029274
DNER	HVOT	ALL	Visuospatial	-0.02923	0.036264	-0.80611	0.420182	0.86583	1	-0.03619	0.038891	-0.93047	0.352129	0.893923	2	0	-0.00695
DNER	HVOT	E2	Visuospatial	-0.13753	0.117903	-1.16646	0.24343	0.517288	1	-0.18001	0.125136	-1.4385	0.150291	0.34066	2	0	-0.04248
DNER	HVOT	E3	Visuospatial	-0.03971	0.043884	-0.90489	0.365521	0.930618	1	-0.02195	0.04868	-0.45081	0.652128	0.952931	2	0	0.017766
DNER	HVOT	E4	Visuospatial	0.066627	0.078592	0.847767	0.396568	0.936099	1	0.038779	0.085881	0.451544	0.651597	0.904258	2	0	0.027848
DNER	LAN_domain	ALL	Language	-0.01131	0.019382	-0.5836	0.559492	0.886695	1	-0.01766	0.020724	-0.85202	0.394203	0.765018	2	0	-0.00635
DNER	LAN_domain	E2	Language	-0.03611	0.055351	-0.65243	0.514123	0.760008	1	-0.03526	0.057768	-0.61036	0.541621	0.728058	2	0	0.000854
DNER	LAN_domain	E3	Language	-0.03625	0.023801	-1.52318	0.127713	0.992224	1	-0.05003	0.026232	-1.90721	0.056494	0.548796	2	0	-0.01378
DNER	LAN_domain	E4	Language	0.081763	0.038668	2.11448	0.034474	0.780775	1	0.066998	0.044017	1.52208	0.127988	0.698536	2	0	0.014765
DNER	LMD	ALL	Memory	-0.07897	0.035961	-2.19606	0.028088	0.188684	1	-0.06338	0.038605	-1.64173	0.100646	0.466164	2	0	0.015593
DNER	LMD	E2	Memory	-0.20025	0.110827	-1.80684	0.070787	0.979992	1	-0.17563	0.114159	-1.53848	0.12393	0.758491	2	0	0.024615
DNER	LMD	E3	Memory	-0.1318	0.041807	-3.15249	0.001619	0.049212	1	-0.10773	0.04635	-2.3243	0.020109	0.206847	2	1	0.024064
DNER	LMD	E4	Memory	0.151676	0.081955	1.85073	0.064208	0.894368	1	0.116821	0.09421	1.24001	0.214973	0.962897	2	0	0.034856
DNER	MEM_domain	ALL	Memory	-0.00776	0.014582	-0.53244	0.59442	0.875165	1	-0.00416	0.015386	-0.27064	0.786667	0.955926	2	0	0.0036
DNER	MEM_domain	E2	Memory	-0.05895	0.043366	-1.35946	0.173999	0.992963	1	-0.09452	0.044848	-2.10761	0.035065	0.585344	2	0	-0.03557
DNER	MEM_domain	E3	Memory	-0.03462	0.017256	-2.00643	0.04481	0.73033	1	-0.02694	0.018874	-1.42718	0.153528	0.828217	2	0	0.007688
DNER	MEM_domain	E4	Memory	0.109476	0.032272	3.39232	0.000693	0.035006	1	0.06688	0.035254	1.8971	0.057814	0.786277	2	1	0.042597
DNER	PASD	ALL	Memory	0.002923	0.032778	0.08916	0.928955	0.999908	1	-0.00576	0.034436	-0.16722	0.867199	0.921399	2	0	-0.00284
DNER	PASD	E2	Memory	-0.14777	0.100828	-1.46556	0.142769	0.997178	1	-0.16609	0.10518	-1.57914	0.114304	0.981471	2	0	-0.01833
DNER	PASD	E3	Memory	-0.01987	0.039802	-0.4993	0.617567	0.767007	1	-0.0209	0.043531	-0.48002	0.631211	0.786046	2	0	-0.00102
DNER	PASD	E4	Memory	0.165554	0.069508	2.3818	0.017228	0.390505	1	0.097025	0.076239	1.27263	0.203147	0.871557	2	0	0.06853
DNER	SIM	ALL	Executive Function	-0.01157	0.033941	-0.34097	0.733124	0.874604	1	-0.0278	0.036453	-0.76268	0.445653	0.761805	2	0	-0.01623
DNER	SIM	E2	Executive Function	-0.00858	0.088433	-0.09707	0.922669	0.950628	1	-0.00355	0.092623	-0.03838	0.969388	0.969388	2	0	0.00503
DNER	SIM	E3	Executive Function	-0.01056	0.0422	-0.25013	0.802485	0.911294	1	-0.00281	0.04692	-0.05984	0.952286	0.9665	2	0	0.007748
DNER	SIM	E4	Executive Function	0.00353	0.076724	0.046004	0.963307	0.978316	1	-0.0511	0.084489	-0.60483	0.545294	0.843597	2	0	-0.04757
DNER	TRAILSBA	ALL	Executive Function	0.021227	0.035566	0.596831	0.55062	0.691213	1	0.029829	0.037939	0.786233	0.431731	0.745929	2	0	-0.0086
DNER	TRAILSBA	E2	Executive Function	0.187543	0.118518	1.5824	0.113558	0.593995	1	0.160599	0.12271	1.30876	0.190615	0.773739	2	0	0.026945
DNER	TRAILSBA	E3	Executive Function	0.026678	0.042668	0.625248	0.531808	0.709078	1	0.040913	0.047095	0.868729	0.384996	0.68894	2	0	-0.01423
DNER	TRAILSBA	E4	Executive Function	-0.11095	0.074124	-1.4968	0.134445	0.735835	1	-0.11175	0.082023	-1.36238	0.173077	0.840662	2	0	-0.0008
DNER	VRD	ALL	Memory	-0.00613	0.034539	-0.17751	0.859106	0.993383	1	-0.01274	0.036563	-0.3485	0.727462	0.982584	2	0	-0.00661
DNER	VRD	E2	Memory	-0.19949	0.101207	-1.9711	0.048712	0.194849	1	-0.25814	0.104866	-2.46166	0.013829	0.067172	2	1	-0.05865
DNER	VRD	E3	Memory	-0.03792	0.041641	-0.91073	0.362437	0.751379	1	-0.03258	0.045967	-0.70872	0.478497	0.730029	2	0	0.005346
DNER	VRD	E4	Memory	0.202949	0.068456	2.96464	0.00303	0.206066	1	0.115314	0.072448	1.59168	0.111457	0.871189	2	0	0.087634
EN-RAGE	BNT	ALL	Language	-0.02341	0.033273	-0.70371	0.481614	0.84399	1	-0.01837	0.033802	-0.54342	0.586841	0.857162	2	0	0.005045
EN-RAGE	BNT	E2	Language	-0.09811	0.090741	-1.08119	0.279614	0.659864	1	-0.1101	0.094191	-1.16891	0.242438	0.545473	2	0	-0.01199
EN-RAGE	BNT	E3	Language	0.024533	0.041787	0.587097	0.557138	0.962374	1	0.042787	0.042428	1.00847	0.313228	0.971445	2	0	-0.01825
EN-RAGE	BNT	E4	Language	-0.12221	0.07044	-1.73496	0.082747	0.871265	1	-0.09944	0.074303	-1.33836	0.180781	0.910235	2	0	0.022767
EN-RAGE	EF_domain	ALL	Executive Function	-0.04376	0.017171	-2.54857	0.010817	0.070043	1	-0.03468	0.01725	-2.01016	0.044414	0.248661	2	1	0.009085
EN-RAGE	EF_domain	E2	Executive Function	-0.02409	0.04234	-0.56908	0.5693	0.878116	1	-0.01267	0.042101	-0.30086	0.763522	0.959509	2	0	0.011428
EN-RAGE	EF_domain	E3	Executive Function	-0.03431	0.02187	-1.56894	0.116662	0.283323	1	-0.0237	0.022157	-1.06983	0.284697	0.537761	2	0	0.010609
EN-RAGE	EF_domain	E4	Executive Function	-0.1024	0.03983	-2.57084	0.010145	0.100331	1	-0.0619	0.040235	-1.53847	0.123935	0.761409	2	0	0.040497
EN-RAGE	HVOT	ALL	Visuospatial	-0.02128	0.037166	-0.57258	0.566931	0.899621	1	-0.01926	0.037517	-0.51345	0.607639	0.898285	2	0	0.002017
EN-RAGE	HVOT	E2	Visuospatial	-0.01494	0.107493	-0.13897	0.889471	0.960504	1	-0.03324	0.111935	-0.29697	0.766491	0.830137	2	0	-0.0183
EN-RAGE	HVOT	E3	Visuospatial	-0.02718	0.0466	-0.58317	0.559778	0.930618	1	-0.02003	0.047265	-0.42369	0.671789	0.952931	2	0	0.00715
EN-RAGE	HVOT	E4	Visuospatial	0.068998	0.084419	0.817324	0.413743	0.936099	1	0.121591	0.084357	1.44139	0.149476	0.658931	2	0	-0.05259
EN-RAGE	LAN_domain	ALL	Language	-0.02605	0.019656	-1.32517	0.185114	0.699321	1	-0.02072	0.019909	-1.04051	0.298105	0.741547	2	0	0.005332
EN-RAGE	LAN_domain	E2	Language	-0.06882	0.049018	-1.40392	0.160341	0.605734	1	-0.07028	0.049726	-1.4133	0.157568	0.568362	2	0	-0.00146
EN-RAGE	LAN_domain	E3	Language	-0.00138	0.025118	-0.05498	0.956152	0.992224	1	0.011836	0.02547	0.464711	0.642139	0.93112	2	0	-0.01045
EN-RAGE	LAN_domain	E4	Language	-0.07456	0.041438	-1.79921	0.071986	0.780775	1	-0.06238	0.043567	-1.43183	0.152194	0.698536	2	0	0.012176
EN-RAGE	LMD	ALL	Memory	0.005893	0.03674	0.160398	0.872568	0.989178	1	-0.00405	0.03725	-0.10884	0.91333	0.970278	2	0	0.001839
EN-RAGE	LMD	E2	Memory	-0.06654	0.101886	-0.65307	0.513714	0.979992	1	-0.07904	0.101985	-0.77503	0.438323	0.819923	2	0	-0.0125
EN-RAGE	LMD	E3	Memory	-0.01571	0.044708	-0.35129	0.725367	0.933931	1	-0.0238	0.045237	-0.52619	0.598758	0.866289	2	0	-0.0081
EN-RAGE	LMD	E4	Memory	0.081535	0.088065	0.925852	0.354523	0.894368	1	0.061322	0.093395	0.656585	0.511448	0.962897	2	0	0.020214
EN-RAGE	MEM_domain	ALL	Memory	-0.01901	0.014751	-1.289	0.197397	0.795492	1	-0.02073	0.014752	-1.40508	0.159996	0.826532	2	0	-0.00171
EN-RAGE	MEM_domain	E2	Memory	-0.03506	0.038969	-0.89963	0.368317	0.992963	1	-0.05032	0.039591	-1.27096	0.203744	0.814974	2	0	-0.01526
EN-RAGE	MEM_domain	E3	Memory	-0.01282	0.018218	-0.70368	0.48163	0.968011	1	-0.01726	0.018295	-0.94328	0.34554	0.870249	2	0	-0.00444
EN-RAGE	MEM_domain	E4	Memory	-0.03119	0.035785	-0.87149	0.383487	0.911337	1	-0.03258	0.035214	-0.92511	0.354911	0.936112	2	0	-0.00139
EN-RAGE	PASD	ALL	Memory	-0.01003	0.033422	-0.30019	0.764032	0.899929	1	-0.01155	0.033276	-0.34725	0.728407	0.853994	2	0	-0.00152
EN-RAGE	PASD	E2	Memory	-0.04942	0.09208	-0.53674	0.59145	0.997178	1	-0.07225	0.093244	-0.77482	0.438445	0.981471	2	0	-0.02283
EN-RAGE	PASD	E3	Memory	-0.00645	0.042432	-0.15203	0.87916	0.980047	1	-0.01325	0.042776	-0.3098	0.756712	0.843548	2	0	-0.0068
EN-RAGE	PASD	E4	Memory	0.001028	0.075545	0.013614	0.989138	0.989138	1	-0.00467	0.075724	-0.06172	0.950786	0.981857	2	0	-0.00365
EN-RAGE	SIM	ALL	Executive Function	-0.10465	0.034406	-3.04154	0.002354	0.080026	1	-0.09664	0.034972	-2.7633	0.005722	0.194549	2	1	0.00801
EN-RAGE	SIM	E2	Executive Function	-0.11413	0.0779	-1.46512	0.142887	0.754836	1	-0.08914	0.079173	-1.12591	0.260202	0.711829	2	0	0.024991
EN-RAGE	SIM	E3	Executive Function	-0.07919	0.044428	-1.78252	0.074664	0.634648	1	-0.07037	0.045372	-1.55103	0.120895	0.819192	2	0	0.00882
EN-RAGE	SIM	E4	Executive Function	-0.24039	0.07896	-3.0444	0.002331	0.079268	1	-0.18245	0.082016	-2.22451	0.026114	0.561346	2	1	0.057942
EN-RAGE	TRAILSBA	ALL	Executive Function	0.025671	0.036271	0.707775	0.479085	0.691213	1	0.012146	0.036453	0.333211	0.738975	0.881585	2	0	0.013525
EN-RAGE	TRAILSBA	E2	Executive Function	0.029559	0.108716	0.271892	0.785705	0.977569	1	0.02287	0.109571	0.208719	0.834667	0.933335	2	0	0.006689
EN-RAGE	TRAILSBA	E3	Executive Function	0.017602	0.044996	0.391183	0.695662	0.80178	1	0.002603	0.045448	0.057284	0.954319	0.964407	2	0	0.014998
EN-RAGE	TRAILSBA	E4	Executive Function	0.034577	0.080435	0.429874	0.667287	0.946076	1	-0.02107	0.081591	-0.25821	0.796241	0.968042	2	0	0.013509
EN-RAGE	VRD	ALL	Memory	-0.03402	0.034821	-0.97708	0.328532	0.990147	1	-0.01448	0.034944	-0.41449	0.678516	0.982584	2	0	0.019538
EN-RAGE	VRD	E2	Memory	-0.06777	0.093308	-0.72629	0.467664	0.600021	1	-0.06485	0.095699	-0.67759	0.49803	0.615746	2	0	0.002923
EN-RAGE	VRD	E3	Memory	-0.01714	0.043828	-0.39103	0.695774	0.830046	1	-0.0039	0.044493	-0.08757	0.930215	0.991327	2	0	0.013242
EN-RAGE	VRD	E4	Memory	-0.03497	0.075173	-0.46523	0.64177	0.948442	1	-0.05531	0.072044	-0.76778	0.442616	0.871189	2	0	-0.02034
FGF-19	BNT	ALL	Language	-0.01151	0.031524	-0.36524	0.714931	0.92849	1	-0.0058	0.032039	-0.18114	0.856257	0.909773	2	0	0.00571
FGF-19	BNT	E2	Language	-0.07541	0.089881	-0.83904	0.401445	0.712332	1	-0.12959	0.098104	-1.32095	0.186518	0.526293	2	0	-0.05418
FGF-19	BNT	E3	Language	-0.00376	0.038571	-0.0975	0.922327	0.995886	1	0.003017	0.038967	0.077418	0.938291	0.971445	2	0	0.000744
FGF-19	BNT	E4	Language	0.026509	0.071944	0.368471	0.712522	0.988413	1	0.068088	0.073518	0.92614	0.354373	0.910235	2	0	-0.04158
FGF-19	EF_domain	ALL	Executive Function	0.021687	0.016323	1.32855	0.183997	0.463399	1	0.016864	0.016366	1.03037	0.302834	0.787179	2	0	0.004823
FGF-19	EF_domain	E2	Executive Function	0.053483	0.04158	1.28628	0.198345	0.878116	1	0.008007	0.044292	0.180777	0.856542	0.959509	2	0	0.045476
FGF-19	EF_domain	E3	Executive Function	0.012171	0.020259	0.60078	0.547987	0.750228	1	0.011462	0.020326	0.563933	0.5728	0.846747	2	0	0.000709
FGF-19	EF_domain	E4	Executive Function	0.038995	0.040925	0.952841	0.340671	0.755241	1	0.060881	0.039544	1.53956	0.123667	0.761409	2	0	-0.02189
FGF-19	HVOT	ALL	Visuospatial	0.049928	0.035024	1.42556	0.153996	0.829341	1	0.04621	0.035471	1.30273	0.192665	0.818827	2	0	0.003719
FGF-19	HVOT	E2	Visuospatial	-0.03953	0.10612	-0.37252	0.709505	0.846427	1	-0.11268	0.116264	-0.96916	0.332467	0.525762	2	0	-0.07315
FGF-19	HVOT	E3	Visuospatial	0.074616	0.042735	1.74602	0.080808	0.572081	1	0.080057	0.043145	1.85554	0.063519	0.505343	2	0	-0.00544
FGF-19	HVOT	E4	Visuospatial	0.012407	0.085054	0.145873	0.884022	0.969572	1	0.017139	0.084029	0.203959	0.838386	0.980951	2	0	-0.00473
FGF-19	LAN_domain	ALL	Language	-0.00527	0.01866	-0.28231	0.777706	0.936928	1	-0.00404	0.018881	-0.21395	0.830585	0.90192	2	0	0.001228
FGF-19	LAN_domain	E2	Language	-0.0394	0.049476	-0.79631	0.425853	0.723949	1	-0.0717	0.053393	-1.34288	0.179312	0.568362	2	0	-0.0323
FGF-19	LAN_domain	E3	Language	-0.00084	0.023212	-0.03617	0.971151	0.992224	1	1.33e-05	0.023365	0.000571	0.999544	0.999654	2	0	0.000826
FGF-19	LAN_domain	E4	Language	0.006556	0.0422	0.155367	0.876532	0.978142	1	0.030755	0.043065	0.714158	0.475129	0.932754	2	0	-0.0242
FGF-19	LMD	ALL	Memory	-0.01124	0.034771	-0.3233	0.746468	0.978443	1	-0.00131	0.035277	-0.03726	0.970278	0.970278	2	0	0.009927
FGF-19	LMD	E2	Memory	-0.03507	0.100831	-0.34783	0.727969	0.979992	1	-0.11282	0.106129	-1.06305	0.287759	0.758491	2	0	-0.07775
FGF-19	LMD	E3	Memory	-0.01097	0.041177	-0.26643	0.789911	0.933931	1	0.006197	0.041461	0.149474	0.88118	0.963832	2	0	0.004773
FGF-19	LMD	E4	Memory	0.089184	0.088941	1.00272	0.315995	0.894368	1	0.091101	0.091898	0.991323	0.321528	0.962897	2	0	-0.00192
FGF-19	MEM_domain	ALL	Memory	0.004301	0.014035	0.306475	0.759243	0.931897	1	0.002365	0.014038	0.16846	0.866222	0.956296	2	0	0.001936
FGF-19	MEM_domain	E2	Memory	-0.00064	0.039219	-0.0163	0.986999	0.992963	1	-0.01347	0.042835	-0.31444	0.753185	0.936844	2	0	-0.01283
FGF-19	MEM_domain	E3	Memory	0.008316	0.016865	0.49308	0.621956	0.968011	1	0.007345	0.016853	0.435807	0.662977	0.914436	2	0	0.000971
FGF-19	MEM_domain	E4	Memory	-0.00069	0.036113	-0.01916	0.984712	0.984712	1	-0.00134	0.03472	-0.03869	0.969135	0.986096	2	0	-0.00065
FGF-19	PASD	ALL	Memory	0.004181	0.031448	0.132945	0.894237	0.987298	1	-0.00787	0.031308	-0.25129	0.801593	0.880528	2	0	-0.00369
FGF-19	PASD	E2	Memory	0.011638	0.091161	0.127663	0.898416	0.997178	1	0.016703	0.098481	0.169605	0.865321	0.981471	2	0	-0.00507
FGF-19	PASD	E3	Memory	0.002949	0.03861	0.076376	0.93912	0.992741	1	-0.00921	0.038678	-0.23809	0.81181	0.876239	2	0	-0.00626
FGF-19	PASD	E4	Memory	-0.03571	0.076277	-0.46813	0.639693	0.939819	1	-0.04023	0.074584	-0.53933	0.589661	0.981857	2	0	-0.00452
FGF-19	SIM	ALL	Executive Function	0.026014	0.032779	0.793605	0.427426	0.708901	1	0.022737	0.033307	0.682656	0.494824	0.782512	2	0	0.003277
FGF-19	SIM	E2	Executive Function	0.073335	0.078318	0.936372	0.349082	0.754836	1	0.003757	0.085292	0.044048	0.964866	0.969388	2	0	0.069578
FGF-19	SIM	E3	Executive Function	-0.00665	0.041132	-0.16163	0.871599	0.926074	1	-0.00664	0.041727	-0.15912	0.873575	0.942907	2	0	8.41e-06
FGF-19	SIM	E4	Executive Function	0.087807	0.082171	1.06858	0.285257	0.598626	1	0.130094	0.081583	1.59462	0.110797	0.673934	2	0	-0.04229
FGF-19	TRAILSBA	ALL	Executive Function	-0.02049	0.034407	-0.59541	0.551571	0.691213	1	-0.00909	0.034624	-0.26266	0.792813	0.929505	2	0	0.011392
FGF-19	TRAILSBA	E2	Executive Function	-0.11159	0.10678	-1.04503	0.296007	0.848588	1	-0.05856	0.114225	-0.51268	0.608176	0.904017	2	0	0.053027
FGF-19	TRAILSBA	E3	Executive Function	-0.01465	0.041682	-0.35154	0.725182	0.811588	1	-0.00807	0.041879	-0.19258	0.847285	0.905767	2	0	0.006588
FGF-19	TRAILSBA	E4	Executive Function	0.013006	0.080673	0.161213	0.871926	0.964227	1	-0.02334	0.080334	-0.29051	0.771425	0.968042	2	0	-0.01033
FGF-19	VRD	ALL	Memory	0.000434	0.033123	0.013098	0.98955	0.993383	1	-0.00738	0.033235	-0.2222	0.824157	0.982584	2	0	-0.00695
FGF-19	VRD	E2	Memory	-0.03909	0.092364	-0.42323	0.67213	0.769052	1	-0.08457	0.099741	-0.84786	0.396514	0.550264	2	0	-0.04548
FGF-19	VRD	E3	Memory	0.030396	0.040419	0.752015	0.452042	0.763701	1	0.024722	0.040875	0.604812	0.545304	0.788951	2	0	0.005674
FGF-19	VRD	E4	Memory	-0.09438	0.075583	-1.24876	0.211754	0.899953	1	-0.11853	0.070447	-1.68259	0.092455	0.871189	2	0	-0.02415
FGF-21	BNT	ALL	Language	-0.00605	0.032857	-0.18411	0.853927	0.949293	1	-0.01699	0.035842	-0.47411	0.635423	0.857162	2	0	-0.01094
FGF-21	BNT	E2	Language	0.080209	0.097052	0.82646	0.408543	0.712332	1	0.106648	0.110291	0.966971	0.333558	0.581589	2	0	-0.02644
FGF-21	BNT	E3	Language	0.017254	0.039867	0.432786	0.66517	0.962374	1	-0.0064	0.042963	-0.14902	0.88154	0.971445	2	0	0.010852
FGF-21	BNT	E4	Language	-0.12709	0.074232	-1.71209	0.08688	0.871265	1	-0.14267	0.082592	-1.72745	0.084086	0.910235	2	0	-0.01558
FGF-21	EF_domain	ALL	Executive Function	-0.01619	0.017009	-0.95208	0.341059	0.556551	1	-0.00084	0.018311	-0.04572	0.963532	0.977913	2	0	0.015357
FGF-21	EF_domain	E2	Executive Function	0.071303	0.044602	1.59866	0.109897	0.7473	1	0.097301	0.048157	2.02048	0.043333	0.420953	2	0	-0.026
FGF-21	EF_domain	E3	Executive Function	-0.00786	0.020965	-0.37507	0.707605	0.859235	1	-0.00059	0.022455	-0.02619	0.979104	0.984191	2	0	0.007275
FGF-21	EF_domain	E4	Executive Function	-0.12831	0.041052	-3.12546	0.001775	0.040239	1	-0.06225	0.044579	-1.39632	0.162619	0.761409	2	1	0.066062
FGF-21	HVOT	ALL	Visuospatial	-0.01001	0.036308	-0.27558	0.782867	0.927613	1	-0.02745	0.03944	-0.69612	0.486354	0.893923	2	0	-0.01745
FGF-21	HVOT	E2	Visuospatial	0.007745	0.114662	0.067544	0.946149	0.960504	1	-0.03241	0.130764	-0.24788	0.804225	0.854489	2	0	-0.02467
FGF-21	HVOT	E3	Visuospatial	0.036609	0.043852	0.834825	0.403817	0.930618	1	0.020939	0.047249	0.443169	0.657644	0.952931	2	0	0.01567
FGF-21	HVOT	E4	Visuospatial	-0.19927	0.087324	-2.28195	0.022492	0.373945	1	-0.15965	0.093741	-1.70315	0.088539	0.589936	2	0	0.039613
FGF-21	LAN_domain	ALL	Language	-0.0124	0.019474	-0.63689	0.524199	0.886695	1	-0.01621	0.021168	-0.76562	0.443904	0.767572	2	0	-0.0038
FGF-21	LAN_domain	E2	Language	0.044204	0.053732	0.822674	0.410693	0.723949	1	0.062222	0.059353	1.04834	0.294483	0.630307	2	0	-0.01802
FGF-21	LAN_domain	E3	Language	0.00595	0.024056	0.247335	0.804649	0.992224	1	-0.00534	0.025845	-0.20645	0.836437	0.999654	2	0	0.000614
FGF-21	LAN_domain	E4	Language	-0.11147	0.042631	-2.61485	0.008927	0.607018	1	-0.11275	0.047572	-2.37001	0.017788	0.698536	2	0	-0.00127
FGF-21	LMD	ALL	Memory	0.115326	0.035949	3.20805	0.001336	0.090874	1	0.112922	0.039215	2.87956	0.003982	0.172273	2	1	0.002404
FGF-21	LMD	E2	Memory	0.139939	0.1079	1.29693	0.194656	0.979992	1	0.21741	0.117217	1.85477	0.063629	0.758491	2	0	-0.07747
FGF-21	LMD	E3	Memory	0.121523	0.042183	2.88086	0.003966	0.053937	1	0.104643	0.045443	2.30275	0.021293	0.206847	2	1	0.01688
FGF-21	LMD	E4	Memory	0.051425	0.092971	0.553128	0.580176	0.894368	1	0.071644	0.104257	0.68719	0.491963	0.962897	2	0	-0.02022
FGF-21	MEM_domain	ALL	Memory	0.031465	0.014631	2.15052	0.031514	0.615184	1	0.035373	0.015704	2.25251	0.02429	0.577206	2	0	-0.00391
FGF-21	MEM_domain	E2	Memory	0.063459	0.042056	1.50892	0.13132	0.992963	1	0.068448	0.046875	1.46021	0.144233	0.715451	2	0	-0.00499
FGF-21	MEM_domain	E3	Memory	0.032154	0.01746	1.84158	0.065536	0.73033	1	0.034246	0.018586	1.84258	0.06539	0.718439	2	0	-0.00209
FGF-21	MEM_domain	E4	Memory	-0.04021	0.037241	-1.07973	0.280264	0.831491	1	-0.00385	0.039079	-0.09851	0.921525	0.986096	2	0	0.036361
FGF-21	PASD	ALL	Memory	0.063486	0.032946	1.92695	0.053985	0.478241	1	0.0806	0.035176	2.29137	0.021942	0.248676	2	0	-0.01711
FGF-21	PASD	E2	Memory	0.094377	0.097982	0.963201	0.335447	0.997178	1	0.099423	0.10915	0.910883	0.362357	0.981471	2	0	-0.00505
FGF-21	PASD	E3	Memory	0.061352	0.040119	1.52925	0.126202	0.642027	1	0.077788	0.04284	1.81578	0.069403	0.511601	2	0	-0.01644
FGF-21	PASD	E4	Memory	-0.01533	0.079579	-0.19266	0.847223	0.989138	1	0.034257	0.084493	0.405443	0.685152	0.981857	2	0	-0.01893
FGF-21	SIM	ALL	Executive Function	0.008567	0.034128	0.251022	0.801797	0.908704	1	0.016585	0.037233	0.445438	0.656003	0.86288	2	0	-0.00802
FGF-21	SIM	E2	Executive Function	0.101845	0.084903	1.19955	0.230315	0.754836	1	0.130375	0.093822	1.3896	0.164649	0.711829	2	0	-0.02853
FGF-21	SIM	E3	Executive Function	0.0216	0.042505	0.508186	0.611323	0.882684	1	0.012257	0.045996	0.266478	0.789871	0.937986	2	0	0.009343
FGF-21	SIM	E4	Executive Function	-0.1209	0.085396	-1.41577	0.156843	0.424976	1	-0.01085	0.093252	-0.11633	0.907393	0.961268	2	0	0.110053
FGF-21	TRAILSBA	ALL	Executive Function	0.08072	0.035622	2.26605	0.023448	0.199311	1	0.045262	0.038586	1.173	0.240796	0.73526	2	0	0.035459
FGF-21	TRAILSBA	E2	Executive Function	0.012054	0.115999	0.103917	0.917235	0.985515	1	-0.06329	0.127834	-0.4951	0.620532	0.904017	2	0	-0.05124
FGF-21	TRAILSBA	E3	Executive Function	0.090153	0.042693	2.11165	0.034717	0.236075	1	0.059784	0.045799	1.30536	0.19177	0.402402	2	0	0.030369
FGF-21	TRAILSBA	E4	Executive Function	0.194807	0.082966	2.34802	0.018873	0.309112	1	0.119472	0.091507	1.30561	0.191687	0.841785	2	0	0.075335
FGF-21	VRD	ALL	Memory	0.035154	0.034752	1.01157	0.311744	0.990147	1	0.061171	0.037378	1.63653	0.101729	0.982584	2	0	-0.02602
FGF-21	VRD	E2	Memory	0.010701	0.099817	0.107209	0.914624	0.937036	1	0.055025	0.111921	0.491644	0.622971	0.706034	2	0	-0.04432
FGF-21	VRD	E3	Memory	0.035307	0.042003	0.840595	0.400575	0.763701	1	0.060125	0.045187	1.33059	0.183323	0.541998	2	0	-0.02482
FGF-21	VRD	E4	Memory	-0.07657	0.078983	-0.96942	0.332338	0.948442	1	-0.03193	0.080566	-0.39638	0.691826	0.871189	2	0	0.044633
Flt3L	BNT	ALL	Language	-0.02605	0.033014	-0.7891	0.430052	0.839382	1	-0.03605	0.033427	-1.07841	0.280852	0.684406	2	0	-0.01
Flt3L	BNT	E2	Language	-0.05222	0.096996	-0.53841	0.590297	0.822349	1	-0.13033	0.104922	-1.24215	0.214181	0.545473	2	0	-0.07811
Flt3L	BNT	E3	Language	-0.02706	0.041092	-0.65861	0.510145	0.962374	1	-0.03573	0.041344	-0.8643	0.387423	0.971445	2	0	-0.00867
Flt3L	BNT	E4	Language	-0.006	0.067679	-0.0886	0.929401	0.988413	1	-0.0393	0.06989	-0.56235	0.573879	0.910235	2	0	-0.03331
Flt3L	EF_domain	ALL	Executive Function	-0.02102	0.017107	-1.22856	0.219237	0.465879	1	-0.0214	0.017091	-1.25209	0.210535	0.650528	2	0	-0.00038
Flt3L	EF_domain	E2	Executive Function	0.081785	0.044179	1.85122	0.064138	0.701174	1	0.06414	0.046634	1.37539	0.169012	0.720116	2	0	0.017644
Flt3L	EF_domain	E3	Executive Function	-0.0211	0.021576	-0.97814	0.328005	0.571906	1	-0.02492	0.02158	-1.15473	0.2482	0.527425	2	0	-0.00382
Flt3L	EF_domain	E4	Executive Function	-0.09686	0.037768	-2.56464	0.010328	0.100331	1	-0.09233	0.037016	-2.49423	0.012623	0.599399	2	0	0.004534
Flt3L	HVOT	ALL	Visuospatial	-0.05378	0.036632	-1.46808	0.142084	0.829341	1	-0.06656	0.036953	-1.80125	0.071663	0.720172	2	0	-0.01278
Flt3L	HVOT	E2	Visuospatial	-0.00689	0.114339	-0.06024	0.951963	0.960504	1	-0.04352	0.12479	-0.34876	0.727272	0.830137	2	0	-0.03663
Flt3L	HVOT	E3	Visuospatial	-0.03113	0.04557	-0.68319	0.494489	0.930618	1	-0.04163	0.045894	-0.9071	0.364354	0.952931	2	0	-0.0105
Flt3L	HVOT	E4	Visuospatial	-0.17253	0.078265	-2.2044	0.027496	0.373945	1	-0.15863	0.078196	-2.0286	0.042499	0.479721	2	0	0.0139
Flt3L	LAN_domain	ALL	Language	-0.01411	0.01957	-0.72088	0.470984	0.881048	1	-0.0192	0.019742	-0.97248	0.330813	0.741547	2	0	-0.00509
Flt3L	LAN_domain	E2	Language	-0.025	0.053591	-0.46643	0.640908	0.854544	1	-0.06742	0.057488	-1.17276	0.240894	0.568362	2	0	-0.04242
Flt3L	LAN_domain	E3	Language	-0.01515	0.024723	-0.61268	0.540087	0.992224	1	-0.02024	0.024799	-0.81632	0.414316	0.93112	2	0	-0.0051
Flt3L	LAN_domain	E4	Language	-0.00674	0.039759	-0.16964	0.865294	0.978142	1	-0.0242	0.040906	-0.59169	0.554058	0.932754	2	0	-0.01746
Flt3L	LMD	ALL	Memory	0.033982	0.036485	0.931385	0.351654	0.646284	1	0.024748	0.036919	0.670334	0.502645	0.79488	2	0	0.009234
Flt3L	LMD	E2	Memory	-0.08768	0.108223	-0.81022	0.417812	0.979992	1	-0.02516	0.114084	-0.22056	0.825432	0.926829	2	0	0.062522
Flt3L	LMD	E3	Memory	0.052408	0.043904	1.19369	0.2326	0.666537	1	0.033098	0.044096	0.750601	0.452893	0.854363	2	0	0.01931
Flt3L	LMD	E4	Memory	0.050197	0.08383	0.598796	0.549309	0.894368	1	0.025982	0.087478	0.297006	0.766462	0.97306	2	0	0.024216
Flt3L	MEM_domain	ALL	Memory	0.017528	0.014706	1.19192	0.233293	0.795492	1	0.014251	0.014669	0.971493	0.331303	0.826532	2	0	0.003277
Flt3L	MEM_domain	E2	Memory	0.00106	0.04238	0.025021	0.980038	0.992963	1	-0.00516	0.046031	-0.11206	0.910777	0.936844	2	0	-0.0041
Flt3L	MEM_domain	E3	Memory	0.023965	0.017908	1.33822	0.180825	0.945856	1	0.023897	0.017827	1.34049	0.180085	0.828217	2	0	6.76e-05
Flt3L	MEM_domain	E4	Memory	-0.01536	0.033999	-0.45181	0.651403	0.925596	1	-0.02454	0.032891	-0.74617	0.455564	0.936112	2	0	-0.00918
Flt3L	PASD	ALL	Memory	0.005458	0.033046	0.165149	0.868827	0.987298	1	0.002634	0.032816	0.080282	0.936013	0.964377	2	0	0.002823
Flt3L	PASD	E2	Memory	-0.08067	0.097835	-0.82452	0.409646	0.997178	1	-0.08017	0.105828	-0.75757	0.448706	0.981471	2	0	0.000494
Flt3L	PASD	E3	Memory	0.041017	0.041163	0.996469	0.319022	0.642027	1	0.044411	0.041078	1.08114	0.279636	0.626143	2	0	-0.00339
Flt3L	PASD	E4	Memory	-0.09568	0.071297	-1.34203	0.179585	0.87227	1	-0.10886	0.070205	-1.55053	0.121014	0.871557	2	0	-0.01317
Flt3L	SIM	ALL	Executive Function	-0.02233	0.034322	-0.65066	0.515264	0.728536	1	-0.02974	0.034762	-0.85558	0.392231	0.761805	2	0	-0.00741
Flt3L	SIM	E2	Executive Function	-0.0234	0.085289	-0.27438	0.78379	0.901725	1	-0.03122	0.091871	-0.33984	0.733975	0.969388	2	0	-0.00782
Flt3L	SIM	E3	Executive Function	0.020811	0.043832	0.474786	0.634939	0.882684	1	0.008643	0.044313	0.19504	0.845362	0.937986	2	0	0.012168
Flt3L	SIM	E4	Executive Function	-0.10682	0.077038	-1.38655	0.165578	0.424976	1	-0.07877	0.077837	-1.01198	0.311547	0.843597	2	0	0.028048
Flt3L	TRAILSBA	ALL	Executive Function	0.030875	0.035936	0.859166	0.390249	0.675515	1	0.023614	0.036092	0.65427	0.512938	0.757896	2	0	0.007261
Flt3L	TRAILSBA	E2	Executive Function	-0.15101	0.11454	-1.3184	0.18737	0.707842	1	-0.15666	0.121036	-1.29436	0.195542	0.773739	2	0	-0.00565
Flt3L	TRAILSBA	E3	Executive Function	0.054862	0.044196	1.24135	0.214477	0.455764	1	0.059482	0.044211	1.34542	0.17849	0.402402	2	0	-0.00462
Flt3L	TRAILSBA	E4	Executive Function	0.135443	0.074891	1.80854	0.070523	0.532841	1	0.097523	0.076227	1.27936	0.200769	0.841785	2	0	0.037921
Flt3L	VRD	ALL	Memory	0.025438	0.034787	0.73124	0.464633	0.990147	1	0.020977	0.034789	0.602984	0.546519	0.982584	2	0	0.004461
Flt3L	VRD	E2	Memory	0.061963	0.09932	0.623867	0.532715	0.65863	1	0.011401	0.106988	0.106561	0.915137	0.928796	2	0	0.050562
Flt3L	VRD	E3	Memory	0.032657	0.043114	0.757453	0.448778	0.763701	1	0.032841	0.043348	0.757607	0.448686	0.730029	2	0	-0.00018
Flt3L	VRD	E4	Memory	-0.05005	0.071351	-0.70141	0.483045	0.948442	1	-0.06728	0.06729	-0.9998	0.317408	0.871189	2	0	-0.01723
HGF	BNT	ALL	Language	0.016994	0.034591	0.491284	0.623226	0.882903	1	0.026392	0.040404	0.653202	0.513626	0.857162	2	0	-0.0094
HGF	BNT	E2	Language	0.051189	0.102288	0.500445	0.616762	0.822349	1	0.068784	0.132433	0.519386	0.603491	0.746135	2	0	-0.01759
HGF	BNT	E3	Language	0.006484	0.043264	0.149879	0.88086	0.995886	1	0.009806	0.049841	0.196754	0.84402	0.971445	2	0	-0.00332
HGF	BNT	E4	Language	-0.00652	0.069514	-0.09383	0.925242	0.988413	1	0.028565	0.084187	0.339304	0.73438	0.964022	2	0	-0.02204
HGF	EF_domain	ALL	Executive Function	-0.04515	0.017831	-2.53234	0.011331	0.070043	1	-0.02564	0.020648	-1.24194	0.21426	0.650528	2	1	0.019511
HGF	EF_domain	E2	Executive Function	-0.0017	0.047614	-0.03565	0.971558	0.971558	1	0.016832	0.059133	0.284636	0.775923	0.959509	2	0	-0.01513
HGF	EF_domain	E3	Executive Function	-0.04803	0.022637	-2.1217	0.033863	0.191892	1	-0.0412	0.025978	-1.58609	0.112719	0.383245	2	0	0.006825
HGF	EF_domain	E4	Executive Function	-0.07821	0.038539	-2.02936	0.042422	0.267009	1	-0.00691	0.045145	-0.15312	0.878303	0.976747	2	0	0.071296
HGF	HVOT	ALL	Visuospatial	-0.06103	0.038674	-1.57797	0.114573	0.779096	1	-0.06649	0.045466	-1.46253	0.143595	0.793832	2	0	-0.00547
HGF	HVOT	E2	Visuospatial	-0.12486	0.119807	-1.04219	0.297324	0.550859	1	-0.20771	0.15486	-1.34128	0.179828	0.382135	2	0	-0.08285
HGF	HVOT	E3	Visuospatial	-0.07068	0.048249	-1.46481	0.142974	0.810184	1	-0.10077	0.056467	-1.78467	0.074315	0.505343	2	0	-0.0301
HGF	HVOT	E4	Visuospatial	0.017468	0.082952	0.210577	0.833218	0.954033	1	0.207369	0.093824	2.2102	0.027091	0.46055	2	0	-0.1899
HGF	LAN_domain	ALL	Language	-0.00034	0.020506	-0.01651	0.98683	0.99787	1	0.011817	0.023864	0.495187	0.620468	0.843837	2	0	-0.01148
HGF	LAN_domain	E2	Language	0.027685	0.055717	0.496884	0.619271	0.842209	1	0.058236	0.071159	0.818399	0.41313	0.638473	2	0	-0.03055
HGF	LAN_domain	E3	Language	-0.00986	0.026085	-0.37805	0.705395	0.992224	1	0.000167	0.029933	0.00559	0.99554	0.999654	2	0	0.009694
HGF	LAN_domain	E4	Language	-0.00946	0.040208	-0.23532	0.81396	0.978142	1	0.015076	0.048813	0.308856	0.757431	0.944979	2	0	-0.00561
HGF	LMD	ALL	Memory	0.09951	0.038018	2.61744	0.008859	0.143418	1	0.092841	0.044398	2.0911	0.036519	0.393419	2	0	0.006669
HGF	LMD	E2	Memory	-0.1073	0.113952	-0.94159	0.346405	0.979992	1	-0.03706	0.142931	-0.25927	0.795429	0.926829	2	0	0.070239
HGF	LMD	E3	Memory	0.136254	0.045743	2.97869	0.002895	0.049212	1	0.11355	0.052758	2.15226	0.031377	0.254545	2	1	0.022704
HGF	LMD	E4	Memory	0.079941	0.085941	0.930187	0.352274	0.894368	1	0.078571	0.105108	0.747524	0.454747	0.962897	2	0	0.00137
HGF	MEM_domain	ALL	Memory	0.019125	0.015432	1.23931	0.21523	0.795492	1	0.028707	0.017708	1.6211	0.104996	0.826532	2	0	-0.00958
HGF	MEM_domain	E2	Memory	0.000389	0.044068	0.00882	0.992963	0.992963	1	-0.01154	0.05674	-0.20341	0.838815	0.936844	2	0	-0.01115
HGF	MEM_domain	E3	Memory	0.017901	0.018962	0.944072	0.345133	0.968011	1	0.023701	0.021524	1.10116	0.270827	0.870249	2	0	-0.0058
HGF	MEM_domain	E4	Memory	0.007937	0.034405	0.230684	0.81756	0.925596	1	0.04743	0.039078	1.21373	0.224852	0.936112	2	0	-0.03949
HGF	PASD	ALL	Memory	0.045259	0.034593	1.30834	0.190757	0.498904	1	0.080416	0.039464	2.03771	0.041579	0.29122	2	0	-0.03516
HGF	PASD	E2	Memory	0.052862	0.103395	0.511264	0.609166	0.997178	1	0.046352	0.130884	0.354145	0.72323	0.981471	2	0	0.00651
HGF	PASD	E3	Memory	0.029277	0.043348	0.67539	0.499428	0.719884	1	0.057001	0.049376	1.15443	0.248324	0.625409	2	0	-0.02772
HGF	PASD	E4	Memory	0.086678	0.073341	1.18184	0.237268	0.901282	1	0.171983	0.083949	2.04865	0.040496	0.458954	2	0	-0.0853
HGF	SIM	ALL	Executive Function	-0.05123	0.035901	-1.42688	0.153614	0.474808	1	-0.04928	0.041976	-1.17392	0.240428	0.628813	2	0	0.00195
HGF	SIM	E2	Executive Function	-0.07452	0.088199	-0.84488	0.398177	0.754836	1	-0.01752	0.113232	-0.15473	0.877037	0.969388	2	0	0.056998
HGF	SIM	E3	Executive Function	-0.01952	0.046123	-0.42311	0.672214	0.882684	1	-0.0328	0.053354	-0.61472	0.538743	0.937986	2	0	-0.01328
HGF	SIM	E4	Executive Function	-0.15876	0.0785	-2.02241	0.043134	0.359667	1	-0.08383	0.093768	-0.89401	0.371317	0.843597	2	0	0.07493
HGF	TRAILSBA	ALL	Executive Function	0.066433	0.03792	1.75196	0.079781	0.448654	1	0.035006	0.04397	0.79613	0.425957	0.745929	2	0	0.031427
HGF	TRAILSBA	E2	Executive Function	0.095872	0.121529	0.78888	0.430182	0.904343	1	0.104143	0.152715	0.681942	0.495276	0.904017	2	0	-0.00827
HGF	TRAILSBA	E3	Executive Function	0.099666	0.046836	2.128	0.033337	0.236075	1	0.096395	0.053932	1.78736	0.073879	0.328851	2	0	0.003271
HGF	TRAILSBA	E4	Executive Function	-0.00285	0.078907	-0.0361	0.971206	0.985702	1	-0.11098	0.091105	-1.21813	0.223176	0.841785	2	0	-0.10813
HGF	VRD	ALL	Memory	-0.03468	0.036524	-0.94938	0.342427	0.990147	1	-0.00177	0.042099	-0.04196	0.966533	0.982584	2	0	0.032909
HGF	VRD	E2	Memory	-0.09641	0.104439	-0.92309	0.35596	0.493985	1	-0.16091	0.132936	-1.21045	0.226108	0.349439	2	0	-0.0645
HGF	VRD	E3	Memory	-0.02795	0.045505	-0.6142	0.539083	0.763701	1	-0.00273	0.052359	-0.0521	0.958452	0.995089	2	0	0.025222
HGF	VRD	E4	Memory	-0.06597	0.073198	-0.90123	0.367466	0.948442	1	-0.00266	0.081298	-0.03266	0.973944	0.997859	2	0	0.063313
IFN-gamma	BNT	ALL	Language	0.066083	0.032146	2.05573	0.039809	0.314452	1	0.069426	0.032421	2.1414	0.032241	0.297753	2	0	-0.00334
IFN-gamma	BNT	E2	Language	-0.03387	0.093402	-0.36267	0.716851	0.827283	1	-0.0417	0.100232	-0.41606	0.677365	0.780692	2	0	-0.00783
IFN-gamma	BNT	E3	Language	0.075029	0.0413	1.81671	0.069262	0.784967	1	0.081813	0.041369	1.97765	0.047969	0.543646	2	0	-0.00678
IFN-gamma	BNT	E4	Language	0.08062	0.061819	1.30413	0.192191	0.871265	1	0.079134	0.062869	1.25871	0.208135	0.910235	2	0	0.001486
IFN-gamma	EF_domain	ALL	Executive Function	0.009446	0.016716	0.565074	0.572023	0.69848	1	0.010086	0.01663	0.606482	0.544195	0.860587	2	0	-0.00064
IFN-gamma	EF_domain	E2	Executive Function	0.044813	0.042663	1.05039	0.293537	0.878116	1	0.068387	0.043408	1.57543	0.115157	0.720116	2	0	-0.02357
IFN-gamma	EF_domain	E3	Executive Function	-0.00524	0.021775	-0.24042	0.810006	0.906451	1	-0.00433	0.021694	-0.19977	0.841661	0.94845	2	0	0.000901
IFN-gamma	EF_domain	E4	Executive Function	0.016401	0.035104	0.467202	0.640355	0.774264	1	0.009675	0.033715	0.286969	0.774136	0.974838	2	0	0.006726
IFN-gamma	HVOT	ALL	Visuospatial	0.038473	0.035725	1.07692	0.281514	0.832303	1	0.03197	0.035939	0.88958	0.373691	0.893923	2	0	0.006503
IFN-gamma	HVOT	E2	Visuospatial	0.005447	0.110003	0.049521	0.960504	0.960504	1	-0.00529	0.118356	-0.04468	0.964366	0.964366	2	0	0.00016
IFN-gamma	HVOT	E3	Visuospatial	0.093721	0.045596	2.05544	0.039837	0.508282	1	0.093435	0.045687	2.04513	0.040842	0.505343	2	0	0.000286
IFN-gamma	HVOT	E4	Visuospatial	-0.08783	0.073009	-1.20307	0.228949	0.891661	1	-0.08634	0.07157	-1.20637	0.227673	0.694773	2	0	0.001494
IFN-gamma	LAN_domain	ALL	Language	0.040655	0.01903	2.13634	0.032652	0.370055	1	0.044093	0.019112	2.30703	0.021053	0.238601	2	0	-0.00344
IFN-gamma	LAN_domain	E2	Language	-0.00884	0.051093	-0.17311	0.862562	0.961544	1	0.002205	0.054133	0.040735	0.967507	0.967507	2	0	0.00664
IFN-gamma	LAN_domain	E3	Language	0.043845	0.024829	1.76586	0.07742	0.877422	1	0.048831	0.024781	1.97053	0.048777	0.548796	2	0	-0.00499
IFN-gamma	LAN_domain	E4	Language	0.041242	0.03593	1.14787	0.251023	0.978142	1	0.034625	0.036351	0.952514	0.340836	0.9167	2	0	0.006617
IFN-gamma	LMD	ALL	Memory	0.072157	0.035464	2.03467	0.041884	0.237343	1	0.070997	0.035721	1.98751	0.046866	0.398358	2	0	0.00116
IFN-gamma	LMD	E2	Memory	0.152864	0.103218	1.48099	0.13861	0.979992	1	0.182075	0.106361	1.71186	0.086922	0.758491	2	0	-0.02921
IFN-gamma	LMD	E3	Memory	0.03588	0.044162	0.812468	0.416523	0.765502	1	0.039876	0.044148	0.903227	0.366406	0.854363	2	0	-0.004
IFN-gamma	LMD	E4	Memory	0.086326	0.076798	1.12407	0.260984	0.894368	1	0.105078	0.078564	1.33749	0.181062	0.962897	2	0	-0.01875
IFN-gamma	MEM_domain	ALL	Memory	0.030023	0.014289	2.10122	0.035622	0.615184	1	0.026269	0.014202	1.8497	0.064357	0.826532	2	0	0.003754
IFN-gamma	MEM_domain	E2	Memory	0.046591	0.04005	1.16331	0.244704	0.992963	1	0.060926	0.042501	1.43351	0.151713	0.715451	2	0	-0.01433
IFN-gamma	MEM_domain	E3	Memory	0.022544	0.017984	1.25353	0.210014	0.952063	1	0.019325	0.017852	1.08255	0.279009	0.870249	2	0	0.003219
IFN-gamma	MEM_domain	E4	Memory	0.022853	0.030833	0.741181	0.458584	0.911337	1	0.022604	0.029286	0.771866	0.440194	0.936112	2	0	0.000248
IFN-gamma	PASD	ALL	Memory	0.030063	0.03214	0.935393	0.349586	0.649301	1	0.025857	0.031806	0.812964	0.416239	0.658238	2	0	0.004206
IFN-gamma	PASD	E2	Memory	-0.04369	0.094843	-0.46064	0.645058	0.997178	1	-0.0476	0.100591	-0.47325	0.636034	0.981471	2	0	-0.00392
IFN-gamma	PASD	E3	Memory	0.038712	0.041309	0.937139	0.348687	0.642027	1	0.039117	0.041132	0.950997	0.341606	0.626143	2	0	-0.0004
IFN-gamma	PASD	E4	Memory	0.005968	0.065978	0.090457	0.927924	0.989138	1	0.005563	0.064021	0.086885	0.930763	0.981857	2	0	0.000406
IFN-gamma	SIM	ALL	Executive Function	-0.02392	0.033526	-0.71343	0.475579	0.722989	1	-0.02105	0.033812	-0.62263	0.533526	0.818704	2	0	0.002866
IFN-gamma	SIM	E2	Executive Function	0.034947	0.081951	0.426435	0.669791	0.889341	1	0.093048	0.086604	1.07441	0.282638	0.711829	2	0	-0.0581
IFN-gamma	SIM	E3	Executive Function	-0.02634	0.044186	-0.59619	0.551045	0.882684	1	-0.02538	0.044479	-0.57066	0.56823	0.937986	2	0	0.000961
IFN-gamma	SIM	E4	Executive Function	-0.05667	0.071155	-0.79644	0.425778	0.673323	1	-0.05649	0.07045	-0.80184	0.422646	0.843597	2	0	0.000181
IFN-gamma	TRAILSBA	ALL	Executive Function	-0.02673	0.035154	-0.76037	0.447032	0.675515	1	-0.0312	0.035107	-0.88876	0.374132	0.745929	2	0	-0.00447
IFN-gamma	TRAILSBA	E2	Executive Function	-0.03644	0.111223	-0.32762	0.743195	0.977569	1	-0.04388	0.115732	-0.37912	0.704601	0.904017	2	0	-0.00744
IFN-gamma	TRAILSBA	E3	Executive Function	-0.00448	0.044785	-0.09995	0.920384	0.948275	1	-0.01087	0.044621	-0.2436	0.807543	0.905767	2	0	-0.00639
IFN-gamma	TRAILSBA	E4	Executive Function	-0.05256	0.069409	-0.75721	0.448927	0.946076	1	-0.05034	0.068348	-0.73651	0.461421	0.968042	2	0	0.002218
IFN-gamma	VRD	ALL	Memory	0.077717	0.033911	2.29182	0.021916	0.745149	1	0.076643	0.03377	2.26952	0.023237	0.844364	2	0	0.001074
IFN-gamma	VRD	E2	Memory	0.021112	0.09574	0.220516	0.825469	0.905354	1	0.042744	0.101304	0.421937	0.673071	0.750308	2	0	-0.02163
IFN-gamma	VRD	E3	Memory	0.124008	0.04323	2.86857	0.004123	0.275446	1	0.121772	0.043284	2.81331	0.004903	0.27437	2	0	0.002236
IFN-gamma	VRD	E4	Memory	-0.06323	0.065479	-0.96573	0.334177	0.948442	1	-0.03734	0.06096	-0.61253	0.540187	0.871189	2	0	0.025895
IL-10RB	BNT	ALL	Language	-0.01291	0.033742	-0.38262	0.701998	0.92849	1	-0.00954	0.035179	-0.27127	0.786181	0.906107	2	0	0.003367
IL-10RB	BNT	E2	Language	-0.12713	0.104993	-1.21087	0.225945	0.623488	1	-0.14902	0.113138	-1.31717	0.187783	0.526293	2	0	-0.02189
IL-10RB	BNT	E3	Language	-0.02314	0.040694	-0.56869	0.56957	0.962374	1	-0.02047	0.042005	-0.48721	0.626109	0.971445	2	0	0.002677
IL-10RB	BNT	E4	Language	0.023258	0.073046	0.318407	0.750176	0.988413	1	0.04303	0.077787	0.553171	0.580146	0.910235	2	0	-0.01977
IL-10RB	EF_domain	ALL	Executive Function	-0.02752	0.017473	-1.57505	0.115244	0.326524	1	-0.01504	0.017985	-0.83623	0.403026	0.787179	2	0	0.012481
IL-10RB	EF_domain	E2	Executive Function	0.034191	0.049338	0.692996	0.488312	0.878116	1	0.017635	0.050867	0.346699	0.728817	0.959509	2	0	0.016556
IL-10RB	EF_domain	E3	Executive Function	-0.03593	0.021364	-1.68183	0.092602	0.268402	1	-0.02745	0.021935	-1.25149	0.210754	0.511832	2	0	0.008479
IL-10RB	EF_domain	E4	Executive Function	-0.04768	0.041547	-1.14772	0.251085	0.658801	1	0.01224	0.042194	0.290093	0.771745	0.974838	2	0	0.035444
IL-10RB	HVOT	ALL	Visuospatial	-0.02109	0.037545	-0.56161	0.574383	0.899621	1	-0.02397	0.038918	-0.61583	0.538006	0.898285	2	0	-0.00288
IL-10RB	HVOT	E2	Visuospatial	0.026179	0.124568	0.21016	0.833543	0.944682	1	-0.05317	0.134682	-0.39482	0.692979	0.826712	2	0	-0.027
IL-10RB	HVOT	E3	Visuospatial	-0.01803	0.045144	-0.3993	0.689674	0.930618	1	-0.0201	0.046529	-0.43208	0.665685	0.952931	2	0	-0.00208
IL-10RB	HVOT	E4	Visuospatial	-0.03614	0.086943	-0.41566	0.677661	0.936099	1	0.069573	0.089146	0.780438	0.435133	0.758694	2	0	-0.03343
IL-10RB	LAN_domain	ALL	Language	-0.01067	0.020011	-0.5334	0.593754	0.886695	1	-0.00319	0.020778	-0.15335	0.878122	0.90192	2	0	0.007488
IL-10RB	LAN_domain	E2	Language	-0.044	0.058882	-0.74724	0.454921	0.741464	1	-0.03764	0.062351	-0.6037	0.546043	0.728058	2	0	0.006357
IL-10RB	LAN_domain	E3	Language	-0.01196	0.024574	-0.48671	0.626462	0.992224	1	-0.00491	0.025271	-0.19438	0.845875	0.999654	2	0	0.007048
IL-10RB	LAN_domain	E4	Language	-0.01123	0.042899	-0.26186	0.79343	0.978142	1	-0.00446	0.045647	-0.09777	0.922113	0.944979	2	0	0.00677
IL-10RB	LMD	ALL	Memory	0.070705	0.03717	1.90219	0.057147	0.284391	1	0.060632	0.038726	1.56568	0.117423	0.499049	2	0	0.010073
IL-10RB	LMD	E2	Memory	0.06021	0.118201	0.509383	0.610483	0.979992	1	0.044534	0.123093	0.361792	0.717507	0.926829	2	0	0.015675
IL-10RB	LMD	E3	Memory	0.072219	0.043417	1.66338	0.096236	0.436272	1	0.057185	0.044705	1.27917	0.200839	0.68797	2	0	0.015034
IL-10RB	LMD	E4	Memory	0.07228	0.090415	0.799424	0.424045	0.894368	1	0.057243	0.097266	0.588518	0.556185	0.962897	2	0	0.015037
IL-10RB	MEM_domain	ALL	Memory	0.017231	0.015059	1.14422	0.252531	0.795492	1	0.014193	0.015446	0.918852	0.358173	0.826532	2	0	0.003038
IL-10RB	MEM_domain	E2	Memory	-0.02188	0.046595	-0.46956	0.638666	0.992963	1	-0.05452	0.04929	-1.10621	0.268637	0.859025	2	0	-0.03265
IL-10RB	MEM_domain	E3	Memory	0.031744	0.01784	1.77936	0.075181	0.73033	1	0.028561	0.018182	1.57085	0.116218	0.718439	2	0	0.003184
IL-10RB	MEM_domain	E4	Memory	-0.02143	0.03667	-0.58437	0.558969	0.911337	1	-0.01903	0.036696	-0.51863	0.604018	0.936112	2	0	0.002397
IL-10RB	PASD	ALL	Memory	0.036245	0.033898	1.06923	0.284968	0.604144	1	0.037825	0.034562	1.09444	0.273763	0.618074	2	0	-0.00158
IL-10RB	PASD	E2	Memory	-0.03837	0.107425	-0.3572	0.720945	0.997178	1	-0.10273	0.113949	-0.90153	0.367305	0.981471	2	0	-0.06436
IL-10RB	PASD	E3	Memory	0.059353	0.0411	1.44412	0.148705	0.642027	1	0.065253	0.041924	1.55646	0.119597	0.511601	2	0	-0.0059
IL-10RB	PASD	E4	Memory	0.004086	0.077497	0.052724	0.957952	0.989138	1	-0.02238	0.078815	-0.28394	0.776459	0.981857	2	0	-0.01829
IL-10RB	SIM	ALL	Executive Function	-0.0481	0.035027	-1.37327	0.169669	0.476735	1	-0.03892	0.036535	-1.06519	0.286788	0.633387	2	0	0.009184
IL-10RB	SIM	E2	Executive Function	-0.07815	0.092771	-0.84241	0.399559	0.754836	1	-0.09714	0.098553	-0.98566	0.324302	0.767577	2	0	-0.01899
IL-10RB	SIM	E3	Executive Function	-0.04108	0.04336	-0.94731	0.343479	0.836169	1	-0.04163	0.044946	-0.92612	0.354383	0.926849	2	0	-0.00055
IL-10RB	SIM	E4	Executive Function	-0.11449	0.083186	-1.37626	0.16874	0.424976	1	-0.03064	0.086922	-0.35252	0.724451	0.881515	2	0	0.083844
IL-10RB	TRAILSBA	ALL	Executive Function	0.040483	0.036837	1.09897	0.271779	0.616033	1	0.026207	0.038033	0.689056	0.490788	0.745929	2	0	0.014276
IL-10RB	TRAILSBA	E2	Executive Function	-0.09705	0.125627	-0.77251	0.439815	0.904343	1	-0.11554	0.131334	-0.87977	0.378981	0.904017	2	0	-0.0185
IL-10RB	TRAILSBA	E3	Executive Function	0.081782	0.043815	1.86653	0.061967	0.287825	1	0.070087	0.045065	1.55527	0.119883	0.388191	2	0	0.011695
IL-10RB	TRAILSBA	E4	Executive Function	-0.04484	0.082189	-0.54559	0.585348	0.946076	1	-0.13439	0.084301	-1.59421	0.110888	0.703152	2	0	-0.08955
IL-10RB	VRD	ALL	Memory	-0.00527	0.035578	-0.14814	0.882229	0.993383	1	0.007621	0.036593	0.208277	0.835012	0.982584	2	0	-0.00235
IL-10RB	VRD	E2	Memory	-0.11426	0.107779	-1.06014	0.289082	0.44543	1	-0.11369	0.114847	-0.98989	0.322228	0.471206	2	0	0.000575
IL-10RB	VRD	E3	Memory	0.01454	0.042843	0.339378	0.734325	0.846341	1	0.022367	0.044135	0.506791	0.612302	0.835821	2	0	-0.00783
IL-10RB	VRD	E4	Memory	-0.07496	0.076904	-0.97473	0.329696	0.948442	1	-0.06226	0.074978	-0.83034	0.406344	0.871189	2	0	0.012703
IL-12B	BNT	ALL	Language	0.002787	0.032945	0.084601	0.932579	0.960839	1	-0.00639	0.035192	-0.1815	0.855975	0.909773	2	0	-0.0036
IL-12B	BNT	E2	Language	-0.1787	0.096475	-1.85234	0.063977	0.435046	1	-0.2065	0.120818	-1.70918	0.087418	0.424603	2	0	-0.0278
IL-12B	BNT	E3	Language	0.022353	0.040566	0.551018	0.581621	0.962374	1	0.011319	0.042437	0.266731	0.789676	0.971445	2	0	0.011033
IL-12B	BNT	E4	Language	-0.04077	0.070057	-0.58201	0.560562	0.988413	1	-0.06489	0.074796	-0.86761	0.385607	0.910235	2	0	-0.02412
IL-12B	EF_domain	ALL	Executive Function	-0.02822	0.017028	-1.65708	0.097503	0.288268	1	-0.03183	0.017948	-1.77331	0.076177	0.370002	2	0	-0.00361
IL-12B	EF_domain	E2	Executive Function	0.016958	0.045696	0.371105	0.710559	0.908116	1	0.058474	0.054375	1.07539	0.282201	0.720116	2	0	-0.04152
IL-12B	EF_domain	E3	Executive Function	-0.04129	0.021234	-1.94445	0.051841	0.220324	1	-0.04636	0.022072	-2.10033	0.0357	0.220692	2	0	-0.00507
IL-12B	EF_domain	E4	Executive Function	-0.03006	0.039926	-0.7529	0.451509	0.755241	1	-0.02437	0.040541	-0.60112	0.547763	0.974838	2	0	0.005691
IL-12B	HVOT	ALL	Visuospatial	0.000254	0.036376	0.00697	0.994439	0.994439	1	-0.01954	0.038733	-0.50454	0.613882	0.898285	2	0	-0.01929
IL-12B	HVOT	E2	Visuospatial	-0.06865	0.115521	-0.59424	0.55235	0.708675	1	-0.17828	0.143644	-1.24115	0.214552	0.429103	2	0	-0.10964
IL-12B	HVOT	E3	Visuospatial	0.014256	0.044639	0.319352	0.74946	0.930618	1	-0.00873	0.046679	-0.1871	0.851579	0.954245	2	0	0.005522
IL-12B	HVOT	E4	Visuospatial	-0.00427	0.082735	-0.05163	0.95882	0.990177	1	-0.01135	0.085316	-0.13308	0.894132	0.996737	2	0	-0.00708
IL-12B	LAN_domain	ALL	Language	0.00587	0.019553	0.300216	0.764013	0.936928	1	0.00558	0.020791	0.268396	0.788395	0.90192	2	0	0.00029
IL-12B	LAN_domain	E2	Language	-0.10627	0.053728	-1.97793	0.047937	0.497906	1	-0.12763	0.066189	-1.9282	0.05383	0.487409	2	0	-0.02135
IL-12B	LAN_domain	E3	Language	0.02049	0.024444	0.838236	0.401898	0.992224	1	0.022332	0.025487	0.876213	0.380914	0.93112	2	0	-0.00184
IL-12B	LAN_domain	E4	Language	-0.02799	0.041049	-0.68197	0.495255	0.978142	1	-0.0486	0.043703	-1.11205	0.266118	0.861714	2	0	-0.02061
IL-12B	LMD	ALL	Memory	0.067536	0.036289	1.86108	0.062733	0.284391	1	0.056284	0.038724	1.45346	0.146096	0.539473	2	0	0.011252
IL-12B	LMD	E2	Memory	0.178255	0.108301	1.64591	0.099781	0.979992	1	0.258698	0.129464	1.99822	0.045692	0.758491	2	0	-0.08044
IL-12B	LMD	E3	Memory	0.021957	0.043356	0.506426	0.612558	0.886254	1	0.003738	0.045154	0.08278	0.934027	0.977135	2	0	0.018219
IL-12B	LMD	E4	Memory	0.110235	0.086474	1.27477	0.202389	0.894368	1	0.119309	0.093231	1.27971	0.200646	0.962897	2	0	-0.00907
IL-12B	MEM_domain	ALL	Memory	0.027834	0.014688	1.89496	0.058097	0.790123	1	0.014136	0.015443	0.915392	0.359986	0.826532	2	0	0.013698
IL-12B	MEM_domain	E2	Memory	0.041944	0.043145	0.972161	0.330971	0.992963	1	0.015276	0.053682	0.28456	0.775982	0.936844	2	0	0.026668
IL-12B	MEM_domain	E3	Memory	0.017675	0.01777	0.994659	0.319902	0.968011	1	0.009332	0.018371	0.507952	0.611487	0.914436	2	0	0.008343
IL-12B	MEM_domain	E4	Memory	0.038548	0.035027	1.10052	0.271108	0.831491	1	0.021358	0.035282	0.605342	0.544952	0.936112	2	0	0.01719
IL-12B	PASD	ALL	Memory	0.050258	0.032975	1.52412	0.12748	0.485137	1	0.024226	0.034479	0.702646	0.482277	0.683225	2	0	0.026032
IL-12B	PASD	E2	Memory	0.063941	0.100177	0.638275	0.523295	0.997178	1	-0.05631	0.123391	-0.45638	0.64812	0.981471	2	0	0.007628
IL-12B	PASD	E3	Memory	0.04638	0.040692	1.13979	0.254373	0.642027	1	0.035115	0.042126	0.833569	0.404524	0.626143	2	0	0.011265
IL-12B	PASD	E4	Memory	0.042553	0.074302	0.572709	0.566842	0.903266	1	-7.1e-05	0.075934	-0.00094	0.999254	0.999254	2	0	0.042482
IL-12B	SIM	ALL	Executive Function	-0.0552	0.034157	-1.61613	0.106066	0.450781	1	-0.06057	0.036495	-1.65975	0.096965	0.489686	2	0	-0.00537
IL-12B	SIM	E2	Executive Function	-0.03134	0.087022	-0.3601	0.718773	0.901725	1	0.016783	0.107232	0.156513	0.875628	0.969388	2	0	0.014553
IL-12B	SIM	E3	Executive Function	-0.038	0.04323	-0.87897	0.379416	0.837852	1	-0.05586	0.045369	-1.23124	0.218232	0.819192	2	0	-0.01786
IL-12B	SIM	E4	Executive Function	-0.1415	0.079478	-1.7803	0.075027	0.359667	1	-0.12631	0.083039	-1.52112	0.128229	0.673934	2	0	0.015183
IL-12B	TRAILSBA	ALL	Executive Function	0.019471	0.035805	0.543806	0.586575	0.691213	1	0.019401	0.037891	0.512006	0.608646	0.768212	2	0	7.02e-05
IL-12B	TRAILSBA	E2	Executive Function	-0.05665	0.116952	-0.48437	0.628123	0.977569	1	-0.18363	0.140439	-1.30758	0.191017	0.773739	2	0	-0.12699
IL-12B	TRAILSBA	E3	Executive Function	0.068249	0.043448	1.5708	0.116229	0.304333	1	0.067083	0.045149	1.48582	0.137327	0.398035	2	0	0.001166
IL-12B	TRAILSBA	E4	Executive Function	-0.07377	0.078854	-0.9355	0.349532	0.946076	1	-0.09843	0.082103	-1.19888	0.230575	0.841785	2	0	-0.02466
IL-12B	VRD	ALL	Memory	0.008457	0.034845	0.242715	0.808226	0.993383	1	-0.00087	0.036672	-0.02373	0.981071	0.982584	2	0	0.007587
IL-12B	VRD	E2	Memory	-0.05937	0.100572	-0.59032	0.554973	0.662073	1	-0.02666	0.124137	-0.21478	0.829938	0.868243	2	0	0.032708
IL-12B	VRD	E3	Memory	0.045918	0.042681	1.07583	0.282004	0.751379	1	0.035224	0.044575	0.790228	0.429395	0.730029	2	0	0.010694
IL-12B	VRD	E4	Memory	-0.06184	0.073892	-0.83684	0.402682	0.948442	1	-0.10527	0.071825	-1.46562	0.142752	0.871189	2	0	-0.04343
IL-15RA	BNT	ALL	Language	-0.04018	0.032698	-1.22895	0.219089	0.739088	1	-0.03765	0.033495	-1.12408	0.26098	0.684406	2	0	0.002534
IL-15RA	BNT	E2	Language	-0.13068	0.094609	-1.38129	0.167191	0.607899	1	-0.144	0.096932	-1.48557	0.137393	0.526293	2	0	-0.01332
IL-15RA	BNT	E3	Language	-0.02476	0.040373	-0.6133	0.539679	0.962374	1	-0.01312	0.041102	-0.31926	0.749528	0.971445	2	0	0.011638
IL-15RA	BNT	E4	Language	-0.05767	0.068254	-0.84491	0.398159	0.988413	1	-0.0636	0.070784	-0.89849	0.368927	0.910235	2	0	-0.00593
IL-15RA	EF_domain	ALL	Executive Function	-0.01145	0.016956	-0.67544	0.499398	0.628871	1	-0.00666	0.017141	-0.3883	0.697793	0.862726	2	0	0.004797
IL-15RA	EF_domain	E2	Executive Function	0.064564	0.043975	1.4682	0.142051	0.852494	1	0.064589	0.043304	1.49151	0.135828	0.720116	2	0	-2.5e-05
IL-15RA	EF_domain	E3	Executive Function	-0.03552	0.021171	-1.67787	0.093373	0.268402	1	-0.03011	0.021446	-1.40405	0.160304	0.454195	2	0	0.005411
IL-15RA	EF_domain	E4	Executive Function	0.000536	0.039042	0.013725	0.98905	0.98905	1	0.01546	0.03838	0.402824	0.687077	0.974838	2	0	-0.01492
IL-15RA	HVOT	ALL	Visuospatial	-0.00668	0.036381	-0.18357	0.854353	0.927613	1	-0.00745	0.037077	-0.20087	0.840803	0.922171	2	0	-0.00077
IL-15RA	HVOT	E2	Visuospatial	-0.16001	0.111241	-1.4384	0.150321	0.393148	1	-0.2183	0.113387	-1.92528	0.054195	0.14741	2	0	-0.05829
IL-15RA	HVOT	E3	Visuospatial	0.021267	0.044825	0.474444	0.635183	0.930618	1	0.019881	0.045453	0.437406	0.661817	0.952931	2	0	0.001385
IL-15RA	HVOT	E4	Visuospatial	0.017653	0.080919	0.218149	0.827313	0.954033	1	0.076058	0.081247	0.936128	0.349207	0.698706	2	0	-0.05841
IL-15RA	LAN_domain	ALL	Language	-0.02132	0.019389	-1.09975	0.271441	0.709921	1	-0.01681	0.019801	-0.84883	0.395974	0.765018	2	0	0.004515
IL-15RA	LAN_domain	E2	Language	-0.07641	0.052151	-1.46513	0.142886	0.599586	1	-0.07583	0.052707	-1.4387	0.150235	0.568362	2	0	0.000577
IL-15RA	LAN_domain	E3	Language	-0.01342	0.024296	-0.55255	0.580572	0.992224	1	-0.00327	0.024664	-0.13258	0.894525	0.999654	2	0	0.010155
IL-15RA	LAN_domain	E4	Language	-0.02944	0.040044	-0.73523	0.462198	0.978142	1	-0.03994	0.04139	-0.96492	0.334587	0.9167	2	0	-0.0105
IL-15RA	LMD	ALL	Memory	0.054247	0.03608	1.50352	0.132705	0.429712	1	0.046197	0.036915	1.25144	0.210772	0.597824	2	0	0.008049
IL-15RA	LMD	E2	Memory	0.077138	0.106615	0.72352	0.469361	0.979992	1	0.069985	0.105556	0.663015	0.507321	0.841411	2	0	0.007153
IL-15RA	LMD	E3	Memory	0.049412	0.043027	1.14839	0.250806	0.676999	1	0.044625	0.043677	1.02172	0.306915	0.854363	2	0	0.004787
IL-15RA	LMD	E4	Memory	0.033402	0.084832	0.393745	0.693769	0.894368	1	-0.00495	0.088789	-0.05573	0.955557	0.984513	2	0	0.028454
IL-15RA	MEM_domain	ALL	Memory	0.005922	0.014601	0.405575	0.685055	0.878939	1	0.000596	0.014717	0.040496	0.967697	0.997022	2	0	0.005326
IL-15RA	MEM_domain	E2	Memory	0.004029	0.041692	0.096638	0.923014	0.992963	1	-0.00906	0.042362	-0.21378	0.830715	0.936844	2	0	-0.00503
IL-15RA	MEM_domain	E3	Memory	0.002901	0.017611	0.164756	0.869136	0.968011	1	0.002323	0.017731	0.131023	0.895757	0.940798	2	0	0.000578
IL-15RA	MEM_domain	E4	Memory	-0.00835	0.034327	-0.24321	0.80784	0.925596	1	-0.03722	0.033266	-1.11874	0.263253	0.936112	2	0	-0.02887
IL-15RA	PASD	ALL	Memory	0.01618	0.032838	0.492723	0.622208	0.779031	1	0.010265	0.032938	0.311635	0.755318	0.859931	2	0	0.005915
IL-15RA	PASD	E2	Memory	0.021286	0.096705	0.220116	0.825781	0.997178	1	0.000922	0.09748	0.009455	0.992456	0.992456	2	0	0.020365
IL-15RA	PASD	E3	Memory	-0.00321	0.040485	-0.07938	0.936727	0.992741	1	0.001494	0.040829	0.036586	0.970815	0.970815	2	0	0.00172
IL-15RA	PASD	E4	Memory	0.041054	0.072493	0.56631	0.571183	0.903266	1	-0.00765	0.071872	-0.10641	0.915256	0.981857	2	0	0.033406
IL-15RA	SIM	ALL	Executive Function	0.002468	0.034018	0.072538	0.942173	0.987919	1	0.011799	0.034848	0.338575	0.73493	0.874794	2	0	-0.00933
IL-15RA	SIM	E2	Executive Function	0.127311	0.082492	1.54331	0.122755	0.754836	1	0.165382	0.082511	2.00436	0.045031	0.711829	2	0	-0.03807
IL-15RA	SIM	E3	Executive Function	-0.01333	0.043072	-0.3096	0.756869	0.887363	1	-0.01065	0.044025	-0.24199	0.808785	0.937986	2	0	0.002681
IL-15RA	SIM	E4	Executive Function	-0.03887	0.078388	-0.49589	0.619973	0.760611	1	0.000944	0.079281	0.011913	0.990495	0.990495	2	0	0.037927
IL-15RA	TRAILSBA	ALL	Executive Function	0.018996	0.035577	0.533936	0.593385	0.691213	1	0.021362	0.036107	0.591624	0.554102	0.757896	2	0	-0.00237
IL-15RA	TRAILSBA	E2	Executive Function	-0.0542	0.113725	-0.47659	0.633657	0.977569	1	-0.02327	0.113303	-0.2054	0.837257	0.933335	2	0	0.030927
IL-15RA	TRAILSBA	E3	Executive Function	0.079944	0.043281	1.84708	0.064735	0.287825	1	0.077396	0.043823	1.76611	0.077377	0.328851	2	0	0.002548
IL-15RA	TRAILSBA	E4	Executive Function	-0.10652	0.075967	-1.40213	0.160875	0.744153	1	-0.11657	0.077003	-1.51382	0.13007	0.703152	2	0	-0.01005
IL-15RA	VRD	ALL	Memory	0.026134	0.03458	0.755773	0.449785	0.990147	1	0.020361	0.034974	0.582167	0.560454	0.982584	2	0	0.005774
IL-15RA	VRD	E2	Memory	-0.07163	0.097687	-0.73323	0.463415	0.600021	1	-0.05497	0.099044	-0.55497	0.578916	0.67873	2	0	0.016661
IL-15RA	VRD	E3	Memory	0.059078	0.042204	1.39982	0.161568	0.721968	1	0.053815	0.042941	1.25324	0.21012	0.566093	2	0	0.005263
IL-15RA	VRD	E4	Memory	-0.04703	0.072166	-0.65175	0.514559	0.948442	1	-0.07617	0.068214	-1.11658	0.264173	0.871189	2	0	-0.02913
IL-17C	BNT	ALL	Language	-0.06523	0.03298	-1.97786	0.047945	0.314452	1	-0.06175	0.033333	-1.85245	0.063961	0.395396	2	0	0.003483
IL-17C	BNT	E2	Language	-0.03542	0.110464	-0.32068	0.748457	0.827283	1	-0.09789	0.115195	-0.84979	0.395441	0.655854	2	0	-0.06247
IL-17C	BNT	E3	Language	-0.03602	0.040992	-0.87879	0.379518	0.962374	1	-0.03222	0.041304	-0.77996	0.435411	0.971445	2	0	0.003807
IL-17C	BNT	E4	Language	-0.15098	0.061272	-2.46409	0.013736	0.775352	1	-0.15853	0.061742	-2.56757	0.010241	0.696411	2	0	-0.00755
IL-17C	EF_domain	ALL	Executive Function	-0.0451	0.017052	-2.6448	0.008174	0.069478	1	-0.04165	0.017	-2.44994	0.014288	0.141418	2	1	0.003452
IL-17C	EF_domain	E2	Executive Function	0.031753	0.050866	0.624249	0.532464	0.878116	1	-0.0099	0.051387	-0.19257	0.847298	0.959509	2	0	0.021858
IL-17C	EF_domain	E3	Executive Function	-0.05114	0.0214	-2.38991	0.016853	0.152125	1	-0.04799	0.021478	-2.23458	0.025445	0.192252	2	0	0.00315
IL-17C	EF_domain	E4	Executive Function	-0.07155	0.035387	-2.02184	0.043193	0.267009	1	-0.05173	0.034048	-1.51934	0.128678	0.761409	2	0	0.019816
IL-17C	HVOT	ALL	Visuospatial	-0.0694	0.036639	-1.89421	0.058197	0.692066	1	-0.06582	0.036859	-1.78578	0.074135	0.720172	2	0	0.00358
IL-17C	HVOT	E2	Visuospatial	0.104481	0.129596	0.806205	0.420125	0.664384	1	0.092404	0.136096	0.678959	0.497164	0.668301	2	0	0.012077
IL-17C	HVOT	E3	Visuospatial	-0.09733	0.045289	-2.14904	0.031631	0.508282	1	-0.09602	0.045603	-2.1055	0.035248	0.505343	2	0	0.001313
IL-17C	HVOT	E4	Visuospatial	-0.03735	0.073717	-0.5066	0.612437	0.936099	1	0.014044	0.071764	0.195692	0.844851	0.980951	2	0	0.023301
IL-17C	LAN_domain	ALL	Language	-0.03351	0.019549	-1.71412	0.086507	0.588246	1	-0.02961	0.019696	-1.50344	0.132725	0.6992	2	0	0.003899
IL-17C	LAN_domain	E2	Language	0.026468	0.059825	0.442427	0.65818	0.860697	1	-0.00304	0.061909	-0.04909	0.960848	0.967507	2	0	0.023429
IL-17C	LAN_domain	E3	Language	-0.02121	0.024661	-0.86017	0.389698	0.992224	1	-0.01554	0.02482	-0.62604	0.531287	0.93112	2	0	0.005674
IL-17C	LAN_domain	E4	Language	-0.07411	0.036359	-2.03834	0.041516	0.780775	1	-0.07412	0.036582	-2.02612	0.042753	0.698536	2	0	-7.3e-06
IL-17C	LMD	ALL	Memory	-0.0553	0.036439	-1.51765	0.129102	0.429712	1	-0.06553	0.036726	-1.78435	0.074367	0.439223	2	0	-0.01023
IL-17C	LMD	E2	Memory	-0.06442	0.123389	-0.52211	0.601593	0.979992	1	-0.02022	0.124681	-0.16215	0.87119	0.926829	2	0	0.044206
IL-17C	LMD	E3	Memory	-0.02317	0.04382	-0.52871	0.597004	0.8834	1	-0.03666	0.043956	-0.83411	0.40422	0.854363	2	0	-0.0135
IL-17C	LMD	E4	Memory	-0.12378	0.076966	-1.60821	0.10779	0.894368	1	-0.13156	0.078278	-1.68063	0.092836	0.962897	2	0	-0.00778
IL-17C	MEM_domain	ALL	Memory	-0.02303	0.014698	-1.56724	0.117058	0.795492	1	-0.02378	0.01462	-1.62619	0.103909	0.826532	2	0	-0.00074
IL-17C	MEM_domain	E2	Memory	0.00987	0.047294	0.208702	0.834681	0.992963	1	0.027479	0.049095	0.559706	0.57568	0.936844	2	0	-0.01761
IL-17C	MEM_domain	E3	Memory	-0.00396	0.017901	-0.22111	0.825007	0.968011	1	-0.00386	0.017854	-0.21615	0.828874	0.940798	2	0	9.89e-05
IL-17C	MEM_domain	E4	Memory	-0.09646	0.030467	-3.16621	0.001544	0.035006	1	-0.08684	0.028924	-3.00225	0.00268	0.182235	2	1	0.009627
IL-17C	PASD	ALL	Memory	-0.02943	0.033039	-0.89089	0.372988	0.649301	1	-0.026	0.032735	-0.79425	0.427049	0.659985	2	0	0.003435
IL-17C	PASD	E2	Memory	-0.19948	0.109871	-1.81561	0.069431	0.997178	1	-0.17097	0.112772	-1.51603	0.129511	0.981471	2	0	0.028517
IL-17C	PASD	E3	Memory	0.053516	0.041052	1.30362	0.192363	0.642027	1	0.056709	0.041	1.38314	0.166623	0.550087	2	0	-0.00319
IL-17C	PASD	E4	Memory	-0.20701	0.063979	-3.23566	0.001214	0.082527	1	-0.187	0.061948	-3.0187	0.002539	0.088783	2	1	0.02001
IL-17C	SIM	ALL	Executive Function	-0.08882	0.034196	-2.59753	0.00939	0.11415	1	-0.08893	0.034539	-2.57482	0.010029	0.227326	2	0	-0.00011
IL-17C	SIM	E2	Executive Function	-0.12475	0.095443	-1.30704	0.191197	0.754836	1	-0.17204	0.097147	-1.77096	0.076568	0.711829	2	0	-0.04729
IL-17C	SIM	E3	Executive Function	-0.06145	0.043648	-1.40782	0.159185	0.836169	1	-0.06507	0.04415	-1.47379	0.140538	0.819192	2	0	-0.00362
IL-17C	SIM	E4	Executive Function	-0.20105	0.069684	-2.88523	0.003911	0.088657	1	-0.17898	0.068907	-2.59735	0.009395	0.31942	2	1	0.022078
IL-17C	TRAILSBA	ALL	Executive Function	0.030183	0.03616	0.834688	0.403894	0.675515	1	0.02978	0.036145	0.823915	0.409988	0.745929	2	0	0.000403
IL-17C	TRAILSBA	E2	Executive Function	-0.12433	0.130924	-0.9496	0.342313	0.895281	1	-0.09748	0.13313	-0.73225	0.464017	0.904017	2	0	0.026842
IL-17C	TRAILSBA	E3	Executive Function	0.053607	0.044523	1.20403	0.228579	0.471011	1	0.055006	0.044561	1.2344	0.217053	0.426902	2	0	-0.0014
IL-17C	TRAILSBA	E4	Executive Function	0.046246	0.06992	0.661415	0.508346	0.946076	1	0.020987	0.068541	0.306196	0.759456	0.968042	2	0	0.025259
IL-17C	VRD	ALL	Memory	-0.01848	0.034826	-0.5307	0.595625	0.990147	1	-0.01448	0.034775	-0.4163	0.677193	0.982584	2	0	0.004006
IL-17C	VRD	E2	Memory	0.123053	0.112472	1.09407	0.273922	0.433179	1	0.072458	0.116657	0.621116	0.534523	0.649064	2	0	0.050595
IL-17C	VRD	E3	Memory	-0.01699	0.043072	-0.3945	0.693215	0.830046	1	-0.01236	0.043401	-0.28468	0.775888	0.909662	2	0	0.004636
IL-17C	VRD	E4	Memory	-0.08531	0.06576	-1.2973	0.194528	0.881858	1	-0.03931	0.060962	-0.64476	0.519084	0.871189	2	0	0.046005
IL-18R1	BNT	ALL	Language	0.015335	0.032448	0.472605	0.636495	0.883299	1	0.012047	0.035966	0.33494	0.737671	0.901228	2	0	0.003289
IL-18R1	BNT	E2	Language	-0.08284	0.088082	-0.94045	0.346987	0.686753	1	-0.0718	0.099762	-0.71971	0.471705	0.691897	2	0	0.011037
IL-18R1	BNT	E3	Language	0.027632	0.040497	0.682326	0.495033	0.962374	1	0.014609	0.044664	0.327093	0.743597	0.971445	2	0	0.013023
IL-18R1	BNT	E4	Language	0.020585	0.067627	0.304397	0.760825	0.988413	1	0.028921	0.0759	0.381033	0.703179	0.956323	2	0	-0.00834
IL-18R1	EF_domain	ALL	Executive Function	-0.0281	0.016798	-1.67295	0.094338	0.288268	1	-0.01456	0.018388	-0.79207	0.428318	0.787179	2	0	0.013538
IL-18R1	EF_domain	E2	Executive Function	-0.03518	0.041066	-0.85678	0.391565	0.878116	1	-0.03815	0.044361	-0.86006	0.389756	0.828231	2	0	-0.00297
IL-18R1	EF_domain	E3	Executive Function	-0.0258	0.021279	-1.2123	0.225396	0.452795	1	-0.01638	0.023339	-0.70169	0.482872	0.746256	2	0	0.009419
IL-18R1	EF_domain	E4	Executive Function	-0.04221	0.038608	-1.09321	0.274303	0.690838	1	-0.00473	0.041385	-0.11421	0.909069	0.976747	2	0	0.03748
IL-18R1	HVOT	ALL	Visuospatial	-0.01116	0.035985	-0.31019	0.75642	0.927613	1	-0.0088	0.039799	-0.22111	0.825009	0.922171	2	0	0.002362
IL-18R1	HVOT	E2	Visuospatial	-0.19596	0.102046	-1.92035	0.054814	0.23296	1	-0.25249	0.114856	-2.19831	0.027927	0.106032	2	0	-0.05653
IL-18R1	HVOT	E3	Visuospatial	-0.0125	0.044769	-0.27922	0.780077	0.930618	1	-0.01868	0.049506	-0.37738	0.705894	0.952931	2	0	-0.00618
IL-18R1	HVOT	E4	Visuospatial	0.118626	0.080089	1.48118	0.138559	0.891661	1	0.199758	0.084703	2.35834	0.018357	0.46055	2	0	-0.08113
IL-18R1	LAN_domain	ALL	Language	0.001205	0.019272	0.062546	0.950128	0.99787	1	0.006228	0.021258	0.292993	0.769527	0.90192	2	0	-0.00502
IL-18R1	LAN_domain	E2	Language	-0.0334	0.048454	-0.68924	0.490675	0.741464	1	-0.01105	0.053498	-0.20648	0.836416	0.909287	2	0	0.02235
IL-18R1	LAN_domain	E3	Language	0.00324	0.024451	0.132522	0.894571	0.992224	1	0.004673	0.026853	0.17402	0.86185	0.999654	2	0	-0.00143
IL-18R1	LAN_domain	E4	Language	-0.00419	0.039855	-0.10505	0.916333	0.978142	1	-0.00586	0.044758	-0.13093	0.895832	0.944979	2	0	-0.00167
IL-18R1	LMD	ALL	Memory	0.048553	0.035819	1.35549	0.17526	0.492056	1	0.037162	0.039659	0.93704	0.348738	0.753704	2	0	0.011391
IL-18R1	LMD	E2	Memory	-0.13178	0.09797	-1.34507	0.178602	0.979992	1	-0.09131	0.107417	-0.85008	0.39528	0.814516	2	0	0.040464
IL-18R1	LMD	E3	Memory	0.078102	0.043133	1.81074	0.070181	0.367102	1	0.061965	0.04753	1.3037	0.192337	0.68797	2	0	0.016137
IL-18R1	LMD	E4	Memory	0.056527	0.083762	0.674848	0.499773	0.894368	1	0.031921	0.094932	0.336254	0.736679	0.97306	2	0	0.024606
IL-18R1	MEM_domain	ALL	Memory	-0.00161	0.014485	-0.11144	0.911263	0.953973	1	-0.00661	0.015738	-0.41975	0.674668	0.933852	2	0	-0.00499
IL-18R1	MEM_domain	E2	Memory	-0.04799	0.038027	-1.2621	0.206912	0.992963	1	-0.08204	0.042158	-1.94606	0.051648	0.585344	2	0	-0.03405
IL-18R1	MEM_domain	E3	Memory	0.000374	0.017723	0.0211	0.983166	0.983166	1	0.003214	0.019232	0.167138	0.867261	0.940798	2	0	-0.00284
IL-18R1	MEM_domain	E4	Memory	0.009774	0.034094	0.286668	0.774366	0.925596	1	-0.00114	0.036019	-0.03176	0.974665	0.986096	2	0	0.00863
IL-18R1	PASD	ALL	Memory	-0.00092	0.032617	-0.02826	0.977454	0.999908	1	-0.01261	0.035304	-0.35716	0.720969	0.853994	2	0	-0.01169
IL-18R1	PASD	E2	Memory	-0.04357	0.089287	-0.48799	0.625555	0.997178	1	-0.09083	0.097661	-0.93005	0.352346	0.981471	2	0	-0.04726
IL-18R1	PASD	E3	Memory	-0.03597	0.040777	-0.88221	0.377663	0.642027	1	-0.03846	0.04445	-0.8652	0.386928	0.626143	2	0	-0.00248
IL-18R1	PASD	E4	Memory	0.120375	0.070983	1.69582	0.089919	0.764313	1	0.113297	0.076249	1.48588	0.137312	0.871557	2	0	0.007078
IL-18R1	SIM	ALL	Executive Function	-0.01176	0.033705	-0.34884	0.727211	0.874604	1	-0.00122	0.037375	-0.0327	0.97391	0.978475	2	0	0.010535
IL-18R1	SIM	E2	Executive Function	0.005681	0.076921	0.073852	0.941128	0.955175	1	0.038495	0.084852	0.453666	0.650069	0.969388	2	0	-0.03281
IL-18R1	SIM	E3	Executive Function	-0.00098	0.043202	-0.02258	0.981987	0.984829	1	-0.00886	0.04783	-0.18528	0.853006	0.937986	2	0	-0.00789
IL-18R1	SIM	E4	Executive Function	-0.02801	0.07752	-0.36129	0.717885	0.827393	1	0.049968	0.084691	0.59001	0.555184	0.843597	2	0	-0.02196
IL-18R1	TRAILSBA	ALL	Executive Function	0.043458	0.035359	1.22903	0.219061	0.55171	1	0.030123	0.038985	0.77269	0.439706	0.745929	2	0	0.013334
IL-18R1	TRAILSBA	E2	Executive Function	0.224232	0.102627	2.18491	0.028895	0.492309	1	0.228447	0.11286	2.02416	0.042954	0.486809	2	0	-0.00421
IL-18R1	TRAILSBA	E3	Executive Function	0.043463	0.043729	0.993928	0.320258	0.553265	1	0.035442	0.048296	0.73386	0.463034	0.750776	2	0	0.008021
IL-18R1	TRAILSBA	E4	Executive Function	-0.05452	0.076243	-0.71512	0.474533	0.946076	1	-0.09489	0.082064	-1.15624	0.247584	0.841785	2	0	-0.04036
IL-18R1	VRD	ALL	Memory	0.012418	0.034387	0.361116	0.718013	0.990147	1	0.033255	0.037478	0.887316	0.374909	0.982584	2	0	-0.02084
IL-18R1	VRD	E2	Memory	-0.13936	0.089463	-1.55775	0.119294	0.263788	1	-0.13523	0.100079	-1.35128	0.176605	0.31434	2	0	0.004126
IL-18R1	VRD	E3	Memory	0.040011	0.042666	0.937783	0.348356	0.751379	1	0.06909	0.046848	1.47477	0.140276	0.493458	2	0	-0.02908
IL-18R1	VRD	E4	Memory	-0.01683	0.071436	-0.23557	0.813765	0.948442	1	-0.03613	0.073237	-0.4933	0.621801	0.871189	2	0	-0.0193
IL10	BNT	ALL	Language	-0.09924	0.032124	-3.08939	0.002006	0.100028	1	-0.10077	0.032495	-3.10121	0.001927	0.06553	2	1	-0.00153
IL10	BNT	E2	Language	-0.15411	0.099042	-1.55598	0.119713	0.607899	1	-0.19581	0.107406	-1.82305	0.068295	0.42219	2	0	-0.0417
IL10	BNT	E3	Language	-0.12086	0.040643	-2.97361	0.002943	0.200134	1	-0.12379	0.040974	-3.02109	0.002519	0.085634	2	1	-0.00293
IL10	BNT	E4	Language	-0.05017	0.063682	-0.78787	0.430775	0.988413	1	-0.04222	0.06402	-0.6595	0.509577	0.910235	2	0	0.007952
IL10	EF_domain	ALL	Executive Function	-0.04163	0.016674	-2.49674	0.012534	0.071027	1	-0.03378	0.016678	-2.02547	0.042819	0.248661	2	1	0.00785
IL10	EF_domain	E2	Executive Function	-0.09165	0.045618	-2.00898	0.044539	0.701174	1	-0.10737	0.047337	-2.26826	0.023314	0.325316	2	0	-0.01573
IL10	EF_domain	E3	Executive Function	-0.04288	0.02145	-1.99889	0.04562	0.206813	1	-0.03482	0.021564	-1.61497	0.106318	0.383245	2	0	0.008051
IL10	EF_domain	E4	Executive Function	-0.03092	0.036344	-0.8507	0.394935	0.755241	1	-0.02005	0.034644	-0.57882	0.562707	0.974838	2	0	0.010865
IL10	HVOT	ALL	Visuospatial	-0.01472	0.035899	-0.41008	0.681744	0.926467	1	-0.00874	0.036207	-0.24126	0.809351	0.922171	2	0	0.005986
IL10	HVOT	E2	Visuospatial	-0.11979	0.117471	-1.01978	0.307833	0.550859	1	-0.1929	0.127441	-1.51364	0.130117	0.305102	2	0	-0.07311
IL10	HVOT	E3	Visuospatial	0.028341	0.045488	0.62304	0.533258	0.930618	1	0.035092	0.045821	0.765845	0.443768	0.952931	2	0	-0.00675
IL10	HVOT	E4	Visuospatial	-0.06316	0.074958	-0.8426	0.399453	0.936099	1	-0.04737	0.072721	-0.65134	0.514824	0.814141	2	0	0.015794
IL10	LAN_domain	ALL	Language	-0.06919	0.018979	-3.64581	0.000267	0.018125	1	-0.067	0.019163	-3.49655	0.000471	0.032049	2	1	0.002191
IL10	LAN_domain	E2	Language	-0.09047	0.054851	-1.64934	0.099079	0.561447	1	-0.10632	0.058483	-1.81793	0.069075	0.487409	2	0	-0.01585
IL10	LAN_domain	E3	Language	-0.06868	0.024479	-2.80585	0.005018	0.198883	1	-0.06631	0.02466	-2.68896	0.007168	0.243698	2	0	0.002374
IL10	LAN_domain	E4	Language	-0.06475	0.03703	-1.74852	0.080374	0.780775	1	-0.05995	0.037154	-1.61349	0.106638	0.698536	2	0	0.0048
IL10	LMD	ALL	Memory	-0.01659	0.035723	-0.4644	0.642358	0.901514	1	-0.02543	0.036066	-0.70501	0.480803	0.79488	2	0	-0.00884
IL10	LMD	E2	Memory	-0.10457	0.111708	-0.93606	0.349241	0.979992	1	-0.11903	0.1173	-1.01472	0.31024	0.758491	2	0	-0.01446
IL10	LMD	E3	Memory	-0.00337	0.043811	-0.07683	0.93876	0.964765	1	-0.01146	0.044017	-0.26038	0.794574	0.963832	2	0	-0.00809
IL10	LMD	E4	Memory	-0.02801	0.079131	-0.35394	0.723386	0.894368	1	-0.01959	0.080176	-0.2444	0.806924	0.97306	2	0	0.008413
IL10	MEM_domain	ALL	Memory	-0.0115	0.014421	-0.7978	0.424987	0.795492	1	-0.01335	0.014365	-0.92918	0.352798	0.826532	2	0	-0.00184
IL10	MEM_domain	E2	Memory	-0.09105	0.042898	-2.12253	0.033793	0.992963	1	-0.14059	0.044844	-3.13501	0.001719	0.116858	2	0	-0.04953
IL10	MEM_domain	E3	Memory	0.002003	0.017933	0.11169	0.911069	0.968011	1	0.002729	0.017909	0.152368	0.878896	0.940798	2	0	-0.00073
IL10	MEM_domain	E4	Memory	-0.04018	0.031858	-1.26125	0.207219	0.831491	1	-0.02875	0.030085	-0.95573	0.339209	0.936112	2	0	0.011427
IL10	PASD	ALL	Memory	0.03771	0.032466	1.16151	0.245434	0.575501	1	0.031839	0.032185	0.989257	0.322537	0.618074	2	0	0.00587
IL10	PASD	E2	Memory	-0.0464	0.101732	-0.4561	0.648319	0.997178	1	-0.15257	0.107966	-1.4131	0.157626	0.981471	2	0	-0.10617
IL10	PASD	E3	Memory	0.069531	0.041176	1.68861	0.091294	0.642027	1	0.071091	0.041173	1.72663	0.084235	0.511601	2	0	-0.00156
IL10	PASD	E4	Memory	-0.02936	0.067647	-0.43409	0.664225	0.939819	1	-0.04276	0.064811	-0.65976	0.50941	0.981857	2	0	-0.01339
IL10	SIM	ALL	Executive Function	-0.05652	0.033559	-1.68423	0.092138	0.447527	1	-0.05086	0.033961	-1.49773	0.134204	0.523059	2	0	0.005655
IL10	SIM	E2	Executive Function	-0.1056	0.087651	-1.20479	0.228286	0.754836	1	-0.10994	0.093825	-1.17172	0.241311	0.711829	2	0	-0.00433
IL10	SIM	E3	Executive Function	-0.05296	0.043681	-1.21248	0.225327	0.836169	1	-0.04829	0.044253	-1.09132	0.275134	0.850413	2	0	0.004668
IL10	SIM	E4	Executive Function	-0.08824	0.072778	-1.21246	0.225338	0.526178	1	-0.0572	0.071434	-0.8008	0.423246	0.843597	2	0	0.031036
IL10	TRAILSBA	ALL	Executive Function	0.093946	0.035143	2.67325	0.007512	0.180582	1	0.090564	0.035215	2.57175	0.010119	0.229353	2	0	0.003382
IL10	TRAILSBA	E2	Executive Function	0.213796	0.117335	1.82209	0.068441	0.492309	1	0.266895	0.123048	2.16904	0.03008	0.45865	2	0	-0.0531
IL10	TRAILSBA	E3	Executive Function	0.103984	0.044175	2.35392	0.018577	0.235334	1	0.105645	0.044244	2.38779	0.01695	0.255758	2	0	-0.00166
IL10	TRAILSBA	E4	Executive Function	0.039045	0.07129	0.547699	0.583898	0.946076	1	0.03834	0.069579	0.551022	0.581618	0.968042	2	0	0.000706
IL10	VRD	ALL	Memory	0.009174	0.03416	0.268566	0.788264	0.993383	1	0.023214	0.034123	0.68032	0.496302	0.982584	2	0	-0.01404
IL10	VRD	E2	Memory	-0.37498	0.094696	-3.95979	7.5e-05	0.005101	1	-0.41374	0.101241	-4.08672	4.38e-05	0.002975	2	1	-0.03877
IL10	VRD	E3	Memory	0.078136	0.042886	1.82195	0.068462	0.426981	1	0.086576	0.043223	2.003	0.045177	0.313508	2	0	-0.00844
IL10	VRD	E4	Memory	-0.12175	0.066584	-1.82849	0.067476	0.764725	1	-0.08339	0.061474	-1.35655	0.174924	0.871189	2	0	0.038357
IL18	BNT	ALL	Language	-0.02093	0.033238	-0.62974	0.528865	0.856258	1	-0.02204	0.035122	-0.62743	0.530375	0.857162	2	0	-0.00111
IL18	BNT	E2	Language	-0.13422	0.09157	-1.4658	0.142703	0.607899	1	-0.19431	0.101817	-1.90846	0.056332	0.42219	2	0	-0.06009
IL18	BNT	E3	Language	0.000778	0.041684	0.018664	0.985109	0.995886	1	0.012177	0.043555	0.279577	0.779802	0.971445	2	0	-0.0114
IL18	BNT	E4	Language	-0.00105	0.072217	-0.01452	0.988413	0.988413	1	0.016253	0.077826	0.208841	0.834572	0.970208	2	0	-0.0152
IL18	EF_domain	ALL	Executive Function	0.013225	0.017216	0.76814	0.442404	0.628871	1	0.025883	0.017936	1.4431	0.148993	0.562863	2	0	-0.01266
IL18	EF_domain	E2	Executive Function	-0.01895	0.043071	-0.44008	0.65988	0.908116	1	-0.00545	0.046286	-0.11784	0.906191	0.962391	2	0	0.0135
IL18	EF_domain	E3	Executive Function	0.023769	0.021868	1.08693	0.277068	0.495806	1	0.037489	0.022702	1.65134	0.098669	0.383245	2	0	-0.01372
IL18	EF_domain	E4	Executive Function	-0.02257	0.041306	-0.54638	0.584805	0.774264	1	0.014324	0.042223	0.339238	0.73443	0.974838	2	0	0.008245
IL18	HVOT	ALL	Visuospatial	-0.01445	0.036846	-0.39228	0.69485	0.926467	1	-0.01867	0.038857	-0.48051	0.630868	0.898285	2	0	-0.00422
IL18	HVOT	E2	Visuospatial	-0.27045	0.105159	-2.5718	0.010117	0.107774	1	-0.35627	0.116453	-3.05932	0.002218	0.025142	2	1	-0.08582
IL18	HVOT	E3	Visuospatial	0.039095	0.045925	0.851278	0.394615	0.930618	1	0.042736	0.048096	0.888543	0.374249	0.952931	2	0	-0.00364
IL18	HVOT	E4	Visuospatial	-0.02234	0.08613	-0.25934	0.795375	0.954033	1	0.023164	0.088783	0.260911	0.794161	0.980951	2	0	-0.00083
IL18	LAN_domain	ALL	Language	-0.00996	0.01969	-0.50599	0.612863	0.886695	1	-0.00583	0.020729	-0.28126	0.778512	0.90192	2	0	0.004133
IL18	LAN_domain	E2	Language	-0.09155	0.050143	-1.82584	0.067874	0.497906	1	-0.12221	0.054621	-2.23745	0.025257	0.412354	2	0	-0.03066
IL18	LAN_domain	E3	Language	0.002751	0.025116	0.109533	0.91278	0.992224	1	0.016906	0.026162	0.646203	0.518148	0.93112	2	0	-0.01416
IL18	LAN_domain	E4	Language	0.009827	0.04249	0.231283	0.817095	0.978142	1	0.021464	0.045647	0.470217	0.6382	0.932754	2	0	-0.01164
IL18	LMD	ALL	Memory	0.002623	0.036695	0.071475	0.94302	0.989178	1	-0.01942	0.038687	-0.50203	0.615648	0.868988	2	0	-0.0168
IL18	LMD	E2	Memory	-0.09624	0.103121	-0.93324	0.350697	0.979992	1	-0.0516	0.111921	-0.461	0.644798	0.926829	2	0	0.044641
IL18	LMD	E3	Memory	0.025739	0.044538	0.577916	0.563321	0.8834	1	-0.0007	0.046338	-0.0151	0.987954	0.998701	2	0	0.025039
IL18	LMD	E4	Memory	0.007382	0.089568	0.082414	0.934317	0.970659	1	-0.04915	0.097251	-0.50536	0.613305	0.962897	2	0	-0.04177
IL18	MEM_domain	ALL	Memory	0.004292	0.014836	0.289315	0.77234	0.931897	1	-0.00661	0.015416	-0.4288	0.668069	0.933852	2	0	-0.00232
IL18	MEM_domain	E2	Memory	-0.01547	0.040321	-0.38373	0.70118	0.992963	1	-0.04744	0.044343	-1.06996	0.284638	0.859025	2	0	-0.03197
IL18	MEM_domain	E3	Memory	0.002365	0.018301	0.129225	0.89718	0.968011	1	-0.00873	0.018869	-0.46278	0.643523	0.914436	2	0	-0.00637
IL18	MEM_domain	E4	Memory	0.009966	0.036355	0.27414	0.783977	0.925596	1	-0.00838	0.036755	-0.22798	0.819663	0.986096	2	0	0.001587
IL18	PASD	ALL	Memory	0.025351	0.033271	0.761948	0.446091	0.674093	1	0.010564	0.034398	0.307106	0.758763	0.859931	2	0	0.014787
IL18	PASD	E2	Memory	0.034361	0.093659	0.366869	0.713716	0.997178	1	-0.03632	0.102794	-0.35335	0.723829	0.981471	2	0	-0.00196
IL18	PASD	E3	Memory	0.01515	0.041903	0.361547	0.717691	0.856192	1	0.004877	0.043303	0.112623	0.910329	0.952344	2	0	0.010273
IL18	PASD	E4	Memory	0.070645	0.076345	0.925344	0.354787	0.901282	1	0.053011	0.078666	0.673876	0.50039	0.981857	2	0	0.017634
IL18	SIM	ALL	Executive Function	0.000852	0.034558	0.024667	0.980321	0.987919	1	0.014333	0.036517	0.392484	0.694701	0.874794	2	0	-0.01348
IL18	SIM	E2	Executive Function	-0.03716	0.080766	-0.46004	0.645489	0.887203	1	0.054829	0.088835	0.617202	0.537102	0.969388	2	0	-0.01767
IL18	SIM	E3	Executive Function	0.045992	0.044393	1.03602	0.300192	0.836169	1	0.05454	0.046576	1.171	0.241601	0.819192	2	0	-0.00855
IL18	SIM	E4	Executive Function	-0.13664	0.081942	-1.66751	0.095414	0.381654	1	-0.06271	0.086749	-0.72286	0.469765	0.843597	2	0	0.073931
IL18	TRAILSBA	ALL	Executive Function	-0.07434	0.036215	-2.05276	0.040096	0.302948	1	-0.09284	0.037791	-2.45668	0.014023	0.238384	2	0	-0.0185
IL18	TRAILSBA	E2	Executive Function	-0.002	0.110359	-0.01815	0.98552	0.98552	1	0.022503	0.119982	0.187552	0.851227	0.933604	2	0	-0.0205
IL18	TRAILSBA	E3	Executive Function	-0.07348	0.044844	-1.63867	0.101282	0.287825	1	-0.09334	0.046456	-2.00922	0.044514	0.328851	2	0	-0.01986
IL18	TRAILSBA	E4	Executive Function	-0.07793	0.082807	-0.94111	0.34665	0.946076	1	-0.08995	0.086423	-1.04082	0.297961	0.872885	2	0	-0.01202
IL18	VRD	ALL	Memory	0.026327	0.03506	0.75092	0.452701	0.990147	1	0.036628	0.0365	1.0035	0.315621	0.982584	2	0	-0.0103
IL18	VRD	E2	Memory	-0.20619	0.092356	-2.23251	0.025581	0.144959	1	-0.3115	0.099552	-3.12906	0.001754	0.020147	2	1	-0.10532
IL18	VRD	E3	Memory	0.047839	0.043852	1.09093	0.275302	0.751379	1	0.057208	0.04566	1.25291	0.210239	0.566093	2	0	-0.00937
IL18	VRD	E4	Memory	0.083871	0.075927	1.10464	0.269316	0.948442	1	0.086049	0.074764	1.15093	0.24976	0.871189	2	0	-0.00218
IL6	BNT	ALL	Language	-0.02949	0.03361	-0.87747	0.380233	0.834059	1	-0.03698	0.038178	-0.96874	0.332675	0.685512	2	0	-0.00749
IL6	BNT	E2	Language	-0.06353	0.10422	-0.60961	0.542121	0.822349	1	-0.18599	0.132458	-1.40415	0.160273	0.526293	2	0	-0.12246
IL6	BNT	E3	Language	-0.03231	0.040968	-0.78866	0.43031	0.962374	1	-0.03485	0.045376	-0.76802	0.442473	0.971445	2	0	-0.00254
IL6	BNT	E4	Language	0.056376	0.073735	0.764582	0.444521	0.988413	1	0.089159	0.082427	1.08167	0.2794	0.910235	2	0	-0.03278
IL6	EF_domain	ALL	Executive Function	-0.06455	0.017274	-3.73675	0.000186	0.005848	1	-0.0526	0.019445	-2.70506	0.006829	0.092878	2	1	0.01195
IL6	EF_domain	E2	Executive Function	-0.01334	0.048283	-0.27628	0.782334	0.908116	1	-0.01496	0.058719	-0.25473	0.798929	0.959509	2	0	-0.00162
IL6	EF_domain	E3	Executive Function	-0.06557	0.021299	-3.07876	0.002079	0.035337	1	-0.06309	0.023578	-2.67579	0.007455	0.119704	2	1	0.002483
IL6	EF_domain	E4	Executive Function	-0.09381	0.041529	-2.25896	0.023886	0.20303	1	-0.01637	0.044806	-0.36536	0.714842	0.974838	2	0	0.077443
IL6	HVOT	ALL	Visuospatial	-0.06268	0.037251	-1.68259	0.092454	0.698545	1	-0.06522	0.042047	-1.55101	0.120899	0.793832	2	0	-0.00254
IL6	HVOT	E2	Visuospatial	-0.1395	0.122001	-1.14339	0.252875	0.521076	1	-0.31602	0.154319	-2.04782	0.040578	0.119969	2	0	-0.17652
IL6	HVOT	E3	Visuospatial	-0.01277	0.045372	-0.28137	0.778425	0.930618	1	-0.02055	0.0501	-0.41012	0.681715	0.952931	2	0	-0.00778
IL6	HVOT	E4	Visuospatial	-0.19056	0.085766	-2.22191	0.026289	0.373945	1	-0.09379	0.0936	-1.00198	0.316352	0.698706	2	0	0.096778
IL6	LAN_domain	ALL	Language	-0.01793	0.019939	-0.89937	0.368454	0.84591	1	-0.01185	0.022562	-0.52522	0.599429	0.841962	2	0	0.006083
IL6	LAN_domain	E2	Language	-0.01187	0.05709	-0.2079	0.835303	0.961544	1	-0.0638	0.071437	-0.89315	0.371779	0.638473	2	0	-0.05193
IL6	LAN_domain	E3	Language	-0.0235	0.024605	-0.95521	0.33947	0.992224	1	-0.01238	0.027248	-0.45419	0.649689	0.93112	2	0	0.011127
IL6	LAN_domain	E4	Language	0.024027	0.043442	0.55308	0.580209	0.978142	1	0.052252	0.048271	1.08248	0.279041	0.862491	2	0	-0.02823
IL6	LMD	ALL	Memory	0.047986	0.037059	1.29484	0.195375	0.492056	1	0.022606	0.04207	0.537357	0.591021	0.868988	2	0	0.025379
IL6	LMD	E2	Memory	-0.01139	0.11677	-0.09754	0.922298	0.979992	1	0.005003	0.144416	0.034643	0.972364	0.972364	2	0	0.006387
IL6	LMD	E3	Memory	0.035561	0.04371	0.813563	0.415895	0.765502	1	-0.00831	0.0483	-0.17208	0.863376	0.963832	2	0	0.02725
IL6	LMD	E4	Memory	0.107731	0.091175	1.18158	0.237372	0.894368	1	0.127204	0.102946	1.23564	0.216591	0.962897	2	0	-0.01947
IL6	MEM_domain	ALL	Memory	0.001396	0.01501	0.092985	0.925915	0.953973	1	0.000899	0.016786	0.053541	0.957301	0.997022	2	0	0.000497
IL6	MEM_domain	E2	Memory	-0.00394	0.0451	-0.08735	0.930397	0.992963	1	-0.04085	0.056843	-0.71863	0.472369	0.930575	2	0	-0.03691
IL6	MEM_domain	E3	Memory	0.006167	0.017873	0.345056	0.730052	0.968011	1	0.005259	0.019642	0.267733	0.788905	0.940798	2	0	0.000908
IL6	MEM_domain	E4	Memory	-0.02762	0.037138	-0.74377	0.457016	0.911337	1	0.00637	0.03901	0.163304	0.870279	0.986096	2	0	0.021252
IL6	PASD	ALL	Memory	0.004665	0.033701	0.138423	0.889906	0.987298	1	0.024561	0.037488	0.655173	0.512357	0.696805	2	0	-0.0199
IL6	PASD	E2	Memory	0.007232	0.105639	0.068458	0.945421	0.997178	1	-0.10422	0.133063	-0.78324	0.433489	0.981471	2	0	-0.09699
IL6	PASD	E3	Memory	0.011962	0.041175	0.290523	0.771416	0.88909	1	0.033312	0.045127	0.738168	0.460412	0.653907	2	0	-0.02135
IL6	PASD	E4	Memory	-0.0326	0.07832	-0.41626	0.677223	0.939819	1	0.012319	0.083804	0.147001	0.883131	0.981857	2	0	0.020282
IL6	SIM	ALL	Executive Function	-0.09111	0.034785	-2.61926	0.008812	0.11415	1	-0.09277	0.039548	-2.34583	0.018985	0.259953	2	0	-0.00166
IL6	SIM	E2	Executive Function	-0.02597	0.091027	-0.28529	0.775425	0.901725	1	0.036768	0.115524	0.318267	0.750283	0.969388	2	0	-0.0108
IL6	SIM	E3	Executive Function	-0.10361	0.043456	-2.38429	0.017112	0.537774	1	-0.13075	0.048255	-2.70956	0.006737	0.426445	2	0	-0.02714
IL6	SIM	E4	Executive Function	-0.07857	0.084445	-0.93046	0.352133	0.598626	1	0.04552	0.092363	0.492843	0.622123	0.87411	2	0	0.033052
IL6	TRAILSBA	ALL	Executive Function	0.092772	0.036312	2.55488	0.010622	0.180582	1	0.080429	0.040899	1.96653	0.049238	0.478308	2	0	0.012343
IL6	TRAILSBA	E2	Executive Function	0.081746	0.124043	0.659011	0.509889	0.923007	1	0.121029	0.154108	0.785349	0.432249	0.904017	2	0	-0.03928
IL6	TRAILSBA	E3	Executive Function	0.089611	0.043693	2.05093	0.040274	0.248967	1	0.087157	0.048206	1.80802	0.070604	0.328851	2	0	0.002454
IL6	TRAILSBA	E4	Executive Function	0.11458	0.082439	1.38987	0.164567	0.744153	1	0.02126	0.089541	0.237434	0.81232	0.968042	2	0	0.09332
IL6	VRD	ALL	Memory	-0.01203	0.035381	-0.34002	0.733839	0.990147	1	0.01195	0.039689	0.301083	0.763351	0.982584	2	0	8.07e-05
IL6	VRD	E2	Memory	-0.10703	0.106389	-1.00599	0.314421	0.44543	1	-0.17433	0.134094	-1.30008	0.193575	0.326256	2	0	-0.06731
IL6	VRD	E3	Memory	0.026734	0.042882	0.623418	0.53301	0.763701	1	0.042319	0.047366	0.893456	0.371613	0.719124	2	0	-0.01559
IL6	VRD	E4	Memory	-0.12542	0.077286	-1.62284	0.104623	0.790482	1	-0.04228	0.079829	-0.52962	0.596372	0.871189	2	0	0.083144
IL7	BNT	ALL	Language	-0.00539	0.032296	-0.167	0.867366	0.949293	1	-0.01132	0.032541	-0.34788	0.72793	0.901228	2	0	-0.00593
IL7	BNT	E2	Language	-0.09228	0.100054	-0.92235	0.356349	0.686753	1	-0.10962	0.1048	-1.04603	0.295546	0.545473	2	0	-0.01734
IL7	BNT	E3	Language	0.005925	0.039429	0.150273	0.880549	0.995886	1	0.002726	0.039353	0.069281	0.944766	0.971445	2	0	0.003199
IL7	BNT	E4	Language	-0.01635	0.069292	-0.23599	0.813437	0.988413	1	0.004165	0.069523	0.059902	0.952234	0.970208	2	0	0.012188
IL7	EF_domain	ALL	Executive Function	-0.04794	0.016639	-2.88128	0.003961	0.044887	1	-0.0489	0.016519	-2.96022	0.003074	0.092093	2	1	-0.00096
IL7	EF_domain	E2	Executive Function	-0.01859	0.046504	-0.39977	0.689325	0.908116	1	-0.03553	0.046829	-0.75873	0.448011	0.896023	2	0	-0.01694
IL7	EF_domain	E3	Executive Function	-0.04786	0.020597	-2.32384	0.020134	0.152125	1	-0.04911	0.020427	-2.40441	0.016198	0.157356	2	0	-0.00125
IL7	EF_domain	E4	Executive Function	-0.0754	0.039042	-1.93137	0.053437	0.279516	1	-0.04666	0.037392	-1.24775	0.212122	0.761409	2	0	0.028748
IL7	HVOT	ALL	Visuospatial	0.022329	0.035858	0.622719	0.533469	0.899621	1	0.012517	0.035983	0.347867	0.72794	0.916665	2	0	0.009812
IL7	HVOT	E2	Visuospatial	-0.0569	0.118167	-0.4815	0.630161	0.779108	1	-0.02632	0.12438	-0.21157	0.832442	0.870862	2	0	0.030582
IL7	HVOT	E3	Visuospatial	0.045932	0.043704	1.05097	0.293271	0.930618	1	0.037249	0.043547	0.855373	0.392345	0.952931	2	0	0.008682
IL7	HVOT	E4	Visuospatial	0.035052	0.08155	0.429821	0.667326	0.936099	1	0.043888	0.078832	0.556728	0.577713	0.872989	2	0	-0.00884
IL7	LAN_domain	ALL	Language	-0.00039	0.019139	-0.0205	0.983647	0.99787	1	-0.00237	0.019206	-0.12324	0.90192	0.90192	2	0	-0.00197
IL7	LAN_domain	E2	Language	-0.04324	0.052806	-0.81877	0.412918	0.723949	1	-0.06891	0.054938	-1.25435	0.209716	0.568362	2	0	-0.02567
IL7	LAN_domain	E3	Language	0.00351	0.023735	0.147893	0.882427	0.992224	1	0.002336	0.02363	0.098878	0.921235	0.999654	2	0	0.001174
IL7	LAN_domain	E4	Language	0.004638	0.040681	0.114012	0.909228	0.978142	1	0.017702	0.040648	0.435507	0.663195	0.932754	2	0	-0.01306
IL7	LMD	ALL	Memory	0.057777	0.035617	1.62218	0.104765	0.374947	1	0.051495	0.035837	1.43694	0.150735	0.539473	2	0	0.006282
IL7	LMD	E2	Memory	-0.221	0.10989	-2.01115	0.04431	0.979992	1	-0.11382	0.113026	-1.00704	0.313917	0.758491	2	0	0.107183
IL7	LMD	E3	Memory	0.114916	0.041794	2.74956	0.005967	0.061103	1	0.108969	0.041607	2.61904	0.008818	0.19987	2	1	0.005946
IL7	LMD	E4	Memory	-0.04708	0.085863	-0.54833	0.583466	0.894368	1	-0.04266	0.086868	-0.49112	0.623342	0.962897	2	0	0.004419
IL7	MEM_domain	ALL	Memory	0.014176	0.014372	0.986425	0.323925	0.795492	1	0.012855	0.014248	0.902264	0.366916	0.826532	2	0	0.001321
IL7	MEM_domain	E2	Memory	-0.03599	0.041688	-0.86337	0.387936	0.992963	1	-0.03785	0.043854	-0.86299	0.388143	0.859025	2	0	-0.00185
IL7	MEM_domain	E3	Memory	0.034266	0.017122	2.00129	0.045362	0.73033	1	0.036486	0.016904	2.15841	0.030896	0.700304	2	0	-0.00222
IL7	MEM_domain	E4	Memory	-0.03951	0.034643	-1.14046	0.254096	0.831491	1	-0.02984	0.032629	-0.91457	0.360417	0.936112	2	0	0.009667
IL7	PASD	ALL	Memory	-0.00136	0.032315	-0.04223	0.966313	0.999908	1	0.000466	0.031912	0.014614	0.98834	0.98834	2	0	0.000898
IL7	PASD	E2	Memory	0.043789	0.100156	0.437209	0.66196	0.997178	1	0.04302	0.101605	0.423403	0.672001	0.981471	2	0	0.000769
IL7	PASD	E3	Memory	-0.00123	0.039493	-0.03116	0.975143	0.992741	1	0.002577	0.039123	0.065879	0.947474	0.961615	2	0	-0.00135
IL7	PASD	E4	Memory	-0.03706	0.073433	-0.50469	0.613779	0.939819	1	-0.01735	0.070367	-0.24657	0.805241	0.981857	2	0	0.01971
IL7	SIM	ALL	Executive Function	-0.06514	0.033475	-1.94593	0.051663	0.384106	1	-0.06998	0.033711	-2.07578	0.037914	0.368307	2	0	-0.00484
IL7	SIM	E2	Executive Function	-0.0328	0.084522	-0.38802	0.697998	0.895544	1	-0.03813	0.087898	-0.43383	0.664413	0.969388	2	0	-0.00534
IL7	SIM	E3	Executive Function	-0.0617	0.041949	-1.47081	0.141342	0.836169	1	-0.07006	0.042013	-1.66765	0.095385	0.766095	2	0	-0.00836
IL7	SIM	E4	Executive Function	-0.0802	0.079152	-1.01325	0.310942	0.598626	1	-0.04539	0.077535	-0.58542	0.558263	0.843597	2	0	0.03481
IL7	TRAILSBA	ALL	Executive Function	0.033175	0.035227	0.941762	0.346314	0.675515	1	0.030252	0.035158	0.860454	0.389539	0.745929	2	0	0.002923
IL7	TRAILSBA	E2	Executive Function	0.203438	0.117705	1.72837	0.083923	0.492309	1	0.209215	0.119646	1.74862	0.080356	0.546423	2	0	-0.00578
IL7	TRAILSBA	E3	Executive Function	0.009337	0.042418	0.220108	0.825787	0.877398	1	0.005676	0.042084	0.13488	0.892707	0.933909	2	0	0.00366
IL7	TRAILSBA	E4	Executive Function	0.014524	0.07936	0.183014	0.854787	0.964227	1	-0.0342	0.077809	-0.43949	0.660305	0.968042	2	0	-0.01967
IL7	VRD	ALL	Memory	0.040359	0.034023	1.18621	0.23554	0.990147	1	0.038415	0.033846	1.13501	0.25637	0.982584	2	0	0.001943
IL7	VRD	E2	Memory	-0.07014	0.102735	-0.68274	0.494772	0.623047	1	-0.07782	0.106265	-0.73235	0.463956	0.594677	2	0	-0.00768
IL7	VRD	E3	Memory	0.098235	0.041083	2.39113	0.016797	0.275446	1	0.098005	0.041037	2.38822	0.01693	0.27437	2	0	0.00023
IL7	VRD	E4	Memory	-0.09825	0.072702	-1.35144	0.176555	0.881858	1	-0.09375	0.066616	-1.40738	0.159316	0.871189	2	0	0.004499
IL8	BNT	ALL	Language	-0.03675	0.033825	-1.08647	0.277272	0.75418	1	-0.03997	0.035232	-1.13457	0.256555	0.684406	2	0	-0.00322
IL8	BNT	E2	Language	-0.18078	0.091246	-1.98121	0.047567	0.370545	1	-0.21598	0.099432	-2.17217	0.029843	0.42219	2	0	-0.0352
IL8	BNT	E3	Language	0.015238	0.043342	0.351562	0.725167	0.995886	1	0.012569	0.04492	0.27981	0.779624	0.971445	2	0	0.002668
IL8	BNT	E4	Language	-0.01615	0.067787	-0.23831	0.81164	0.988413	1	0.011309	0.071724	0.157669	0.874718	0.970208	2	0	0.004846
IL8	EF_domain	ALL	Executive Function	-0.06384	0.017344	-3.68111	0.000232	0.005848	1	-0.05076	0.017918	-2.83257	0.004618	0.092093	2	1	0.013089
IL8	EF_domain	E2	Executive Function	-0.04376	0.04303	-1.01708	0.309116	0.878116	1	-0.05255	0.044799	-1.17297	0.240809	0.720116	2	0	-0.00878
IL8	EF_domain	E3	Executive Function	-0.07721	0.022401	-3.44677	0.000567	0.035337	1	-0.0708	0.023179	-3.05452	0.002254	0.119704	2	1	0.00641
IL8	EF_domain	E4	Executive Function	-0.05391	0.038364	-1.40536	0.159915	0.527477	1	-0.00297	0.038839	-0.07641	0.93909	0.976747	2	0	0.050947
IL8	HVOT	ALL	Visuospatial	-0.10283	0.03725	-2.76046	0.005772	0.192136	1	-0.0962	0.038688	-2.48646	0.012902	0.292444	2	0	0.006632
IL8	HVOT	E2	Visuospatial	-0.16557	0.108336	-1.52826	0.126448	0.373847	1	-0.25158	0.117376	-2.14339	0.032082	0.114818	2	0	-0.08602
IL8	HVOT	E3	Visuospatial	-0.09531	0.047511	-2.00607	0.044848	0.508282	1	-0.09741	0.049339	-1.97423	0.048355	0.505343	2	0	-0.0021
IL8	HVOT	E4	Visuospatial	-0.03743	0.079959	-0.46809	0.639718	0.936099	1	0.056171	0.081311	0.69081	0.489685	0.792824	2	0	-0.01874
IL8	LAN_domain	ALL	Language	-0.02231	0.019991	-1.1161	0.264381	0.709921	1	-0.01947	0.020786	-0.9366	0.348963	0.741547	2	0	0.002844
IL8	LAN_domain	E2	Language	-0.08995	0.050211	-1.79145	0.073221	0.497906	1	-0.09089	0.054528	-1.66688	0.095539	0.487409	2	0	-0.00094
IL8	LAN_domain	E3	Language	-0.00032	0.025984	-0.01242	0.990091	0.992224	1	0.000924	0.026911	0.034318	0.972623	0.999654	2	0	-0.0006
IL8	LAN_domain	E4	Language	-0.01099	0.039708	-0.27669	0.782017	0.978142	1	0.004697	0.042004	0.111827	0.910961	0.944979	2	0	0.00629
IL8	LMD	ALL	Memory	0.022007	0.037352	0.589174	0.555745	0.821536	1	0.013892	0.038851	0.357569	0.720666	0.875495	2	0	0.008115
IL8	LMD	E2	Memory	-0.00348	0.104297	-0.03335	0.973399	0.979992	1	0.007699	0.110085	0.069937	0.944243	0.958337	2	0	-0.00422
IL8	LMD	E3	Memory	-0.0013	0.046318	-0.02804	0.97763	0.97763	1	-0.01283	0.047817	-0.26827	0.788495	0.963832	2	0	-0.01153
IL8	LMD	E4	Memory	0.064724	0.083906	0.77139	0.440476	0.894368	1	0.037737	0.089646	0.420957	0.673786	0.962897	2	0	0.026987
IL8	MEM_domain	ALL	Memory	-0.01728	0.015044	-1.14836	0.250821	0.795492	1	-0.01418	0.015446	-0.91769	0.358779	0.826532	2	0	0.0031
IL8	MEM_domain	E2	Memory	-0.03097	0.040245	-0.76958	0.441552	0.992963	1	-0.03999	0.043801	-0.91309	0.361196	0.859025	2	0	-0.00902
IL8	MEM_domain	E3	Memory	-0.01625	0.018885	-0.86049	0.389519	0.968011	1	-0.00972	0.019378	-0.50165	0.615914	0.914436	2	0	0.006529
IL8	MEM_domain	E4	Memory	-0.01423	0.033965	-0.41896	0.675246	0.925596	1	-0.00437	0.0338	-0.12937	0.897067	0.986096	2	0	0.009857
IL8	PASD	ALL	Memory	0.03009	0.033876	0.888257	0.374402	0.649301	1	0.038948	0.034594	1.12587	0.260221	0.614621	2	0	-0.00886
IL8	PASD	E2	Memory	-0.04387	0.094129	-0.46607	0.641169	0.997178	1	-0.01955	0.102143	-0.1914	0.84821	0.981471	2	0	0.02432
IL8	PASD	E3	Memory	0.042224	0.043513	0.970384	0.331855	0.642027	1	0.060217	0.044704	1.34703	0.177969	0.550087	2	0	-0.01799
IL8	PASD	E4	Memory	0.031655	0.071855	0.440546	0.659542	0.939819	1	0.035467	0.072551	0.488854	0.624945	0.981857	2	0	-0.00381
IL8	SIM	ALL	Executive Function	-0.06324	0.035098	-1.80182	0.071574	0.385274	1	-0.05718	0.036579	-1.56317	0.118013	0.523059	2	0	0.006062
IL8	SIM	E2	Executive Function	-0.12471	0.080076	-1.55742	0.119371	0.754836	1	-0.15051	0.087062	-1.72878	0.083848	0.711829	2	0	-0.0258
IL8	SIM	E3	Executive Function	-0.04772	0.04617	-1.03353	0.301356	0.836169	1	-0.0503	0.048051	-1.04683	0.295177	0.872696	2	0	-0.00258
IL8	SIM	E4	Executive Function	-0.10691	0.077177	-1.38528	0.165966	0.424976	1	-0.02339	0.080073	-0.2921	0.770214	0.881515	2	0	0.083523
IL8	TRAILSBA	ALL	Executive Function	0.059549	0.037089	1.60559	0.108365	0.474781	1	0.039782	0.038342	1.03758	0.299466	0.745929	2	0	0.019767
IL8	TRAILSBA	E2	Executive Function	0.090139	0.110644	0.81468	0.415255	0.904343	1	0.062292	0.117704	0.529223	0.596651	0.904017	2	0	0.027847
IL8	TRAILSBA	E3	Executive Function	0.092227	0.047134	1.95669	0.050384	0.285508	1	0.086342	0.048691	1.77326	0.076186	0.328851	2	0	0.005885
IL8	TRAILSBA	E4	Executive Function	-0.00771	0.076211	-0.10119	0.919399	0.976862	1	-0.06241	0.077797	-0.80226	0.422405	0.968042	2	0	-0.0547
IL8	VRD	ALL	Memory	-0.03921	0.035707	-1.09796	0.27222	0.990147	1	-0.01974	0.03675	-0.5371	0.5912	0.982584	2	0	0.019467
IL8	VRD	E2	Memory	-0.18533	0.093484	-1.98249	0.047424	0.194849	1	-0.20472	0.101435	-2.01826	0.043564	0.138927	2	0	-0.01939
IL8	VRD	E3	Memory	-0.01637	0.045669	-0.35838	0.720059	0.844207	1	-0.00192	0.047241	-0.04074	0.967507	0.995089	2	0	0.014443
IL8	VRD	E4	Memory	0.033195	0.071553	0.463928	0.642699	0.948442	1	0.091756	0.06878	1.33404	0.18219	0.871189	2	0	-0.05856
LAP TGF-beta-1	BNT	ALL	Language	-0.03988	0.033702	-1.18341	0.236646	0.739088	1	-0.04599	0.035678	-1.2891	0.197364	0.684406	2	0	-0.00611
LAP TGF-beta-1	BNT	E2	Language	-0.01734	0.098307	-0.17635	0.86002	0.928275	1	0.014076	0.108598	0.129614	0.896872	0.92405	2	0	0.003261
LAP TGF-beta-1	BNT	E3	Language	-0.04166	0.040401	-1.0312	0.302447	0.962374	1	-0.04655	0.042424	-1.09723	0.272541	0.971445	2	0	-0.00489
LAP TGF-beta-1	BNT	E4	Language	-0.07577	0.075956	-0.99755	0.318496	0.964819	1	-0.06249	0.080356	-0.7777	0.436745	0.910235	2	0	0.013277
LAP TGF-beta-1	EF_domain	ALL	Executive Function	-0.05712	0.017325	-3.29705	0.000977	0.013867	1	-0.05152	0.018146	-2.83899	0.004526	0.092093	2	1	0.005608
LAP TGF-beta-1	EF_domain	E2	Executive Function	0.002642	0.045803	0.057691	0.953994	0.968233	1	0.000744	0.048242	0.015421	0.987696	0.987696	2	0	0.001899
LAP TGF-beta-1	EF_domain	E3	Executive Function	-0.06547	0.021033	-3.11254	0.001855	0.035337	1	-0.06298	0.022008	-2.86182	0.004212	0.119704	2	1	0.002483
LAP TGF-beta-1	EF_domain	E4	Executive Function	-0.0885	0.042454	-2.08455	0.03711	0.267009	1	-0.05832	0.042893	-1.35977	0.173904	0.761409	2	0	0.030173
LAP TGF-beta-1	HVOT	ALL	Visuospatial	-0.04813	0.037432	-1.28566	0.19856	0.832303	1	-0.05333	0.039327	-1.35597	0.17511	0.793832	2	0	-0.0052
LAP TGF-beta-1	HVOT	E2	Visuospatial	-0.11788	0.115023	-1.02485	0.305434	0.550859	1	-0.15162	0.127074	-1.19314	0.232814	0.452323	2	0	-0.03374
LAP TGF-beta-1	HVOT	E3	Visuospatial	-0.05397	0.044713	-1.20714	0.22738	0.930618	1	-0.06906	0.04669	-1.47914	0.139104	0.793	2	0	-0.01509
LAP TGF-beta-1	HVOT	E4	Visuospatial	0.050286	0.090044	0.558456	0.576533	0.936099	1	0.137442	0.090819	1.51336	0.130188	0.658931	2	0	-0.08716
LAP TGF-beta-1	LAN_domain	ALL	Language	-0.02892	0.019942	-1.45009	0.147034	0.664363	1	-0.02891	0.021055	-1.37302	0.169746	0.6992	2	0	9.78e-06
LAP TGF-beta-1	LAN_domain	E2	Language	0.005138	0.054346	0.094546	0.924676	0.99764	1	0.016436	0.058794	0.279563	0.779813	0.909287	2	0	-0.0113
LAP TGF-beta-1	LAN_domain	E3	Language	-0.02863	0.024375	-1.17465	0.240136	0.992224	1	-0.02649	0.025544	-1.0369	0.299782	0.93112	2	0	0.002145
LAP TGF-beta-1	LAN_domain	E4	Language	-0.06971	0.043925	-1.58697	0.112519	0.850643	1	-0.06657	0.046354	-1.43606	0.150987	0.698536	2	0	0.003141
LAP TGF-beta-1	LMD	ALL	Memory	0.052629	0.037196	1.41492	0.157091	0.485554	1	0.036406	0.039335	0.925542	0.354684	0.753704	2	0	0.016223
LAP TGF-beta-1	LMD	E2	Memory	0.035067	0.109872	0.319166	0.7496	0.979992	1	0.144814	0.116034	1.24803	0.212019	0.758491	2	0	-0.10975
LAP TGF-beta-1	LMD	E3	Memory	0.053858	0.043108	1.24938	0.211526	0.666537	1	0.030344	0.045164	0.671848	0.50168	0.854363	2	0	0.023515
LAP TGF-beta-1	LMD	E4	Memory	0.02423	0.094535	0.256308	0.797713	0.919398	1	0.007686	0.100719	0.076312	0.939171	0.984513	2	0	0.016544
LAP TGF-beta-1	MEM_domain	ALL	Memory	0.010635	0.015004	0.708827	0.478432	0.795492	1	2.68e-05	0.015618	0.001717	0.99863	0.99863	2	0	0.010608
LAP TGF-beta-1	MEM_domain	E2	Memory	0.01309	0.042902	0.305112	0.760281	0.992963	1	-0.00584	0.046724	-0.12504	0.900495	0.936844	2	0	0.007248
LAP TGF-beta-1	MEM_domain	E3	Memory	0.009762	0.017742	0.550247	0.58215	0.968011	1	0.002653	0.018351	0.144553	0.885063	0.940798	2	0	0.00711
LAP TGF-beta-1	MEM_domain	E4	Memory	-0.02044	0.037898	-0.53929	0.589689	0.911337	1	-0.01518	0.037565	-0.40402	0.6862	0.986096	2	0	0.005261
LAP TGF-beta-1	PASD	ALL	Memory	0.060839	0.033756	1.80234	0.071492	0.478241	1	0.047744	0.034989	1.36453	0.172401	0.510646	2	0	0.013096
LAP TGF-beta-1	PASD	E2	Memory	0.097589	0.098844	0.987301	0.323495	0.997178	1	0.012996	0.108038	0.120288	0.904255	0.981471	2	0	0.084594
LAP TGF-beta-1	PASD	E3	Memory	0.044374	0.040747	1.08901	0.276148	0.642027	1	0.043724	0.042321	1.03313	0.301541	0.626143	2	0	0.00065
LAP TGF-beta-1	PASD	E4	Memory	0.065616	0.080655	0.813534	0.415912	0.901282	1	0.038035	0.081467	0.466874	0.64059	0.981857	2	0	0.027581
LAP TGF-beta-1	SIM	ALL	Executive Function	-0.08979	0.034892	-2.57335	0.010072	0.11415	1	-0.08412	0.036983	-2.27448	0.022937	0.259953	2	0	0.005672
LAP TGF-beta-1	SIM	E2	Executive Function	-0.02225	0.085926	-0.25899	0.795639	0.901725	1	0.033786	0.093512	0.361303	0.717873	0.969388	2	0	-0.01153
LAP TGF-beta-1	SIM	E3	Executive Function	-0.08262	0.042945	-1.92379	0.054381	0.634648	1	-0.08973	0.045284	-1.98149	0.047536	0.635641	2	0	-0.00711
LAP TGF-beta-1	SIM	E4	Executive Function	-0.21634	0.085369	-2.53415	0.011272	0.158393	1	-0.16604	0.088775	-1.87034	0.061436	0.568616	2	0	0.050298
LAP TGF-beta-1	TRAILSBA	ALL	Executive Function	0.068083	0.03681	1.84959	0.064372	0.397937	1	0.067524	0.038617	1.74858	0.080363	0.624536	2	0	0.000559
LAP TGF-beta-1	TRAILSBA	E2	Executive Function	0.124862	0.116301	1.07361	0.282996	0.848588	1	0.117033	0.124747	0.938165	0.34816	0.904017	2	0	0.007829
LAP TGF-beta-1	TRAILSBA	E3	Executive Function	0.100792	0.043591	2.31223	0.020765	0.235334	1	0.10382	0.045521	2.28069	0.022567	0.255758	2	0	-0.00303
LAP TGF-beta-1	TRAILSBA	E4	Executive Function	-0.07253	0.085207	-0.85125	0.394632	0.946076	1	-0.10236	0.087278	-1.17284	0.240861	0.841785	2	0	-0.02983
LAP TGF-beta-1	VRD	ALL	Memory	0.013429	0.035623	0.37698	0.706188	0.990147	1	0.018041	0.037189	0.485101	0.627605	0.982584	2	0	-0.00461
LAP TGF-beta-1	VRD	E2	Memory	-0.20663	0.098272	-2.10259	0.035501	0.172435	1	-0.21174	0.107373	-1.97197	0.048614	0.143727	2	0	-0.00511
LAP TGF-beta-1	VRD	E3	Memory	0.056292	0.042682	1.31887	0.187214	0.721968	1	0.064894	0.044738	1.45053	0.14691	0.493458	2	0	-0.0086
LAP TGF-beta-1	VRD	E4	Memory	-0.06336	0.080334	-0.78874	0.430264	0.948442	1	-0.04066	0.077662	-0.5235	0.600629	0.871189	2	0	0.022707
LIF-R	BNT	ALL	Language	-0.09727	0.032709	-2.97373	0.002942	0.100028	1	-0.11649	0.034945	-3.33346	0.000858	0.058327	2	1	-0.01922
LIF-R	BNT	E2	Language	-0.18519	0.094091	-1.96822	0.049043	0.370545	1	-0.1919	0.09976	-1.92359	0.054407	0.42219	2	0	-0.00671
LIF-R	BNT	E3	Language	-0.10285	0.039817	-2.58316	0.00979	0.332859	1	-0.13478	0.042757	-3.15212	0.001621	0.085634	2	1	-0.03192
LIF-R	BNT	E4	Language	-0.00564	0.072466	-0.07777	0.938008	0.988413	1	-0.02312	0.079364	-0.29135	0.770782	0.970208	2	0	-0.01749
LIF-R	EF_domain	ALL	Executive Function	-0.06177	0.016905	-3.65418	0.000258	0.005848	1	-0.04982	0.017912	-2.78112	0.005417	0.092093	2	1	0.011959
LIF-R	EF_domain	E2	Executive Function	-0.02486	0.044559	-0.5579	0.576911	0.878116	1	-0.02023	0.045169	-0.44786	0.654256	0.959509	2	0	0.00463
LIF-R	EF_domain	E3	Executive Function	-0.0644	0.020883	-3.08368	0.002045	0.035337	1	-0.05766	0.022405	-2.57345	0.010069	0.119704	2	1	0.006741
LIF-R	EF_domain	E4	Executive Function	-0.08041	0.040753	-1.97301	0.048494	0.2748	1	-0.03159	0.042858	-0.73698	0.461137	0.974838	2	0	0.048821
LIF-R	HVOT	ALL	Visuospatial	-0.09267	0.036581	-2.53322	0.011302	0.192136	1	-0.09108	0.03879	-2.34793	0.018878	0.320923	2	0	0.001591
LIF-R	HVOT	E2	Visuospatial	-0.21762	0.110747	-1.96499	0.049415	0.224016	1	-0.33576	0.114604	-2.92975	0.003392	0.032954	2	1	-0.11815
LIF-R	HVOT	E3	Visuospatial	-0.09165	0.044391	-2.06458	0.038963	0.508282	1	-0.09186	0.047545	-1.93196	0.053365	0.505343	2	0	-0.00021
LIF-R	HVOT	E4	Visuospatial	0.005844	0.086993	0.067175	0.946442	0.990177	1	0.096997	0.090264	1.07458	0.28256	0.698706	2	0	-0.09115
LIF-R	LAN_domain	ALL	Language	-0.06027	0.019362	-3.11261	0.001854	0.06305	1	-0.06667	0.0206	-3.23627	0.001211	0.041175	2	1	-0.0064
LIF-R	LAN_domain	E2	Language	-0.0883	0.051162	-1.72581	0.084382	0.521634	1	-0.09121	0.0538	-1.69543	0.089993	0.487409	2	0	-0.00292
LIF-R	LAN_domain	E3	Language	-0.06607	0.023972	-2.7561	0.005849	0.198883	1	-0.08014	0.025638	-3.12569	0.001774	0.120623	2	0	-0.01407
LIF-R	LAN_domain	E4	Language	-0.009	0.042485	-0.21182	0.832246	0.978142	1	-0.01011	0.046439	-0.21773	0.827641	0.944979	2	0	-0.00111
LIF-R	LMD	ALL	Memory	-0.01469	0.036325	-0.4044	0.685918	0.932849	1	-0.02701	0.038762	-0.69684	0.485903	0.79488	2	0	-0.01232
LIF-R	LMD	E2	Memory	0.060862	0.107327	0.567072	0.570665	0.979992	1	0.015753	0.109817	0.143444	0.88594	0.926829	2	0	0.04511
LIF-R	LMD	E3	Memory	-0.04299	0.042807	-1.00429	0.315237	0.765502	1	-0.05598	0.045896	-1.2197	0.222579	0.68797	2	0	-0.01299
LIF-R	LMD	E4	Memory	0.042318	0.089805	0.47122	0.637483	0.894368	1	0.006186	0.099282	0.062309	0.950317	0.984513	2	0	0.036132
LIF-R	MEM_domain	ALL	Memory	0.006366	0.014659	0.434289	0.664078	0.878939	1	0.003769	0.015406	0.244664	0.806716	0.955926	2	0	0.002597
LIF-R	MEM_domain	E2	Memory	0.021882	0.041027	0.533353	0.593789	0.992963	1	-0.01786	0.043408	-0.41145	0.680744	0.936844	2	0	0.004022
LIF-R	MEM_domain	E3	Memory	-0.0006	0.017562	-0.03415	0.972756	0.983166	1	0.000255	0.018643	0.013666	0.989097	0.989097	2	0	0.000345
LIF-R	MEM_domain	E4	Memory	-0.00979	0.03635	-0.26922	0.78776	0.925596	1	-0.00191	0.037375	-0.05105	0.959284	0.986096	2	0	0.007878
LIF-R	PASD	ALL	Memory	0.0542	0.032802	1.65236	0.098461	0.478241	1	0.048997	0.034379	1.42519	0.154102	0.510646	2	0	0.005204
LIF-R	PASD	E2	Memory	-0.01247	0.09686	-0.12878	0.89753	0.997178	1	-0.11417	0.100166	-1.13982	0.254362	0.981471	2	0	-0.1017
LIF-R	PASD	E3	Memory	0.075815	0.040039	1.89355	0.058284	0.642027	1	0.094459	0.042708	2.21171	0.026987	0.382534	2	0	-0.01864
LIF-R	PASD	E4	Memory	0.019738	0.076836	0.256889	0.797264	0.968107	1	-0.00474	0.080369	-0.05897	0.952979	0.981857	2	0	0.014999
LIF-R	SIM	ALL	Executive Function	-0.10391	0.033997	-3.05639	0.00224	0.080026	1	-0.10187	0.036425	-2.79659	0.005165	0.194549	2	1	0.002043
LIF-R	SIM	E2	Executive Function	-0.07373	0.082451	-0.89429	0.371167	0.754836	1	-0.03723	0.087261	-0.4266	0.669667	0.969388	2	0	0.036509
LIF-R	SIM	E3	Executive Function	-0.07612	0.042619	-1.78609	0.074085	0.634648	1	-0.08495	0.046111	-1.84228	0.065434	0.635641	2	0	-0.00883
LIF-R	SIM	E4	Executive Function	-0.20475	0.081162	-2.52268	0.011647	0.158393	1	-0.16043	0.087553	-1.83237	0.066896	0.568616	2	0	0.044316
LIF-R	TRAILSBA	ALL	Executive Function	0.107323	0.035957	2.98475	0.002838	0.180582	1	0.100526	0.038101	2.63841	0.00833	0.229353	2	0	0.006796
LIF-R	TRAILSBA	E2	Executive Function	0.103121	0.113967	0.904834	0.365553	0.904343	1	0.126936	0.11682	1.08659	0.277219	0.878529	2	0	-0.02381
LIF-R	TRAILSBA	E3	Executive Function	0.139966	0.043201	3.2399	0.001196	0.081309	1	0.143726	0.046347	3.10108	0.001928	0.131113	2	1	-0.00376
LIF-R	TRAILSBA	E4	Executive Function	0.023674	0.082247	0.287842	0.773468	0.964227	1	-0.06311	0.086304	-0.7313	0.464594	0.968042	2	0	-0.03944
LIF-R	VRD	ALL	Memory	-0.0297	0.034573	-0.85897	0.390359	0.990147	1	-0.01446	0.036461	-0.39664	0.691631	0.982584	2	0	0.015235
LIF-R	VRD	E2	Memory	-0.17832	0.096656	-1.84487	0.065057	0.199876	1	-0.20337	0.100614	-2.02128	0.043251	0.138927	2	0	-0.02505
LIF-R	VRD	E3	Memory	-0.03859	0.042034	-0.91805	0.358593	0.751379	1	-0.02211	0.045199	-0.48908	0.624788	0.835821	2	0	0.016484
LIF-R	VRD	E4	Memory	0.030369	0.076493	0.397011	0.69136	0.948442	1	0.058754	0.076463	0.7684	0.44225	0.871189	2	0	-0.02839
MCP-1	BNT	ALL	Language	-0.0041	0.033648	-0.1218	0.903061	0.952486	1	0.001483	0.035238	0.042075	0.966439	0.966439	2	0	0.002616
MCP-1	BNT	E2	Language	-0.13747	0.103691	-1.32578	0.184912	0.607899	1	-0.15274	0.110309	-1.38469	0.166147	0.526293	2	0	-0.01527
MCP-1	BNT	E3	Language	0.016273	0.041348	0.393564	0.693903	0.983029	1	0.021433	0.042864	0.500035	0.617051	0.971445	2	0	-0.00516
MCP-1	BNT	E4	Language	0.040615	0.068201	0.59552	0.551496	0.988413	1	0.049292	0.073159	0.67377	0.500458	0.910235	2	0	-0.00868
MCP-1	EF_domain	ALL	Executive Function	-0.02271	0.017451	-1.30121	0.193185	0.46374	1	-0.01149	0.018026	-0.63736	0.523889	0.860587	2	0	0.011218
MCP-1	EF_domain	E2	Executive Function	-0.01713	0.048428	-0.35365	0.723604	0.908116	1	-0.03273	0.049291	-0.66411	0.506619	0.920537	2	0	-0.01561
MCP-1	EF_domain	E3	Executive Function	-0.01843	0.021776	-0.84653	0.397259	0.639909	1	-0.01196	0.02246	-0.53245	0.594417	0.860008	2	0	0.006475
MCP-1	EF_domain	E4	Executive Function	-0.0509	0.03885	-1.31011	0.190157	0.562204	1	-0.01687	0.039612	-0.426	0.670106	0.974838	2	0	0.034024
MCP-1	HVOT	ALL	Visuospatial	-0.09706	0.037436	-2.59274	0.009521	0.192136	1	-0.09949	0.039091	-2.54502	0.010927	0.292444	2	0	-0.00242
MCP-1	HVOT	E2	Visuospatial	-0.31873	0.118426	-2.69136	0.007116	0.096779	1	-0.40904	0.123955	-3.29994	0.000967	0.01644	2	1	-0.09032
MCP-1	HVOT	E3	Visuospatial	-0.05445	0.046151	-1.17981	0.238077	0.930618	1	-0.05969	0.047919	-1.24555	0.212928	0.952931	2	0	-0.00524
MCP-1	HVOT	E4	Visuospatial	-0.08087	0.080435	-1.0054	0.314704	0.891661	1	0.014859	0.083143	0.178714	0.858163	0.980951	2	0	0.066011
MCP-1	LAN_domain	ALL	Language	-0.00301	0.020041	-0.15033	0.880505	0.978377	1	0.003927	0.020884	0.18805	0.850837	0.90192	2	0	-0.00091
MCP-1	LAN_domain	E2	Language	-0.0568	0.056337	-1.00813	0.313392	0.645778	1	-0.074	0.05913	-1.25151	0.210749	0.568362	2	0	-0.01721
MCP-1	LAN_domain	E3	Language	0.005302	0.025082	0.211377	0.832593	0.992224	1	0.012281	0.025916	0.473892	0.635577	0.93112	2	0	-0.00698
MCP-1	LAN_domain	E4	Language	0.012203	0.040171	0.303771	0.761303	0.978142	1	0.017676	0.042843	0.412573	0.679919	0.932754	2	0	-0.00547
MCP-1	LMD	ALL	Memory	0.042393	0.037124	1.14192	0.253486	0.556035	1	0.028996	0.038842	0.746511	0.455359	0.79488	2	0	0.013397
MCP-1	LMD	E2	Memory	-0.06204	0.116913	-0.53067	0.595649	0.979992	1	-0.07638	0.119948	-0.63681	0.524247	0.846686	2	0	-0.01434
MCP-1	LMD	E3	Memory	0.023327	0.044191	0.527863	0.597594	0.8834	1	0.003955	0.045646	0.086645	0.930953	0.977135	2	0	0.019372
MCP-1	LMD	E4	Memory	0.17503	0.08333	2.10045	0.03569	0.808964	1	0.184592	0.090239	2.04559	0.040796	0.962897	2	0	-0.00956
MCP-1	MEM_domain	ALL	Memory	0.00734	0.01511	0.485786	0.627119	0.875165	1	0.00858	0.015548	0.551809	0.581079	0.908623	2	0	-0.00124
MCP-1	MEM_domain	E2	Memory	-0.07428	0.044041	-1.68662	0.091676	0.992963	1	-0.09317	0.046322	-2.01138	0.044285	0.585344	2	0	-0.01889
MCP-1	MEM_domain	E3	Memory	0.011656	0.018326	0.636059	0.524738	0.968011	1	0.012554	0.018715	0.670817	0.502337	0.914436	2	0	-0.0009
MCP-1	MEM_domain	E4	Memory	0.025911	0.034312	0.755162	0.450152	0.911337	1	0.04615	0.034265	1.34687	0.178023	0.936112	2	0	-0.02024
MCP-1	PASD	ALL	Memory	0.048746	0.033852	1.43995	0.149881	0.485137	1	0.052793	0.034736	1.51987	0.128545	0.510646	2	0	-0.00405
MCP-1	PASD	E2	Memory	-0.12778	0.104975	-1.21727	0.223503	0.997178	1	-0.19532	0.108596	-1.79864	0.072076	0.981471	2	0	-0.06754
MCP-1	PASD	E3	Memory	0.065761	0.041907	1.56921	0.1166	0.642027	1	0.071136	0.04302	1.65354	0.09822	0.511601	2	0	-0.00537
MCP-1	PASD	E4	Memory	0.058222	0.07225	0.805839	0.420336	0.901282	1	0.095725	0.073723	1.29845	0.194131	0.871557	2	0	-0.0375
MCP-1	SIM	ALL	Executive Function	-0.02031	0.034924	-0.58155	0.560873	0.762787	1	-0.0161	0.036578	-0.44012	0.659849	0.86288	2	0	0.004211
MCP-1	SIM	E2	Executive Function	-0.04223	0.090166	-0.46833	0.63955	0.887203	1	-0.05709	0.09476	-0.60246	0.546868	0.969388	2	0	-0.01486
MCP-1	SIM	E3	Executive Function	0.014931	0.044073	0.338787	0.73477	0.887363	1	0.008374	0.045893	0.182459	0.855223	0.937986	2	0	0.006558
MCP-1	SIM	E4	Executive Function	-0.11641	0.07764	-1.49933	0.133789	0.424976	1	-0.05355	0.081701	-0.65547	0.512164	0.843597	2	0	0.062855
MCP-1	TRAILSBA	ALL	Executive Function	0.042735	0.036816	1.16075	0.245743	0.576224	1	0.028727	0.038206	0.751888	0.452118	0.745929	2	0	0.014008
MCP-1	TRAILSBA	E2	Executive Function	0.150722	0.123648	1.21896	0.222859	0.797601	1	0.106442	0.128245	0.829989	0.406545	0.904017	2	0	0.04428
MCP-1	TRAILSBA	E3	Executive Function	0.043033	0.044892	0.958587	0.337767	0.553265	1	0.036271	0.046324	0.782987	0.433635	0.750203	2	0	0.006762
MCP-1	TRAILSBA	E4	Executive Function	0.036219	0.076935	0.47078	0.637798	0.946076	1	0.018335	0.079649	0.230192	0.817943	0.968042	2	0	0.017885
MCP-1	VRD	ALL	Memory	-0.01516	0.03565	-0.42538	0.670563	0.990147	1	0.003444	0.036874	0.093393	0.925591	0.982584	2	0	0.011721
MCP-1	VRD	E2	Memory	-0.19809	0.105182	-1.88328	0.059663	0.199876	1	-0.22849	0.110002	-2.07718	0.037785	0.138927	2	0	-0.03041
MCP-1	VRD	E3	Memory	0.029378	0.043887	0.669389	0.503248	0.763701	1	0.044298	0.045403	0.975668	0.329229	0.697449	2	0	-0.01492
MCP-1	VRD	E4	Memory	-0.04329	0.07203	-0.60095	0.547871	0.948442	1	0.040491	0.070651	0.573113	0.566568	0.871189	2	0	0.002796
MCP-2	BNT	ALL	Language	0.00079	0.032812	0.024065	0.9808	0.992386	1	0.004803	0.03336	0.143973	0.885522	0.926392	2	0	-0.00401
MCP-2	BNT	E2	Language	-0.08501	0.095558	-0.88961	0.373675	0.686753	1	-0.07195	0.101457	-0.70916	0.478223	0.691897	2	0	0.01306
MCP-2	BNT	E3	Language	0.04268	0.039664	1.07603	0.281915	0.962374	1	0.038897	0.039995	0.972532	0.330786	0.971445	2	0	0.003783
MCP-2	BNT	E4	Language	-0.03711	0.072224	-0.51387	0.607346	0.988413	1	-0.04005	0.077185	-0.51894	0.603804	0.910235	2	0	-0.00294
MCP-2	EF_domain	ALL	Executive Function	-0.0172	0.017035	-1.00989	0.312548	0.531331	1	-0.00686	0.017065	-0.40176	0.687859	0.862726	2	0	0.010348
MCP-2	EF_domain	E2	Executive Function	-0.0514	0.044306	-1.1602	0.245966	0.878116	1	-0.04907	0.045	-1.09039	0.27554	0.720116	2	0	0.002336
MCP-2	EF_domain	E3	Executive Function	-0.00869	0.020921	-0.41539	0.67786	0.853601	1	-0.00194	0.020952	-0.09266	0.92617	0.968917	2	0	0.006749
MCP-2	EF_domain	E4	Executive Function	-0.03672	0.041193	-0.89138	0.372725	0.755241	1	0.000731	0.041613	0.017574	0.985979	0.985979	2	0	0.035988
MCP-2	HVOT	ALL	Visuospatial	-0.03944	0.036385	-1.08407	0.278335	0.832303	1	-0.03538	0.036919	-0.95839	0.337868	0.893923	2	0	0.004061
MCP-2	HVOT	E2	Visuospatial	-0.22147	0.110446	-2.00526	0.044935	0.218256	1	-0.24042	0.117201	-2.05134	0.040234	0.119969	2	0	-0.01895
MCP-2	HVOT	E3	Visuospatial	0.035871	0.043943	0.816303	0.414327	0.930618	1	0.038761	0.044463	0.871751	0.383344	0.952931	2	0	-0.00289
MCP-2	HVOT	E4	Visuospatial	-0.17099	0.084136	-2.03226	0.042127	0.409235	1	-0.1281	0.086937	-1.47344	0.140634	0.658931	2	0	0.042891
MCP-2	LAN_domain	ALL	Language	0.002648	0.019509	0.135712	0.892049	0.978377	1	0.008173	0.019738	0.414093	0.678806	0.854793	2	0	-0.00553
MCP-2	LAN_domain	E2	Language	-0.03726	0.05249	-0.70992	0.477751	0.741464	1	-0.02783	0.054682	-0.50893	0.610804	0.74169	2	0	0.009434
MCP-2	LAN_domain	E3	Language	0.029474	0.023966	1.22984	0.218756	0.992224	1	0.028439	0.024074	1.18131	0.23748	0.897146	2	0	0.001035
MCP-2	LAN_domain	E4	Language	-0.03749	0.042337	-0.88548	0.375896	0.978142	1	-0.0352	0.044903	-0.78393	0.433084	0.920303	2	0	0.002289
MCP-2	LMD	ALL	Memory	0.067817	0.036152	1.87587	0.060672	0.284391	1	0.063277	0.036708	1.7238	0.084744	0.443279	2	0	0.004541
MCP-2	LMD	E2	Memory	0.01387	0.107317	0.129246	0.897163	0.979992	1	0.081306	0.109339	0.743617	0.457108	0.819923	2	0	-0.06744
MCP-2	LMD	E3	Memory	0.100761	0.042155	2.39026	0.016836	0.127207	1	0.100282	0.042357	2.36755	0.017906	0.206847	2	0	0.000479
MCP-2	LMD	E4	Memory	-0.0033	0.089666	-0.03678	0.970659	0.970659	1	-0.02195	0.096606	-0.22725	0.820227	0.97306	2	0	-0.01866
MCP-2	MEM_domain	ALL	Memory	0.015507	0.01468	1.05631	0.290827	0.795492	1	0.021176	0.014661	1.44442	0.148621	0.826532	2	0	-0.00567
MCP-2	MEM_domain	E2	Memory	-0.03164	0.041438	-0.76365	0.445077	0.992963	1	-0.03855	0.043308	-0.89006	0.373432	0.859025	2	0	-0.0069
MCP-2	MEM_domain	E3	Memory	0.037981	0.017377	2.18575	0.028834	0.73033	1	0.048384	0.017233	2.8076	0.004991	0.339405	2	0	-0.0104
MCP-2	MEM_domain	E4	Memory	-0.03837	0.036181	-1.06053	0.288903	0.831491	1	-0.03073	0.036118	-0.85075	0.394906	0.936112	2	0	0.007644
MCP-2	PASD	ALL	Memory	0.051713	0.032862	1.57363	0.115572	0.485137	1	0.070444	0.032694	2.15466	0.031189	0.265104	2	0	-0.01873
MCP-2	PASD	E2	Memory	-0.07469	0.096583	-0.7733	0.439342	0.997178	1	-0.09526	0.100025	-0.95236	0.340912	0.981471	2	0	-0.02057
MCP-2	PASD	E3	Memory	0.091116	0.0397	2.2951	0.021727	0.642027	1	0.119298	0.039516	3.01899	0.002536	0.11371	2	0	-0.02818
MCP-2	PASD	E4	Memory	-0.01974	0.076654	-0.25758	0.796732	0.968107	1	-0.00124	0.078218	-0.01582	0.987381	0.999254	2	0	0.018507
MCP-2	SIM	ALL	Executive Function	-0.02323	0.034078	-0.68179	0.495371	0.728536	1	-0.0169	0.034652	-0.48772	0.625748	0.851017	2	0	0.006334
MCP-2	SIM	E2	Executive Function	-0.05698	0.083261	-0.68433	0.493767	0.837981	1	-0.01925	0.086938	-0.22143	0.824755	0.969388	2	0	0.037727
MCP-2	SIM	E3	Executive Function	-0.00081	0.042343	-0.01902	0.984829	0.984829	1	-0.00032	0.042867	-0.00757	0.993963	0.993963	2	0	0.000481
MCP-2	SIM	E4	Executive Function	-0.09291	0.082491	-1.1263	0.26004	0.570411	1	-0.03504	0.086224	-0.4064	0.684446	0.881515	2	0	0.057868
MCP-2	TRAILSBA	ALL	Executive Function	0.06636	0.035558	1.86622	0.06201	0.397937	1	0.048834	0.035837	1.36268	0.172983	0.735176	2	0	0.017526
MCP-2	TRAILSBA	E2	Executive Function	0.20019	0.112258	1.7833	0.074537	0.492309	1	0.18435	0.115775	1.59232	0.111313	0.559723	2	0	0.01584
MCP-2	TRAILSBA	E3	Executive Function	0.070399	0.042553	1.65438	0.09805	0.287825	1	0.052394	0.042692	1.22725	0.219729	0.426902	2	0	0.018005
MCP-2	TRAILSBA	E4	Executive Function	-0.01401	0.080843	-0.1733	0.862419	0.964227	1	-0.03235	0.08339	-0.38799	0.698023	0.968042	2	0	-0.01834
MCP-2	VRD	ALL	Memory	-0.02237	0.034757	-0.64371	0.519763	0.990147	1	-0.00964	0.034897	-0.27618	0.782408	0.982584	2	0	0.012735
MCP-2	VRD	E2	Memory	-0.11646	0.097552	-1.19382	0.232547	0.405467	1	-0.1404	0.101724	-1.38017	0.167535	0.31434	2	0	-0.02394
MCP-2	VRD	E3	Memory	0.026321	0.041909	0.628037	0.52998	0.763701	1	0.040379	0.042184	0.957196	0.338468	0.697449	2	0	-0.01406
MCP-2	VRD	E4	Memory	-0.14527	0.07531	-1.92895	0.053737	0.730822	1	-0.08347	0.074228	-1.12457	0.260772	0.871189	2	0	0.061795
MCP-4	BNT	ALL	Language	-0.0252	0.033561	-0.75079	0.45278	0.839382	1	-0.02264	0.0344	-0.65809	0.510481	0.857162	2	0	0.002558
MCP-4	BNT	E2	Language	-0.21441	0.102204	-2.0979	0.035914	0.370545	1	-0.208	0.108899	-1.91005	0.056127	0.42219	2	0	0.00641
MCP-4	BNT	E3	Language	0.001599	0.040712	0.039265	0.968679	0.995886	1	0.003082	0.041278	0.074669	0.940478	0.971445	2	0	-0.00148
MCP-4	BNT	E4	Language	-0.06933	0.069645	-0.99548	0.319504	0.964819	1	-0.03409	0.076249	-0.44711	0.654796	0.922731	2	0	0.035238
MCP-4	EF_domain	ALL	Executive Function	-0.04758	0.017305	-2.74961	0.005967	0.057962	1	-0.04193	0.01753	-2.39178	0.016767	0.142517	2	1	0.005654
MCP-4	EF_domain	E2	Executive Function	-0.05597	0.048332	-1.15796	0.246879	0.878116	1	-0.05988	0.049164	-1.21792	0.223254	0.720116	2	0	-0.00391
MCP-4	EF_domain	E3	Executive Function	-0.04727	0.021296	-2.21946	0.026455	0.163541	1	-0.04247	0.021486	-1.97668	0.048078	0.272443	2	0	0.004794
MCP-4	EF_domain	E4	Executive Function	-0.07288	0.039749	-1.83351	0.066726	0.324099	1	-0.0185	0.041546	-0.44538	0.656045	0.974838	2	0	0.054377
MCP-4	HVOT	ALL	Visuospatial	-0.11048	0.03732	-2.96036	0.003073	0.192136	1	-0.11055	0.038041	-2.90597	0.003661	0.248959	2	0	-6.6e-05
MCP-4	HVOT	E2	Visuospatial	-0.34311	0.117669	-2.91588	0.003547	0.080397	1	-0.39712	0.123972	-3.20333	0.001358	0.018476	2	1	-0.05402
MCP-4	HVOT	E3	Visuospatial	-0.05302	0.045477	-1.16592	0.243645	0.930618	1	-0.05274	0.046133	-1.14318	0.252965	0.952931	2	0	0.000285
MCP-4	HVOT	E4	Visuospatial	-0.18683	0.080856	-2.31063	0.020853	0.373945	1	-0.12119	0.085967	-1.4097	0.158628	0.658931	2	0	0.065642
MCP-4	LAN_domain	ALL	Language	-0.00162	0.019966	-0.0809	0.93552	0.99787	1	0.003357	0.020384	0.164666	0.869207	0.90192	2	0	-0.00174
MCP-4	LAN_domain	E2	Language	-0.10874	0.056712	-1.91749	0.055175	0.497906	1	-0.1069	0.059768	-1.7885	0.073695	0.487409	2	0	0.001848
MCP-4	LAN_domain	E3	Language	0.009128	0.024626	0.37068	0.710876	0.992224	1	0.012629	0.024897	0.507233	0.611991	0.93112	2	0	-0.0035
MCP-4	LAN_domain	E4	Language	-0.01108	0.041353	-0.26783	0.788827	0.978142	1	0.022434	0.044925	0.499369	0.617519	0.932754	2	0	-0.01136
MCP-4	LMD	ALL	Memory	0.002549	0.037099	0.068711	0.945219	0.989178	1	-0.00318	0.037943	-0.08384	0.933187	0.970278	2	0	-0.00063
MCP-4	LMD	E2	Memory	-0.1482	0.116045	-1.2771	0.201567	0.979992	1	-0.14931	0.118771	-1.25716	0.208697	0.758491	2	0	-0.00111
MCP-4	LMD	E3	Memory	0.039143	0.043556	0.898692	0.368817	0.765502	1	0.041996	0.043882	0.95701	0.338562	0.854363	2	0	-0.00285
MCP-4	LMD	E4	Memory	-0.03922	0.086633	-0.45274	0.650739	0.894368	1	-0.06001	0.095286	-0.62978	0.528837	0.962897	2	0	-0.02079
MCP-4	MEM_domain	ALL	Memory	0.002212	0.015052	0.146945	0.883176	0.953973	1	0.003541	0.015163	0.233532	0.815349	0.955926	2	0	-0.00133
MCP-4	MEM_domain	E2	Memory	-0.04794	0.045438	-1.05502	0.291414	0.992963	1	-0.06589	0.047832	-1.37755	0.168342	0.715451	2	0	-0.01795
MCP-4	MEM_domain	E3	Memory	0.018517	0.017961	1.03094	0.302569	0.968011	1	0.022252	0.017928	1.24122	0.214526	0.870249	2	0	-0.00374
MCP-4	MEM_domain	E4	Memory	-0.04546	0.035175	-1.29233	0.196244	0.831491	1	-0.02555	0.036117	-0.70744	0.479292	0.936112	2	0	0.019907
MCP-4	PASD	ALL	Memory	0.059497	0.033729	1.764	0.077733	0.478241	1	0.053686	0.033836	1.58665	0.112592	0.510646	2	0	0.005812
MCP-4	PASD	E2	Memory	0.029837	0.105982	0.281529	0.778304	0.997178	1	0.03191	0.111252	0.286827	0.774245	0.981471	2	0	-0.00207
MCP-4	PASD	E3	Memory	0.065158	0.041123	1.58447	0.113086	0.642027	1	0.063431	0.041214	1.53908	0.123786	0.511601	2	0	0.001727
MCP-4	PASD	E4	Memory	0.043146	0.074041	0.582734	0.560072	0.903266	1	0.070608	0.077006	0.916918	0.359186	0.976985	2	0	-0.02746
MCP-4	SIM	ALL	Executive Function	-0.06693	0.034762	-1.92552	0.054165	0.384106	1	-0.06891	0.035636	-1.93366	0.053155	0.451816	2	0	-0.00197
MCP-4	SIM	E2	Executive Function	-0.12264	0.090885	-1.34944	0.177196	0.754836	1	-0.10342	0.095793	-1.07958	0.280328	0.711829	2	0	0.019226
MCP-4	SIM	E3	Executive Function	-0.04791	0.043337	-1.10547	0.268957	0.836169	1	-0.05405	0.04411	-1.22534	0.220446	0.819192	2	0	-0.00614
MCP-4	SIM	E4	Executive Function	-0.1381	0.079242	-1.74279	0.08137	0.359667	1	-0.05856	0.085057	-0.68843	0.49118	0.843597	2	0	0.079546
MCP-4	TRAILSBA	ALL	Executive Function	0.084845	0.036357	2.33366	0.019614	0.199311	1	0.081069	0.036949	2.19406	0.028231	0.319952	2	0	0.003776
MCP-4	TRAILSBA	E2	Executive Function	0.272381	0.121261	2.24624	0.024689	0.492309	1	0.265674	0.12512	2.12335	0.033724	0.45865	2	0	0.006707
MCP-4	TRAILSBA	E3	Executive Function	0.072656	0.043607	1.66615	0.095684	0.287825	1	0.070254	0.043973	1.59768	0.110115	0.374392	2	0	0.002402
MCP-4	TRAILSBA	E4	Executive Function	0.071956	0.078467	0.917031	0.359126	0.946076	1	0.023564	0.084012	0.280482	0.779108	0.968042	2	0	0.048392
MCP-4	VRD	ALL	Memory	-0.05825	0.035557	-1.63835	0.101348	0.990147	1	-0.04732	0.035962	-1.31594	0.188194	0.982584	2	0	0.010931
MCP-4	VRD	E2	Memory	-0.18666	0.105446	-1.77016	0.0767	0.208625	1	-0.25258	0.109027	-2.31669	0.02052	0.093026	2	1	-0.06592
MCP-4	VRD	E3	Memory	-0.02233	0.043204	-0.51688	0.60524	0.776187	1	-0.01747	0.043737	-0.39935	0.689639	0.858081	2	0	0.004865
MCP-4	VRD	E4	Memory	-0.16435	0.072442	-2.26868	0.023288	0.512135	1	-0.08686	0.07327	-1.18542	0.235851	0.871189	2	0	0.077491
MMP-1	BNT	ALL	Language	0.007199	0.032921	0.21866	0.826915	0.949293	1	0.014844	0.03327	0.446167	0.655477	0.857162	2	0	-0.00765
MMP-1	BNT	E2	Language	0.015732	0.113428	0.138695	0.889691	0.945297	1	-0.026	0.11795	-0.22043	0.825536	0.877132	2	0	-0.01027
MMP-1	BNT	E3	Language	0.024215	0.039124	0.618924	0.535967	0.962374	1	0.030849	0.039191	0.787136	0.431203	0.971445	2	0	-0.00663
MMP-1	BNT	E4	Language	-0.05561	0.074098	-0.75051	0.452946	0.988413	1	-0.08429	0.073322	-1.14954	0.250335	0.910235	2	0	-0.02868
MMP-1	EF_domain	ALL	Executive Function	-0.00102	0.017088	-0.05996	0.952186	0.952186	1	0.007141	0.017017	0.419621	0.674763	0.862726	2	0	-0.00612
MMP-1	EF_domain	E2	Executive Function	0.051501	0.052473	0.981474	0.326359	0.878116	1	0.03327	0.052488	0.63386	0.526172	0.920537	2	0	0.018231
MMP-1	EF_domain	E3	Executive Function	-0.0078	0.020604	-0.37871	0.7049	0.859235	1	-0.00254	0.020518	-0.12367	0.901576	0.961157	2	0	0.005266
MMP-1	EF_domain	E4	Executive Function	-0.01929	0.042382	-0.45514	0.649009	0.774264	1	-0.00326	0.039832	-0.08172	0.934871	0.976747	2	0	0.016035
MMP-1	HVOT	ALL	Visuospatial	-0.02355	0.036559	-0.64406	0.519534	0.899621	1	-0.01609	0.036967	-0.43536	0.663304	0.898285	2	0	0.007452
MMP-1	HVOT	E2	Visuospatial	0.177636	0.132139	1.34431	0.178849	0.41937	1	0.126446	0.13851	0.912904	0.361293	0.546483	2	0	0.051189
MMP-1	HVOT	E3	Visuospatial	-0.03363	0.043441	-0.77413	0.438856	0.930618	1	-0.02579	0.043693	-0.59021	0.555048	0.952931	2	0	0.00784
MMP-1	HVOT	E4	Visuospatial	-0.07639	0.08718	-0.8762	0.380922	0.936099	1	-0.06048	0.08353	-0.72407	0.469021	0.777889	2	0	0.015905
MMP-1	LAN_domain	ALL	Language	0.003995	0.019545	0.204396	0.838044	0.949783	1	0.010255	0.019663	0.521523	0.602003	0.841962	2	0	-0.00626
MMP-1	LAN_domain	E2	Language	0.022369	0.06297	0.355233	0.722415	0.881473	1	0.006736	0.064509	0.104418	0.916838	0.944621	2	0	0.015633
MMP-1	LAN_domain	E3	Language	0.010949	0.023589	0.464165	0.64253	0.992224	1	0.01575	0.023546	0.668923	0.503545	0.93112	2	0	-0.0048
MMP-1	LAN_domain	E4	Language	-0.02313	0.043545	-0.53113	0.595325	0.978142	1	-0.02968	0.043004	-0.69017	0.490088	0.932754	2	0	-0.00655
MMP-1	LMD	ALL	Memory	0.030407	0.03633	0.836964	0.402613	0.684441	1	0.02731	0.036652	0.745118	0.4562	0.79488	2	0	0.003096
MMP-1	LMD	E2	Memory	-0.06619	0.126638	-0.52265	0.601218	0.979992	1	-0.11746	0.126553	-0.92813	0.353342	0.775073	2	0	-0.05127
MMP-1	LMD	E3	Memory	0.057564	0.041693	1.38064	0.167389	0.569124	1	0.053306	0.041658	1.27961	0.200683	0.68797	2	0	0.004258
MMP-1	LMD	E4	Memory	-0.00597	0.092096	-0.06488	0.948272	0.970659	1	-0.01117	0.092146	-0.12127	0.903479	0.984513	2	0	-0.0052
MMP-1	MEM_domain	ALL	Memory	0.025459	0.014661	1.73656	0.082466	0.795492	1	0.030842	0.014544	2.12063	0.033953	0.577206	2	0	-0.00538
MMP-1	MEM_domain	E2	Memory	0.027454	0.049684	0.552581	0.58055	0.992963	1	0.018142	0.051214	0.354239	0.72316	0.936844	2	0	0.009312
MMP-1	MEM_domain	E3	Memory	0.026851	0.017045	1.57529	0.115188	0.773349	1	0.031087	0.016867	1.84306	0.065321	0.718439	2	0	-0.00424
MMP-1	MEM_domain	E4	Memory	0.021149	0.037255	0.567683	0.57025	0.911337	1	0.032994	0.034549	0.954992	0.339582	0.936112	2	0	-0.01184
MMP-1	PASD	ALL	Memory	0.029335	0.032917	0.891179	0.372833	0.649301	1	0.044708	0.032564	1.37291	0.16978	0.510646	2	0	-0.01537
MMP-1	PASD	E2	Memory	0.172886	0.11317	1.52767	0.126595	0.997178	1	0.214685	0.116089	1.84931	0.064413	0.981471	2	0	-0.0418
MMP-1	PASD	E3	Memory	-0.00036	0.039106	-0.0091	0.992741	0.992741	1	0.011398	0.038866	0.293262	0.769322	0.843772	2	0	-0.01104
MMP-1	PASD	E4	Memory	0.114388	0.078124	1.46419	0.143143	0.84593	1	0.151186	0.073435	2.05877	0.039516	0.458954	2	0	-0.0368
MMP-1	SIM	ALL	Executive Function	-0.00055	0.034214	-0.01597	0.987261	0.987919	1	0.005606	0.034576	0.162132	0.871202	0.940345	2	0	-0.00506
MMP-1	SIM	E2	Executive Function	0.066588	0.099945	0.666247	0.505253	0.837981	1	0.066959	0.102596	0.652651	0.513981	0.969388	2	0	-0.00037
MMP-1	SIM	E3	Executive Function	0.002589	0.041742	0.062019	0.950548	0.979393	1	0.003228	0.042001	0.076848	0.938744	0.9665	2	0	-0.00064
MMP-1	SIM	E4	Executive Function	-0.04819	0.085028	-0.56671	0.570909	0.746573	1	-0.03814	0.082216	-0.46389	0.642728	0.87411	2	0	0.010047
MMP-1	TRAILSBA	ALL	Executive Function	0.005391	0.035823	0.150487	0.880381	0.92823	1	-0.00581	0.035866	-0.16204	0.871277	0.963156	2	0	-0.00042
MMP-1	TRAILSBA	E2	Executive Function	0.012282	0.13506	0.090936	0.927544	0.985515	1	0.059283	0.136056	0.435722	0.663038	0.904017	2	0	-0.047
MMP-1	TRAILSBA	E3	Executive Function	0.017019	0.042112	0.404131	0.686116	0.80178	1	0.00394	0.041936	0.093964	0.925138	0.953173	2	0	0.013078
MMP-1	TRAILSBA	E4	Executive Function	-0.02213	0.083236	-0.26585	0.790353	0.964227	1	-0.05356	0.080423	-0.666	0.505412	0.968042	2	0	-0.03143
MMP-1	VRD	ALL	Memory	0.019716	0.034756	0.567266	0.570534	0.990147	1	0.038841	0.034643	1.12117	0.262216	0.982584	2	0	-0.01913
MMP-1	VRD	E2	Memory	0.006088	0.116223	0.05238	0.958226	0.958226	1	-0.00886	0.119244	-0.07434	0.940743	0.940743	2	0	-0.00278
MMP-1	VRD	E3	Memory	0.037119	0.040945	0.90656	0.36464	0.751379	1	0.056324	0.040955	1.37527	0.169049	0.522514	2	0	-0.01921
[truncated: 721 more rows]

## Sheet: Tab2_Dem_model1&2
variable	outcome	Subset	HR.1	Lower.95.1	Upper.95.1	p.value.1	FDR.1	Model.x	HR.2	Lower.95.2	Upper.95.2	p.value.2	FDR.2	Model.y	either<0.1	M1 - M2 effect (positive, M1 is 'bigger')
4E-BP1	inc.dem.full	ALL	1.01856	0.774921	1.33881	0.895086	0.92	1	0.917274	0.674651	1.24715	0.581707	0.88	2	0	0.10129
4E-BP1	inc.dem.full	E3	1.0597	0.751357	1.49457	0.741025	0.88	1	1.09557	0.755127	1.58949	0.630729	0.88	2	0	-0.0358697
4E-BP1	inc.dem.full	E4	1.09563	0.662936	1.81073	0.721629	0.9	1	0.807827	0.441548	1.47795	0.488668	0.82	2	0	0.2878
ADA	inc.dem.full	ALL	1.1129	0.90109	1.3745	0.320678	0.57	1	1.09831	0.867928	1.38984	0.434985	0.8	2	0	0.0145912
ADA	inc.dem.full	E3	1.32472	0.99707	1.76004	0.0524132	0.44	1	1.39123	1.00265	1.9304	0.04818	0.41	2	0	-0.0665081
ADA	inc.dem.full	E4	1.10635	0.786653	1.55599	0.561337	0.9	1	1.04144	0.754591	1.43733	0.804899	0.94	2	0	0.0649146
AXIN1	inc.dem.full	ALL	0.98241	0.782141	1.23396	0.878732	0.92	1	0.917826	0.72064	1.16897	0.487147	0.81	2	0	0.0645839
AXIN1	inc.dem.full	E3	0.956423	0.681971	1.34132	0.796253	0.88	1	0.941196	0.663294	1.33553	0.734276	0.89	2	0	0.0152272
AXIN1	inc.dem.full	E4	1.05912	0.730306	1.53598	0.762005	0.9	1	0.909673	0.572072	1.44651	0.689123	0.88	2	0	0.149447
CASP-8	inc.dem.full	ALL	0.954487	0.743573	1.22523	0.714651	0.83	1	0.879554	0.67787	1.14125	0.334165	0.8	2	0	0.0749328
CASP-8	inc.dem.full	E3	0.953504	0.682972	1.3312	0.779747	0.88	1	0.957305	0.678567	1.35054	0.803745	0.91	2	0	-0.00380065
CASP-8	inc.dem.full	E4	1.10949	0.753176	1.63437	0.59908	0.9	1	0.859322	0.527176	1.40073	0.543079	0.84	2	0	0.25017
CCL11	inc.dem.full	ALL	1.35237	1.06003	1.72533	0.0151383	0.26	1	1.34949	1.0468	1.7397	0.0207262	0.46	2	0	0.00287713
CCL11	inc.dem.full	E3	1.31574	0.997617	1.73531	0.0520079	0.44	1	1.32015	0.961556	1.81248	0.0858799	0.62	2	0	-0.00441289
CCL11	inc.dem.full	E4	1.70986	0.951072	3.07403	0.0730779	0.26	1	1.4477	0.869887	2.40931	0.154562	0.51	2	0	0.262166
CCL19	inc.dem.full	ALL	1.25645	0.96895	1.62925	0.0850641	0.4	1	1.18989	0.885014	1.59978	0.249666	0.8	2	0	0.0665599
CCL19	inc.dem.full	E3	1.22464	0.896031	1.67375	0.203633	0.69	1	1.2052	0.844466	1.72004	0.303731	0.8	2	0	0.0194338
CCL19	inc.dem.full	E4	1.80906	1.23817	2.64316	0.00218213	0.049	1	2.26762	1.09791	4.68354	0.0269406	0.3	2	1	-0.458567
CCL20	inc.dem.full	ALL	1.14827	0.939338	1.40367	0.177261	0.48	1	1.08784	0.874575	1.35312	0.4495	0.8	2	0	0.060424
CCL20	inc.dem.full	E3	1.18882	0.905897	1.5601	0.212299	0.69	1	1.12672	0.869078	1.46073	0.367767	0.83	2	0	0.0621012
CCL20	inc.dem.full	E4	1.14971	0.78415	1.6857	0.474877	0.9	1	0.976732	0.613801	1.55426	0.920877	0.96	2	0	0.172982
CCL23	inc.dem.full	ALL	1.18306	0.941695	1.4863	0.148749	0.46	1	1.10947	0.883578	1.39312	0.371125	0.8	2	0	0.0735907
CCL23	inc.dem.full	E3	1.17691	0.882284	1.56991	0.26785	0.71	1	1.14487	0.848301	1.54511	0.376464	0.83	2	0	0.0320401
CCL23	inc.dem.full	E4	1.26127	0.829497	1.9178	0.277635	0.59	1	1.37209	0.871783	2.15951	0.171624	0.51	2	0	-0.110816
CCL25	inc.dem.full	ALL	1.06351	0.841212	1.34455	0.606779	0.79	1	1.1	0.882273	1.37146	0.397026	0.8	2	0	-0.0364906
CCL25	inc.dem.full	E3	1.14765	0.855633	1.53932	0.357972	0.79	1	1.19187	0.888954	1.598	0.24072	0.8	2	0	-0.0442212
CCL25	inc.dem.full	E4	0.961819	0.652807	1.41711	0.843923	0.91	1	0.821371	0.50247	1.34267	0.432568	0.82	2	0	0.140448
CCL28	inc.dem.full	ALL	1.07757	0.813239	1.42781	0.602878	0.79	1	1.15959	0.867757	1.54957	0.316817	0.8	2	0	-0.0820234
CCL28	inc.dem.full	E3	1.23199	0.856063	1.773	0.261333	0.71	1	1.28661	0.874772	1.89234	0.200448	0.8	2	0	-0.0546215
CCL28	inc.dem.full	E4	1.16338	0.72025	1.87915	0.536191	0.9	1	1.2818	0.756482	2.17191	0.35615	0.78	2	0	-0.118419
CCL3	inc.dem.full	ALL	1.27488	0.989146	1.64316	0.0607004	0.4	1	1.18092	0.890461	1.56611	0.248295	0.8	2	0	0.0939656
CCL3	inc.dem.full	E3	1.23841	0.90423	1.6961	0.18267	0.69	1	1.25574	0.90432	1.74371	0.173978	0.79	2	0	-0.0173256
CCL3	inc.dem.full	E4	1.9343	1.17889	3.17374	0.00901765	0.077	1	2.07924	1.08613	3.98043	0.0271527	0.3	2	1	-0.144946
CCL4	inc.dem.full	ALL	1.29372	1.00527	1.66494	0.0454121	0.4	1	1.24829	0.940535	1.65675	0.124661	0.8	2	0	0.0454283
CCL4	inc.dem.full	E3	1.41005	1.03594	1.91926	0.0289328	0.39	1	1.47431	1.07447	2.02293	0.0161743	0.22	2	0	-0.0642616
CCL4	inc.dem.full	E4	1.75507	1.02928	2.99265	0.0388337	0.18	1	1.81093	1.00217	3.27239	0.0491684	0.3	2	0	-0.0558656
CD244	inc.dem.full	ALL	1.08879	0.862526	1.3744	0.474187	0.75	1	0.999201	0.783407	1.27444	0.99486	0.99	2	0	0.0895853
CD244	inc.dem.full	E3	1.12493	0.839466	1.50746	0.430558	0.82	1	1.10356	0.814029	1.49607	0.525626	0.88	2	0	0.0213649
CD244	inc.dem.full	E4	0.934106	0.594597	1.46747	0.767406	0.9	1	0.932163	0.558945	1.55459	0.787779	0.94	2	0	0.00194298
CD40	inc.dem.full	ALL	1.04202	0.808347	1.34325	0.750695	0.84	1	0.996067	0.762067	1.30192	0.976991	0.99	2	0	0.045955
CD40	inc.dem.full	E3	1.12127	0.817393	1.53812	0.477875	0.82	1	1.14818	0.813456	1.62063	0.431981	0.86	2	0	-0.0269077
CD40	inc.dem.full	E4	1.10228	0.774913	1.56794	0.588073	0.9	1	0.916089	0.60478	1.38764	0.679118	0.88	2	0	0.18619
CD5	inc.dem.full	ALL	1.05171	0.811604	1.36285	0.702989	0.83	1	0.919327	0.700979	1.20569	0.54321	0.85	2	0	0.132382
CD5	inc.dem.full	E3	0.93823	0.653783	1.34643	0.729374	0.88	1	0.891181	0.623175	1.27445	0.52789	0.88	2	0	0.0470495
CD5	inc.dem.full	E4	1.43043	0.941862	2.17242	0.0931464	0.32	1	1.23774	0.712303	2.15077	0.449309	0.82	2	0	0.19269
CD6	inc.dem.full	ALL	1.11675	0.910007	1.37046	0.290448	0.56	1	1.03816	0.840279	1.28265	0.72851	0.9	2	0	0.0785878
CD6	inc.dem.full	E3	1.19535	0.92301	1.54805	0.176167	0.69	1	1.17638	0.889688	1.55545	0.254365	0.8	2	0	0.0189715
CD6	inc.dem.full	E4	0.944394	0.634656	1.4053	0.777846	0.9	1	0.837378	0.503774	1.3919	0.493627	0.82	2	0	0.107015
CD8A	inc.dem.full	ALL	1.17046	0.919626	1.48971	0.200872	0.48	1	1.04439	0.805813	1.35359	0.742738	0.9	2	0	0.126074
CD8A	inc.dem.full	E3	1.1387	0.836711	1.54967	0.408753	0.82	1	1.11885	0.812264	1.54115	0.491874	0.88	2	0	0.0198479
CD8A	inc.dem.full	E4	1.38184	0.885573	2.15623	0.154254	0.4	1	1.13067	0.648168	1.97236	0.665301	0.88	2	0	0.251172
CDCP1	inc.dem.full	ALL	1.65916	1.2767	2.1562	0.000152387	0.0052	1	1.67949	1.27867	2.20595	0.000193799	0.0066	2	1	-0.0203291
CDCP1	inc.dem.full	E3	1.76514	1.27018	2.45297	0.000713263	0.049	1	1.89265	1.337	2.67922	0.000320928	0.022	2	1	-0.127506
CDCP1	inc.dem.full	E4	1.83012	1.08702	3.08124	0.0229733	0.15	1	1.87151	0.941892	3.71863	0.0736023	0.36	2	0	-0.041385
CSF-1	inc.dem.full	ALL	1.09792	0.851531	1.41561	0.471232	0.75	1	1.06195	0.794841	1.41882	0.684285	0.9	2	0	0.0359746
CSF-1	inc.dem.full	E3	1.0051	0.744135	1.35759	0.973521	0.97	1	0.98609	0.717264	1.35567	0.931266	0.97	2	0	0.019014
CSF-1	inc.dem.full	E4	1.93928	1.09654	3.4297	0.0227989	0.15	1	2.74887	1.25034	6.04339	0.0118756	0.2	2	0	-0.80959
CST5	inc.dem.full	ALL	1.07121	0.832554	1.37828	0.592701	0.79	1	1.15518	0.878019	1.51982	0.302736	0.8	2	0	-0.0839648
CST5	inc.dem.full	E3	0.965727	0.711498	1.3108	0.822969	0.88	1	1.05355	0.763287	1.4542	0.751049	0.89	2	0	-0.0878259
CST5	inc.dem.full	E4	1.50575	0.984099	2.30392	0.0592816	0.22	1	1.52869	0.895462	2.60971	0.119868	0.49	2	0	-0.0229434
CX3CL1	inc.dem.full	ALL	1.09634	0.869209	1.38283	0.437422	0.73	1	1.13366	0.894079	1.43744	0.300356	0.8	2	0	-0.0373172
CX3CL1	inc.dem.full	E3	1.49107	1.13747	1.95459	0.00382017	0.087	1	1.57902	1.18884	2.09727	0.00160817	0.055	2	1	-0.0879535
CX3CL1	inc.dem.full	E4	1.07866	0.703839	1.65308	0.728134	0.9	1	1.26691	0.658285	2.43825	0.478789	0.82	2	0	-0.188255
CXCL1	inc.dem.full	ALL	1.23571	0.954028	1.60057	0.108841	0.4	1	1.13683	0.865038	1.49402	0.357598	0.8	2	0	0.0988831
CXCL1	inc.dem.full	E3	1.36387	0.99556	1.86843	0.0533282	0.44	1	1.24512	0.901673	1.71938	0.18306	0.79	2	0	0.118748
CXCL1	inc.dem.full	E4	1.03204	0.611983	1.74043	0.905837	0.92	1	0.791361	0.374398	1.67269	0.540015	0.84	2	0	0.240682
CXCL10	inc.dem.full	ALL	1.0364	0.824791	1.30229	0.758988	0.84	1	0.944784	0.738737	1.2083	0.650899	0.9	2	0	0.0916124
CXCL10	inc.dem.full	E3	1.05529	0.795819	1.39937	0.708563	0.88	1	0.999393	0.749239	1.33307	0.996703	1	2	0	0.0559009
CXCL10	inc.dem.full	E4	1.2458	0.759851	2.04254	0.383613	0.77	1	1.23395	0.587219	2.59296	0.57899	0.86	2	0	0.0118505
CXCL11	inc.dem.full	ALL	1.23306	0.959294	1.58496	0.101937	0.4	1	1.10425	0.854778	1.42654	0.447852	0.8	2	0	0.128811
CXCL11	inc.dem.full	E3	1.26942	0.939866	1.71453	0.119812	0.63	1	1.18169	0.860685	1.62243	0.301933	0.8	2	0	0.0877254
CXCL11	inc.dem.full	E4	1.60614	0.998585	2.58333	0.0506863	0.2	1	1.39321	0.770951	2.5177	0.272049	0.69	2	0	0.212931
CXCL5	inc.dem.full	ALL	1.13883	0.887791	1.46085	0.306218	0.57	1	1.0476	0.800117	1.37163	0.735229	0.9	2	0	0.0912284
CXCL5	inc.dem.full	E3	1.17296	0.863322	1.59364	0.307663	0.71	1	1.10411	0.779831	1.56323	0.576678	0.88	2	0	0.0688472
CXCL5	inc.dem.full	E4	1.01143	0.594536	1.72066	0.966551	0.97	1	0.729974	0.373827	1.42542	0.356626	0.78	2	0	0.28146
CXCL6	inc.dem.full	ALL	1.23322	0.960415	1.58352	0.100313	0.4	1	1.11037	0.843218	1.46217	0.455928	0.8	2	0	0.122849
CXCL6	inc.dem.full	E3	1.38739	0.988618	1.947	0.0582573	0.44	1	1.31105	0.908742	1.89146	0.147549	0.77	2	0	0.0763376
CXCL6	inc.dem.full	E4	1.04342	0.665975	1.63479	0.852809	0.91	1	0.998349	0.647936	1.53827	0.994023	0.99	2	0	0.0450716
CXCL9	inc.dem.full	ALL	1.09023	0.810268	1.46691	0.568339	0.79	1	0.981254	0.715797	1.34516	0.906399	0.99	2	0	0.108971
CXCL9	inc.dem.full	E3	1.01448	0.723706	1.42208	0.933513	0.95	1	0.89363	0.636601	1.25443	0.515733	0.88	2	0	0.12085
CXCL9	inc.dem.full	E4	1.22499	0.626723	2.39435	0.552862	0.9	1	1.12053	0.437475	2.87009	0.81254	0.94	2	0	0.104457
DNER	inc.dem.full	ALL	0.83589	0.677632	1.03111	0.0941496	0.4	1	0.854612	0.679282	1.0752	0.179897	0.8	2	0	-0.0187218
DNER	inc.dem.full	E3	0.899413	0.690286	1.1719	0.432361	0.82	1	0.922424	0.656259	1.29654	0.642019	0.88	2	0	-0.0230112
DNER	inc.dem.full	E4	0.975258	0.698645	1.36139	0.882966	0.91	1	0.809137	0.537967	1.21699	0.309169	0.73	2	0	0.166121
EN-RAGE	inc.dem.full	ALL	1.07591	0.84881	1.36377	0.545278	0.79	1	1.01541	0.798478	1.29127	0.900771	0.99	2	0	0.0605012
EN-RAGE	inc.dem.full	E3	1.14761	0.832963	1.58111	0.399731	0.82	1	1.10469	0.806625	1.51289	0.534894	0.88	2	0	0.0429211
EN-RAGE	inc.dem.full	E4	1.13142	0.735267	1.74103	0.574448	0.9	1	1.0581	0.661399	1.69273	0.813774	0.94	2	0	0.0733276
FGF-19	inc.dem.full	ALL	0.879606	0.705503	1.09667	0.254312	0.54	1	0.857309	0.673745	1.09089	0.210443	0.8	2	0	0.0222964
FGF-19	inc.dem.full	E3	0.950485	0.746177	1.21073	0.680868	0.88	1	0.959592	0.726233	1.26794	0.771713	0.89	2	0	-0.00910758
FGF-19	inc.dem.full	E4	0.905084	0.534437	1.53279	0.710619	0.9	1	0.819395	0.431311	1.55667	0.542953	0.84	2	0	0.085689
FGF-21	inc.dem.full	ALL	1.23019	0.961468	1.57403	0.0994574	0.4	1	1.2048	0.914072	1.588	0.186066	0.8	2	0	0.0253939
FGF-21	inc.dem.full	E3	1.10458	0.802439	1.52049	0.541829	0.84	1	1.20027	0.881256	1.63478	0.246839	0.8	2	0	-0.0956921
FGF-21	inc.dem.full	E4	1.528	1.04664	2.23075	0.028087	0.15	1	1.65848	0.790882	3.47784	0.180567	0.51	2	0	-0.13048
Flt3L	inc.dem.full	ALL	1.10573	0.892427	1.37001	0.358022	0.62	1	1.08833	0.869253	1.36261	0.460462	0.8	2	0	0.0174022
Flt3L	inc.dem.full	E3	1.0848	0.806039	1.45998	0.591182	0.84	1	1.07207	0.784972	1.46416	0.661692	0.88	2	0	0.0127356
Flt3L	inc.dem.full	E4	1.2535	0.896876	1.75193	0.185911	0.42	1	1.1072	0.743381	1.64907	0.616373	0.87	2	0	0.146304
HGF	inc.dem.full	ALL	1.19851	0.918969	1.56307	0.18144	0.48	1	1.07827	0.791289	1.46934	0.633143	0.9	2	0	0.120233
HGF	inc.dem.full	E3	1.20254	0.841297	1.71889	0.311602	0.71	1	1.26263	0.802486	1.98662	0.313248	0.8	2	0	-0.0600935
HGF	inc.dem.full	E4	1.08743	0.715512	1.65266	0.694715	0.9	1	0.762727	0.451354	1.28891	0.31161	0.73	2	0	0.324701
IFN-gamma	inc.dem.full	ALL	1.18733	0.915279	1.54024	0.195935	0.48	1	1.13882	0.875418	1.48148	0.332755	0.8	2	0	0.0485075
IFN-gamma	inc.dem.full	E3	1.1438	0.774582	1.68902	0.499303	0.82	1	1.06578	0.722541	1.57208	0.748015	0.89	2	0	0.0780187
IFN-gamma	inc.dem.full	E4	1.5383	1.04791	2.25817	0.0278843	0.15	1	1.60008	1.00694	2.54262	0.0466758	0.3	2	0	-0.0617815
IL-10RB	inc.dem.full	ALL	1.1482	0.937448	1.40633	0.181659	0.48	1	1.09578	0.886088	1.35509	0.398669	0.8	2	0	0.0524216
IL-10RB	inc.dem.full	E3	1.13604	0.888215	1.453	0.309708	0.71	1	1.18159	0.922242	1.51386	0.186925	0.79	2	0	-0.0455513
IL-10RB	inc.dem.full	E4	1.23337	0.823958	1.8462	0.308145	0.63	1	1.13357	0.612673	2.09734	0.689625	0.88	2	0	0.0997934
IL-12B	inc.dem.full	ALL	1.33205	1.0473	1.69422	0.0194625	0.26	1	1.30479	1.02006	1.66899	0.0341641	0.46	2	0	0.0272564
IL-12B	inc.dem.full	E3	1.29656	0.94463	1.77961	0.107962	0.61	1	1.31323	0.943429	1.82798	0.106343	0.66	2	0	-0.0166651
IL-12B	inc.dem.full	E4	1.53483	1.0506	2.24226	0.0267481	0.15	1	1.61294	0.776388	3.35087	0.200021	0.54	2	0	-0.0781066
IL-15RA	inc.dem.full	ALL	1.06032	0.815617	1.37845	0.661718	0.82	1	0.960307	0.721946	1.27737	0.780824	0.93	2	0	0.100018
IL-15RA	inc.dem.full	E3	1.1043	0.765506	1.59305	0.595642	0.84	1	1.0978	0.762964	1.57959	0.61522	0.88	2	0	0.00650026
IL-15RA	inc.dem.full	E4	1.15625	0.742246	1.80117	0.520901	0.9	1	0.956874	0.539031	1.69862	0.880329	0.95	2	0	0.199376
IL-17C	inc.dem.full	ALL	1.16675	0.92032	1.47916	0.202657	0.48	1	1.19311	0.917351	1.55177	0.187948	0.8	2	0	-0.026363
IL-17C	inc.dem.full	E3	1.12945	0.832251	1.53278	0.434594	0.82	1	1.17683	0.846645	1.63579	0.332483	0.81	2	0	-0.0473802
IL-17C	inc.dem.full	E4	1.45482	1.00518	2.10558	0.0468822	0.2	1	1.45196	0.910253	2.31604	0.11752	0.49	2	0	0.00285898
IL-18R1	inc.dem.full	ALL	1.04638	0.815758	1.34219	0.72119	0.83	1	0.94704	0.719553	1.24645	0.697848	0.9	2	0	0.0993359
IL-18R1	inc.dem.full	E3	1.07239	0.767624	1.49815	0.682031	0.88	1	1.06646	0.732902	1.55183	0.736694	0.89	2	0	0.00592553
IL-18R1	inc.dem.full	E4	1.03295	0.678152	1.57337	0.879977	0.91	1	0.895661	0.461812	1.73709	0.744387	0.94	2	0	0.13729
IL10	inc.dem.full	ALL	1.19054	0.932844	1.51941	0.161101	0.48	1	1.20882	0.946243	1.54426	0.129077	0.8	2	0	-0.018286
IL10	inc.dem.full	E3	1.38587	1.03561	1.85459	0.0281358	0.39	1	1.47571	1.10721	1.96685	0.00793747	0.13	2	0	-0.0898349
IL10	inc.dem.full	E4	1.14603	0.64832	2.02584	0.639096	0.9	1	1.44424	0.843855	2.4718	0.180008	0.51	2	0	-0.29821
IL18	inc.dem.full	ALL	1.2401	1	1.53784	0.049997	0.4	1	1.16592	0.929438	1.46257	0.184418	0.8	2	0	0.0741781
IL18	inc.dem.full	E3	1.08925	0.779336	1.5224	0.616749	0.86	1	1.02821	0.710848	1.48726	0.882565	0.97	2	0	0.0610399
IL18	inc.dem.full	E4	1.56867	1.12805	2.18138	0.00744639	0.076	1	1.43078	0.992281	2.06305	0.0550521	0.3	2	1	0.137892
IL6	inc.dem.full	ALL	0.993973	0.775891	1.27335	0.961847	0.96	1	0.848756	0.643664	1.1192	0.245235	0.8	2	0	0.145217
IL6	inc.dem.full	E3	0.975983	0.719288	1.32429	0.875936	0.91	1	0.917411	0.64863	1.29757	0.626038	0.88	2	0	0.058572
IL6	inc.dem.full	E4	0.906647	0.584715	1.40583	0.661449	0.9	1	0.590423	0.343919	1.01361	0.0560133	0.3	2	0	0.316223
IL7	inc.dem.full	ALL	1.15226	0.91437	1.45203	0.229672	0.52	1	1.17292	0.919888	1.49554	0.198291	0.8	2	0	-0.0206597
IL7	inc.dem.full	E3	1.11785	0.834686	1.49708	0.454754	0.82	1	1.13557	0.831204	1.55139	0.424508	0.86	2	0	-0.0177228
IL7	inc.dem.full	E4	1.10478	0.704611	1.73223	0.664104	0.9	1	1.08661	0.60746	1.94372	0.779506	0.94	2	0	0.0181688
IL8	inc.dem.full	ALL	1.13763	0.883013	1.46567	0.318511	0.57	1	1.10662	0.839999	1.45788	0.471326	0.8	2	0	0.0310096
IL8	inc.dem.full	E3	1.22132	0.853625	1.74741	0.273958	0.71	1	1.21433	0.829764	1.77713	0.317558	0.8	2	0	0.00699365
IL8	inc.dem.full	E4	1.25967	0.896405	1.77014	0.183544	0.42	1	1.30351	0.854239	1.98907	0.218958	0.57	2	0	-0.0438429
LAP TGF-beta-1	inc.dem.full	ALL	1.25332	0.928829	1.69117	0.139673	0.46	1	1.20914	0.874119	1.67256	0.251288	0.8	2	0	0.0441789
LAP TGF-beta-1	inc.dem.full	E3	1.19208	0.847614	1.67654	0.312597	0.71	1	1.23093	0.85367	1.77491	0.265843	0.8	2	0	-0.0388462
LAP TGF-beta-1	inc.dem.full	E4	1.61627	0.911828	2.86493	0.100193	0.32	1	1.96728	0.809761	4.77945	0.135164	0.51	2	0	-0.351015
LIF-R	inc.dem.full	ALL	1.21448	0.954997	1.54448	0.113082	0.4	1	1.21986	0.953062	1.56134	0.114522	0.8	2	0	-0.00537287
LIF-R	inc.dem.full	E3	1.27784	0.904474	1.80534	0.164369	0.69	1	1.34885	0.952608	1.90992	0.0917261	0.62	2	0	-0.071009
LIF-R	inc.dem.full	E4	1.30048	0.908179	1.86225	0.151512	0.4	1	1.02207	0.659767	1.58333	0.922129	0.96	2	0	0.278414
MCP-1	inc.dem.full	ALL	1.20377	0.93846	1.54407	0.144304	0.46	1	1.14553	0.868072	1.51168	0.336974	0.8	2	0	0.0582306
MCP-1	inc.dem.full	E3	1.21087	0.908215	1.61439	0.192268	0.69	1	1.20392	0.887932	1.63235	0.232183	0.8	2	0	0.00695502
MCP-1	inc.dem.full	E4	1.71001	1.16441	2.51127	0.00621382	0.076	1	1.70556	1.00755	2.88713	0.0468135	0.3	2	1	0.00445178
MCP-2	inc.dem.full	ALL	1.03951	0.806147	1.34044	0.765133	0.84	1	0.995084	0.76289	1.29795	0.971003	0.99	2	0	0.0444296
MCP-2	inc.dem.full	E3	1.07733	0.751288	1.54486	0.685469	0.88	1	1.07207	0.738357	1.55661	0.714545	0.89	2	0	0.00525745
MCP-2	inc.dem.full	E4	1.1158	0.793077	1.56985	0.52932	0.9	1	1.17539	0.764688	1.80668	0.461258	0.82	2	0	-0.0595882
MCP-4	inc.dem.full	ALL	1.07521	0.847501	1.3641	0.550347	0.79	1	1.01282	0.784722	1.30722	0.922059	0.99	2	0	0.0623924
MCP-4	inc.dem.full	E3	1.04601	0.771515	1.41818	0.772066	0.88	1	1.02303	0.726442	1.4407	0.896306	0.97	2	0	0.0229872
MCP-4	inc.dem.full	E4	1.32572	0.888357	1.9784	0.167467	0.42	1	1.07152	0.474981	2.41725	0.867834	0.95	2	0	0.254201
MMP-1	inc.dem.full	ALL	1.14376	0.902773	1.44909	0.265844	0.55	1	1.11884	0.879049	1.42404	0.361536	0.8	2	0	0.0249254
MMP-1	inc.dem.full	E3	1.10941	0.808825	1.5217	0.519584	0.82	1	1.096	0.791291	1.51804	0.581277	0.88	2	0	0.0134123
MMP-1	inc.dem.full	E4	1.35858	0.924958	1.9955	0.118223	0.35	1	1.30148	0.721612	2.3473	0.381203	0.81	2	0	0.0571082
MMP-10	inc.dem.full	ALL	1.10052	0.88098	1.37477	0.398828	0.68	1	1.15658	0.897609	1.49027	0.260695	0.8	2	0	-0.0560604
MMP-10	inc.dem.full	E3	1.17772	0.89482	1.55005	0.243182	0.71	1	1.26517	0.926359	1.72789	0.139148	0.77	2	0	-0.0874502
MMP-10	inc.dem.full	E4	1.16023	0.793288	1.6969	0.443583	0.86	1	0.957285	0.612502	1.49615	0.848051	0.95	2	0	0.202942
NT-3	inc.dem.full	ALL	1.02249	0.828958	1.26119	0.835451	0.9	1	1.07571	0.863092	1.34069	0.516	0.84	2	0	-0.0532196
NT-3	inc.dem.full	E3	1.08262	0.813931	1.44	0.585473	0.84	1	1.16608	0.862565	1.5764	0.317868	0.8	2	0	-0.0834655
NT-3	inc.dem.full	E4	1.06766	0.683394	1.66799	0.773651	0.9	1	1.00674	0.625653	1.61995	0.977918	0.99	2	0	0.0609179
OPG	inc.dem.full	ALL	1.28914	0.949394	1.75046	0.103687	0.4	1	1.31313	0.962238	1.79198	0.0859242	0.8	2	0	-0.0239943
OPG	inc.dem.full	E3	1.41277	0.971211	2.05509	0.0707323	0.48	1	1.45422	1.00425	2.10579	0.0474302	0.41	2	0	-0.0414474
OPG	inc.dem.full	E4	1.06946	0.588064	1.94492	0.825819	0.91	1	1.21332	0.607964	2.42144	0.58338	0.86	2	0	-0.143864
OSM	inc.dem.full	ALL	1.00814	0.803057	1.26559	0.944311	0.96	1	0.943938	0.724854	1.22924	0.668515	0.9	2	0	0.064201
OSM	inc.dem.full	E3	0.960576	0.713069	1.29399	0.791331	0.88	1	0.939002	0.666075	1.32376	0.719442	0.89	2	0	0.0215745
OSM	inc.dem.full	E4	1.05387	0.700486	1.58553	0.801213	0.91	1	1.00557	0.574419	1.76034	0.984491	0.99	2	0	0.0483014
PD-L1	inc.dem.full	ALL	1.07446	0.837882	1.37784	0.571388	0.79	1	1.00553	0.772704	1.30852	0.967248	0.99	2	0	0.0689296
PD-L1	inc.dem.full	E3	1.10295	0.781607	1.55642	0.577065	0.84	1	1.08528	0.75253	1.56517	0.661332	0.88	2	0	0.017672
PD-L1	inc.dem.full	E4	1.33052	0.862637	2.05217	0.196483	0.43	1	1.25957	0.668702	2.37254	0.475024	0.82	2	0	0.0709468
SCF	inc.dem.full	ALL	0.874857	0.697869	1.09673	0.24633	0.54	1	0.993829	0.786803	1.25533	0.958578	0.99	2	0	-0.118972
SCF	inc.dem.full	E3	0.810312	0.59749	1.09894	0.17604	0.69	1	0.864536	0.634511	1.17795	0.356385	0.83	2	0	-0.054224
SCF	inc.dem.full	E4	0.951496	0.607171	1.49109	0.828265	0.91	1	1.39359	0.881661	2.20278	0.155378	0.51	2	0	-0.442098
SLAMF1	inc.dem.full	ALL	1.04927	0.832046	1.3232	0.684484	0.83	1	0.95505	0.739929	1.23271	0.723934	0.9	2	0	0.0942162
SLAMF1	inc.dem.full	E3	1.10541	0.832365	1.46801	0.488728	0.82	1	0.990226	0.735506	1.33316	0.948383	0.98	2	0	0.11518
SLAMF1	inc.dem.full	E4	1.05991	0.742906	1.51218	0.748292	0.9	1	1.11428	0.704079	1.76345	0.644103	0.88	2	0	-0.054367
STAMBP	inc.dem.full	ALL	0.940409	0.750794	1.17791	0.592811	0.79	1	0.905671	0.715209	1.14685	0.410795	0.8	2	0	0.0347382
STAMBP	inc.dem.full	E3	0.957609	0.704473	1.3017	0.782128	0.88	1	1.00108	0.730033	1.37275	0.994674	1	2	0	-0.0434669
STAMBP	inc.dem.full	E4	1.06091	0.749236	1.50223	0.739013	0.9	1	0.828551	0.521276	1.31695	0.426336	0.82	2	0	0.232356
TGF-alpha	inc.dem.full	ALL	1.24039	0.953704	1.61324	0.10817	0.4	1	1.07167	0.805379	1.42602	0.63483	0.9	2	0	0.168711
TGF-alpha	inc.dem.full	E3	1.10859	0.810909	1.51554	0.51817	0.82	1	1.05627	0.748708	1.49017	0.755227	0.89	2	0	0.052322
TGF-alpha	inc.dem.full	E4	1.75268	1.19403	2.57271	0.00416324	0.071	1	1.70694	0.989969	2.94316	0.054393	0.3	2	1	0.0457401
TNF	inc.dem.full	ALL	1.35518	1.01416	1.81087	0.0398774	0.4	1	1.23168	0.916963	1.65441	0.166316	0.8	2	0	0.123498
TNF	inc.dem.full	E3	1.15447	0.770544	1.72968	0.486217	0.82	1	1.14183	0.766188	1.70164	0.514671	0.88	2	0	0.0126368
TNF	inc.dem.full	E4	1.99632	1.37408	2.90033	0.000286199	0.019	1	2.02837	1.2524	3.2851	0.00404243	0.2	2	1	-0.0320479
TNFB	inc.dem.full	ALL	1.64458	1.33433	2.02697	3.10018e-06	0.00021	1	1.63839	1.32564	2.02493	4.91653e-06	0.00033	2	1	0.00618777
TNFB	inc.dem.full	E3	1.48854	1.15298	1.92175	0.00227191	0.077	1	1.48081	1.13323	1.93499	0.00402303	0.091	2	1	0.00772653
TNFB	inc.dem.full	E4	1.85984	1.26824	2.72741	0.00149085	0.049	1	2.46373	1.26015	4.81687	0.00839079	0.2	2	1	-0.603886
TNFRSF9	inc.dem.full	ALL	1.16088	0.885414	1.52204	0.280416	0.56	1	1.02987	0.772422	1.37312	0.841073	0.97	2	0	0.13101
TNFRSF9	inc.dem.full	E3	1.03739	0.742141	1.4501	0.829913	0.88	1	0.977352	0.711547	1.34245	0.887507	0.97	2	0	0.060038
TNFRSF9	inc.dem.full	E4	1.82943	1.17214	2.8553	0.00783105	0.076	1	1.93136	0.981832	3.79919	0.0565404	0.3	2	1	-0.101932
TNFSF14	inc.dem.full	ALL	0.949175	0.768746	1.17195	0.627735	0.79	1	0.797497	0.623316	1.02035	0.0719061	0.8	2	0	0.151678
TNFSF14	inc.dem.full	E3	0.787865	0.603237	1.029	0.0800981	0.5	1	0.719226	0.521597	0.991734	0.044368	0.41	2	0	0.0686391
TNFSF14	inc.dem.full	E4	1.49472	1.02468	2.18037	0.0369307	0.18	1	1.27808	0.643311	2.53921	0.483601	0.82	2	0	0.216635
TRAIL	inc.dem.full	ALL	1.01454	0.81714	1.25962	0.895975	0.92	1	0.972176	0.763786	1.23742	0.818674	0.96	2	0	0.0423628
TRAIL	inc.dem.full	E3	1.05215	0.796722	1.38946	0.720131	0.88	1	1.09585	0.791398	1.51742	0.58152	0.88	2	0	-0.0437017
TRAIL	inc.dem.full	E4	1.1041	0.720803	1.69123	0.648971	0.9	1	1.0733	0.518462	2.22189	0.84889	0.95	2	0	0.0308084
TRANCE	inc.dem.full	ALL	1.20243	0.9596	1.50671	0.109229	0.4	1	1.0805	0.839618	1.3905	0.547411	0.85	2	0	0.121927
TRANCE	inc.dem.full	E3	1.17937	0.857926	1.62124	0.309564	0.71	1	1.10522	0.774933	1.57627	0.580746	0.88	2	0	0.0741518
TRANCE	inc.dem.full	E4	1.28386	0.887224	1.85783	0.185068	0.42	1	1.11549	0.736937	1.68851	0.605329	0.87	2	0	0.16837
TWEAK	inc.dem.full	ALL	0.755551	0.617508	0.924453	0.00646785	0.15	1	0.786745	0.631779	0.979722	0.0321125	0.46	2	0	-0.0311938
TWEAK	inc.dem.full	E3	0.828429	0.638147	1.07545	0.157461	0.69	1	0.890271	0.671886	1.17964	0.418266	0.86	2	0	-0.0618421
TWEAK	inc.dem.full	E4	0.72245	0.486991	1.07175	0.106179	0.33	1	0.508526	0.302272	0.855516	0.0108364	0.2	2	0	0.213924
uPA	inc.dem.full	ALL	0.921192	0.720468	1.17784	0.512709	0.79	1	0.946933	0.731343	1.22608	0.679112	0.9	2	0	-0.0257404
uPA	inc.dem.full	E3	1.04675	0.73522	1.49027	0.799903	0.88	1	1.15466	0.796591	1.67368	0.447695	0.87	2	0	-0.107912
uPA	inc.dem.full	E4	0.885005	0.575584	1.36076	0.577832	0.9	1	0.649086	0.347919	1.21095	0.174345	0.51	2	0	0.235918
VEGFA	inc.dem.full	ALL	1.07357	0.804756	1.43218	0.629256	0.79	1	0.981884	0.710767	1.35642	0.911704	0.99	2	0	0.0916866
VEGFA	inc.dem.full	E3	0.974476	0.698425	1.35963	0.87907	0.91	1	0.982449	0.680371	1.41865	0.924746	0.97	2	0	-0.00797354
VEGFA	inc.dem.full	E4	1.52971	0.888637	2.63327	0.12505	0.35	1	1.65223	0.872206	3.12982	0.123442	0.49	2	0	-0.122514
4E-BP1	inc.ad.full	ALL	0.900397	0.675751	1.19972	0.473694	0.93	1	0.797417	0.559769	1.13596	0.209885	0.96	2	0	0.10298
4E-BP1	inc.ad.full	E3	0.988834	0.690189	1.4167	0.951195	0.97	1	1.05513	0.711132	1.56554	0.78979	0.96	2	0	-0.0662979
4E-BP1	inc.ad.full	E4	0.900301	0.469523	1.72631	0.751854	0.93	1	0.623798	0.304481	1.27799	0.197169	0.6	2	0	0.276503
ADA	inc.ad.full	ALL	1.03063	0.800184	1.32745	0.815242	0.93	1	0.954164	0.722679	1.2598	0.740681	0.96	2	0	0.0764694
ADA	inc.ad.full	E3	1.27648	0.899696	1.81106	0.171395	0.73	1	1.30907	0.865911	1.97902	0.201536	0.74	2	0	-0.0325843
ADA	inc.ad.full	E4	1.02051	0.634877	1.64037	0.933195	0.95	1	0.890342	0.541315	1.46441	0.64732	0.9	2	0	0.130164
AXIN1	inc.ad.full	ALL	0.973091	0.75752	1.25001	0.83095	0.93	1	0.936631	0.71137	1.23322	0.640916	0.96	2	0	0.0364601
AXIN1	inc.ad.full	E3	0.991431	0.703059	1.39809	0.960862	0.97	1	0.988295	0.691986	1.41148	0.948375	1	2	0	0.00313656
AXIN1	inc.ad.full	E4	1.03737	0.66318	1.6227	0.872303	0.94	1	0.835781	0.48023	1.45457	0.525733	0.85	2	0	0.201591
CASP-8	inc.ad.full	ALL	0.8955	0.66973	1.19738	0.456484	0.93	1	0.817935	0.599961	1.1151	0.203737	0.96	2	0	0.0775652
CASP-8	inc.ad.full	E3	0.909381	0.6158	1.34293	0.632951	0.8	1	0.928932	0.622895	1.38533	0.717704	0.9	2	0	-0.0195511
CASP-8	inc.ad.full	E4	1.08745	0.668118	1.76998	0.735873	0.93	1	0.936505	0.532539	1.64691	0.819826	0.98	2	0	0.150948
CCL11	inc.ad.full	ALL	1.34871	1.00852	1.80365	0.0436792	0.5	1	1.35816	1.00099	1.84277	0.049265	0.56	2	0	-0.00944879
CCL11	inc.ad.full	E3	1.28035	0.927994	1.7665	0.132349	0.65	1	1.30057	0.885371	1.91047	0.180429	0.74	2	0	-0.0202138
CCL11	inc.ad.full	E4	2.3266	1.18493	4.56826	0.014172	0.17	1	2.08436	0.972655	4.46669	0.0589363	0.33	2	0	0.242242
CCL19	inc.ad.full	ALL	1.25447	0.916297	1.71745	0.1572	0.88	1	1.18396	0.825815	1.69743	0.35824	0.96	2	0	0.0705091
CCL19	inc.ad.full	E3	1.33386	0.915607	1.94317	0.133441	0.65	1	1.25349	0.814652	1.92872	0.304141	0.74	2	0	0.0803692
CCL19	inc.ad.full	E4	1.91431	1.17644	3.11495	0.00894551	0.17	1	2.44404	0.983318	6.07466	0.0543861	0.33	2	0	-0.529732
CCL20	inc.ad.full	ALL	1.34866	1.04643	1.73818	0.0208566	0.35	1	1.34338	1.02815	1.75525	0.0305105	0.49	2	0	0.00528525
CCL20	inc.ad.full	E3	1.50369	1.11297	2.03158	0.00788006	0.22	1	1.41881	1.04067	1.93437	0.0269646	0.39	2	0	0.0848788
CCL20	inc.ad.full	E4	1.54296	0.91098	2.61338	0.106706	0.4	1	1.50389	0.804278	2.81207	0.201296	0.6	2	0	0.0390741
CCL23	inc.ad.full	ALL	1.18776	0.914288	1.54302	0.197474	0.88	1	1.08101	0.829701	1.40844	0.563921	0.96	2	0	0.106745
CCL23	inc.ad.full	E3	1.31846	0.934382	1.86043	0.115569	0.65	1	1.36879	0.969433	1.93265	0.0744908	0.69	2	0	-0.0503214
CCL23	inc.ad.full	E4	1.1524	0.678987	1.95588	0.599211	0.89	1	1.32838	0.755014	2.33716	0.324584	0.68	2	0	-0.175984
CCL25	inc.ad.full	ALL	1.05226	0.788448	1.40434	0.729412	0.93	1	1.10114	0.829672	1.46142	0.50472	0.96	2	0	-0.0488782
CCL25	inc.ad.full	E3	1.11039	0.778446	1.58389	0.563361	0.8	1	1.17016	0.804727	1.70155	0.410709	0.78	2	0	-0.0597694
CCL25	inc.ad.full	E4	1.08891	0.673447	1.76066	0.728285	0.93	1	1.07744	0.613765	1.89141	0.795025	0.98	2	0	0.0114631
CCL28	inc.ad.full	ALL	1.12903	0.795802	1.6018	0.496464	0.93	1	1.21075	0.813166	1.80273	0.346384	0.96	2	0	-0.0817181
CCL28	inc.ad.full	E3	1.36042	0.844421	2.19174	0.205878	0.77	1	1.46025	0.847645	2.51558	0.172466	0.74	2	0	-0.0998234
CCL28	inc.ad.full	E4	1.28922	0.772705	2.15101	0.330717	0.62	1	1.38193	0.680959	2.80449	0.37034	0.72	2	0	-0.0927112
CCL3	inc.ad.full	ALL	1.11196	0.840998	1.47023	0.456416	0.93	1	0.983118	0.712221	1.35705	0.917545	0.96	2	0	0.128846
CCL3	inc.ad.full	E3	1.23222	0.845833	1.79512	0.276693	0.77	1	1.25535	0.826248	1.90729	0.286595	0.74	2	0	-0.0231232
CCL3	inc.ad.full	E4	1.44395	0.862315	2.41789	0.162484	0.5	1	2.12901	1.01903	4.44802	0.044419	0.33	2	0	-0.68506
CCL4	inc.ad.full	ALL	1.15465	0.862946	1.54496	0.333122	0.88	1	1.08646	0.768071	1.53683	0.63932	0.96	2	0	0.0681911
CCL4	inc.ad.full	E3	1.33993	0.930981	1.92851	0.115252	0.65	1	1.41683	0.939967	2.13563	0.0960627	0.69	2	0	-0.0769074
CCL4	inc.ad.full	E4	1.51979	0.855323	2.70046	0.153541	0.5	1	1.92174	0.846103	4.36481	0.118596	0.5	2	0	-0.401947
CD244	inc.ad.full	ALL	1.05347	0.810871	1.36864	0.696499	0.93	1	0.932832	0.692306	1.25692	0.647668	0.96	2	0	0.120636
CD244	inc.ad.full	E3	1.11642	0.815527	1.52832	0.4919	0.8	1	1.0734	0.759816	1.51641	0.68782	0.9	2	0	0.0430144
CD244	inc.ad.full	E4	0.899153	0.516864	1.5642	0.706693	0.93	1	1.06883	0.530807	2.15217	0.85214	0.98	2	0	-0.169673
CD40	inc.ad.full	ALL	1.05279	0.796776	1.39107	0.717435	0.93	1	1.0308	0.744296	1.42759	0.85513	0.96	2	0	0.0219919
CD40	inc.ad.full	E3	1.15365	0.817615	1.6278	0.415834	0.78	1	1.2532	0.853315	1.84047	0.249731	0.74	2	0	-0.0995424
CD40	inc.ad.full	E4	0.990685	0.607712	1.615	0.97006	0.97	1	0.740405	0.363491	1.50815	0.407665	0.75	2	0	0.25028
CD5	inc.ad.full	ALL	1.0691	0.801568	1.42594	0.649298	0.93	1	0.930341	0.673689	1.28477	0.661074	0.96	2	0	0.138764
CD5	inc.ad.full	E3	1.03601	0.707254	1.51758	0.855872	0.92	1	0.999374	0.673885	1.48208	0.997517	1	2	0	0.036635
CD5	inc.ad.full	E4	1.461	0.877467	2.4326	0.144991	0.5	1	1.41747	0.742668	2.70541	0.290119	0.66	2	0	0.0435312
CD6	inc.ad.full	ALL	1.06764	0.862501	1.32157	0.547688	0.93	1	0.966773	0.766194	1.21986	0.775778	0.96	2	0	0.100869
CD6	inc.ad.full	E3	1.17367	0.889153	1.54924	0.258249	0.77	1	1.15331	0.848097	1.56837	0.363107	0.78	2	0	0.0203594
CD6	inc.ad.full	E4	1.03676	0.685225	1.56863	0.864347	0.94	1	0.9163	0.491745	1.7074	0.783109	0.98	2	0	0.120455
CD8A	inc.ad.full	ALL	1.07819	0.834672	1.39276	0.564355	0.93	1	0.981967	0.744769	1.29471	0.897356	0.96	2	0	0.0962241
CD8A	inc.ad.full	E3	1.0911	0.786735	1.51323	0.601312	0.8	1	1.12893	0.787849	1.61767	0.508777	0.8	2	0	-0.0378223
CD8A	inc.ad.full	E4	1.56644	0.938852	2.61354	0.0857281	0.36	1	1.57371	0.841549	2.94285	0.155667	0.57	2	0	-0.00726934
CDCP1	inc.ad.full	ALL	1.5705	1.14621	2.15183	0.00496572	0.11	1	1.5115	1.07251	2.13019	0.0182836	0.41	2	0	0.0589935
CDCP1	inc.ad.full	E3	1.72933	1.16361	2.57011	0.0067382	0.22	1	1.81748	1.19862	2.75586	0.00490854	0.33	2	0	-0.0881467
CDCP1	inc.ad.full	E4	1.5533	0.780016	3.09321	0.210185	0.53	1	1.73603	0.650259	4.63475	0.270919	0.66	2	0	-0.182721
CSF-1	inc.ad.full	ALL	0.993675	0.75231	1.31248	0.964355	0.98	1	0.946872	0.682114	1.31439	0.744241	0.96	2	0	0.0468032
CSF-1	inc.ad.full	E3	0.99445	0.723299	1.36725	0.972667	0.97	1	0.989191	0.703614	1.39068	0.950145	1	2	0	0.00525841
CSF-1	inc.ad.full	E4	1.74132	0.900233	3.36825	0.0994081	0.4	1	3.60306	0.990305	13.1091	0.0517533	0.33	2	0	-1.86174
CST5	inc.ad.full	ALL	1.07861	0.823517	1.41273	0.582557	0.93	1	1.1702	0.849822	1.61137	0.335558	0.96	2	0	-0.0915903
CST5	inc.ad.full	E3	1.09066	0.799432	1.48797	0.584007	0.8	1	1.24592	0.859031	1.80705	0.246457	0.74	2	0	-0.155262
CST5	inc.ad.full	E4	1.38402	0.836445	2.29008	0.205915	0.53	1	1.29229	0.674673	2.4753	0.439376	0.77	2	0	0.0917332
CX3CL1	inc.ad.full	ALL	1.05154	0.813827	1.35869	0.700698	0.93	1	1.06581	0.802349	1.41577	0.659995	0.96	2	0	-0.0142652
CX3CL1	inc.ad.full	E3	1.39522	1.02751	1.89453	0.0328569	0.37	1	1.54486	1.07158	2.22718	0.0197866	0.39	2	0	-0.149638
CX3CL1	inc.ad.full	E4	0.889728	0.520597	1.52059	0.669167	0.93	1	0.948726	0.359063	2.50675	0.915442	0.98	2	0	-0.0589985
CXCL1	inc.ad.full	ALL	1.35463	0.973225	1.88552	0.0720033	0.61	1	1.28466	0.910149	1.81326	0.154288	0.96	2	0	0.0699778
CXCL1	inc.ad.full	E3	1.56099	1.0616	2.29532	0.0235846	0.37	1	1.40743	0.944677	2.09687	0.0929233	0.69	2	0	0.153563
CXCL1	inc.ad.full	E4	1.26068	0.623702	2.54821	0.518814	0.84	1	0.986303	0.366153	2.65679	0.978237	0.98	2	0	0.27438
CXCL10	inc.ad.full	ALL	1.02212	0.795851	1.31271	0.863952	0.95	1	0.939484	0.716527	1.23182	0.651546	0.96	2	0	0.0826317
CXCL10	inc.ad.full	E3	1.05531	0.752377	1.48022	0.755148	0.87	1	0.983106	0.699075	1.38254	0.921977	1	2	0	0.0722068
CXCL10	inc.ad.full	E4	1.38144	0.85308	2.23704	0.188895	0.51	1	1.70875	0.784292	3.72287	0.177519	0.57	2	0	-0.32731
CXCL11	inc.ad.full	ALL	1.19099	0.876469	1.61836	0.26392	0.88	1	1.0685	0.787798	1.44922	0.670047	0.96	2	0	0.122487
CXCL11	inc.ad.full	E3	1.36016	0.935357	1.9779	0.107364	0.65	1	1.24392	0.848833	1.82289	0.262964	0.74	2	0	0.116245
CXCL11	inc.ad.full	E4	1.83161	1.12846	2.97292	0.0143256	0.17	1	1.63258	0.94036	2.83436	0.0815977	0.4	2	0	0.199032
CXCL5	inc.ad.full	ALL	1.20817	0.918942	1.58843	0.17558	0.88	1	1.1375	0.850328	1.52166	0.385486	0.96	2	0	0.0706669
CXCL5	inc.ad.full	E3	1.15801	0.811177	1.65314	0.419243	0.78	1	1.09681	0.730061	1.6478	0.65635	0.89	2	0	0.0611985
CXCL5	inc.ad.full	E4	1.42682	0.765892	2.65809	0.262821	0.54	1	0.949942	0.385114	2.34318	0.911234	0.98	2	0	0.476878
CXCL6	inc.ad.full	ALL	1.18577	0.887668	1.58398	0.248752	0.88	1	1.05967	0.768299	1.46153	0.723884	0.96	2	0	0.126103
CXCL6	inc.ad.full	E3	1.33645	0.907155	1.9689	0.142361	0.65	1	1.25384	0.833844	1.88537	0.277087	0.74	2	0	0.0826134
CXCL6	inc.ad.full	E4	1.08693	0.601283	1.96482	0.78259	0.93	1	0.984796	0.568684	1.70538	0.956391	0.98	2	0	0.102131
CXCL9	inc.ad.full	ALL	1.08011	0.784363	1.48736	0.636883	0.93	1	1.01453	0.730264	1.40944	0.931485	0.96	2	0	0.065579
CXCL9	inc.ad.full	E3	1.11922	0.727984	1.72071	0.607779	0.8	1	1.00118	0.656119	1.52771	0.995643	1	2	0	0.11804
CXCL9	inc.ad.full	E4	1.24525	0.708235	2.18945	0.446185	0.79	1	1.33149	0.657509	2.69632	0.426462	0.76	2	0	-0.0862381
DNER	inc.ad.full	ALL	0.844059	0.652394	1.09203	0.197039	0.88	1	0.842078	0.627532	1.12997	0.251977	0.96	2	0	0.00198128
DNER	inc.ad.full	E3	0.850785	0.617784	1.17166	0.322324	0.78	1	0.860654	0.563774	1.31387	0.486902	0.8	2	0	-0.00986951
DNER	inc.ad.full	E4	0.943001	0.630036	1.41143	0.775478	0.93	1	0.73082	0.435562	1.22623	0.23499	0.61	2	0	0.212181
EN-RAGE	inc.ad.full	ALL	1.0245	0.812499	1.29182	0.837867	0.93	1	0.984144	0.772227	1.25422	0.897213	0.96	2	0	0.0403561
EN-RAGE	inc.ad.full	E3	1.15301	0.848924	1.56602	0.362058	0.78	1	1.11566	0.819437	1.51897	0.486961	0.8	2	0	0.0373481
EN-RAGE	inc.ad.full	E4	0.856056	0.501905	1.4601	0.568322	0.88	1	0.879498	0.527401	1.46666	0.622631	0.9	2	0	-0.0234423
FGF-19	inc.ad.full	ALL	0.899666	0.69442	1.16557	0.423544	0.93	1	0.847387	0.638478	1.12465	0.251549	0.96	2	0	0.0522786
FGF-19	inc.ad.full	E3	0.847104	0.62567	1.14691	0.283122	0.77	1	0.783146	0.555435	1.10421	0.163184	0.74	2	0	0.0639579
FGF-19	inc.ad.full	E4	1.45734	0.761076	2.79056	0.255853	0.54	1	1.52194	0.593265	3.90431	0.382257	0.72	2	0	-0.0646016
FGF-21	inc.ad.full	ALL	1.06057	0.807071	1.3937	0.673039	0.93	1	1.01407	0.730165	1.40837	0.933541	0.96	2	0	0.0465006
FGF-21	inc.ad.full	E3	0.861726	0.623169	1.19161	0.36817	0.78	1	0.971445	0.685877	1.37591	0.870422	1	2	0	-0.109719
FGF-21	inc.ad.full	E4	1.68066	1.05985	2.6651	0.0273094	0.19	1	2.65732	0.574161	12.2986	0.211227	0.6	2	0	-0.976668
Flt3L	inc.ad.full	ALL	1.04207	0.81177	1.33771	0.746388	0.93	1	1.03178	0.799019	1.33234	0.81046	0.96	2	0	0.0102931
Flt3L	inc.ad.full	E3	0.93317	0.664903	1.30968	0.689185	0.82	1	0.920857	0.657863	1.28899	0.630865	0.88	2	0	0.012313
Flt3L	inc.ad.full	E4	1.34342	0.876064	2.06008	0.175935	0.51	1	1.34457	0.804577	2.24697	0.258457	0.65	2	0	-0.00115246
HGF	inc.ad.full	ALL	1.17045	0.848426	1.6147	0.337702	0.88	1	1.07945	0.72891	1.59857	0.702749	0.96	2	0	0.0910019
HGF	inc.ad.full	E3	1.13083	0.748042	1.70948	0.559809	0.8	1	1.19451	0.688748	2.07166	0.526952	0.8	2	0	-0.063684
HGF	inc.ad.full	E4	1.39674	0.792054	2.46306	0.248301	0.54	1	1.03603	0.457712	2.34505	0.932321	0.98	2	0	0.360707
IFN-gamma	inc.ad.full	ALL	1.09789	0.817918	1.4737	0.534079	0.93	1	1.0663	0.783863	1.45051	0.682617	0.96	2	0	0.0315901
IFN-gamma	inc.ad.full	E3	1.08128	0.672643	1.73818	0.746944	0.87	1	1.00408	0.62322	1.6177	0.98664	1	2	0	0.0772004
IFN-gamma	inc.ad.full	E4	1.41151	0.877978	2.26926	0.154804	0.5	1	1.52108	0.855366	2.70489	0.153279	0.57	2	0	-0.109567
IL-10RB	inc.ad.full	ALL	1.05277	0.838464	1.32186	0.657881	0.93	1	0.974277	0.755562	1.2563	0.840775	0.96	2	0	0.0784954
IL-10RB	inc.ad.full	E3	1.0596	0.808277	1.38907	0.675141	0.82	1	1.10294	0.837683	1.45219	0.485138	0.8	2	0	-0.0433354
IL-10RB	inc.ad.full	E4	1.14068	0.713072	1.82473	0.582909	0.88	1	1.03042	0.441544	2.40469	0.944738	0.98	2	0	0.11026
IL-12B	inc.ad.full	ALL	1.36069	1.03392	1.79074	0.0279489	0.38	1	1.34654	1.01943	1.77861	0.0361279	0.49	2	0	0.0141508
IL-12B	inc.ad.full	E3	1.41023	0.988406	2.01208	0.0580059	0.56	1	1.43335	0.978913	2.09875	0.0642531	0.69	2	0	-0.0231169
IL-12B	inc.ad.full	E4	1.54974	0.98786	2.43121	0.0565464	0.27	1	2.38853	0.980123	5.82076	0.0553922	0.33	2	0	-0.838785
IL-15RA	inc.ad.full	ALL	0.996564	0.751991	1.32068	0.980889	0.98	1	0.886214	0.647345	1.21322	0.450959	0.96	2	0	0.110351
IL-15RA	inc.ad.full	E3	1.20691	0.819196	1.77813	0.341486	0.78	1	1.22458	0.804718	1.86349	0.344278	0.78	2	0	-0.0176646
IL-15RA	inc.ad.full	E4	1.02553	0.607601	1.73091	0.92481	0.95	1	0.82879	0.380253	1.80641	0.636645	0.9	2	0	0.196735
IL-17C	inc.ad.full	ALL	1.17757	0.911085	1.52201	0.211801	0.88	1	1.22379	0.900589	1.66299	0.196789	0.96	2	0	-0.0462189
IL-17C	inc.ad.full	E3	1.15582	0.824761	1.61976	0.40034	0.78	1	1.22213	0.83267	1.79375	0.305543	0.74	2	0	-0.066314
IL-17C	inc.ad.full	E4	1.58076	1.05849	2.36072	0.0252378	0.19	1	2.04392	1.04202	4.00914	0.0375519	0.33	2	0	-0.463164
IL-18R1	inc.ad.full	ALL	1.14241	0.857108	1.52267	0.363785	0.88	1	1.07235	0.769214	1.49493	0.680297	0.96	2	0	0.0700628
IL-18R1	inc.ad.full	E3	1.2551	0.822032	1.91633	0.292649	0.77	1	1.22802	0.748955	2.01353	0.415552	0.78	2	0	0.0270797
IL-18R1	inc.ad.full	E4	1.2408	0.820354	1.87672	0.306788	0.61	1	1.42258	0.701347	2.88551	0.328656	0.68	2	0	-0.181786
IL10	inc.ad.full	ALL	1.07068	0.79046	1.45023	0.659129	0.93	1	1.03559	0.763788	1.40411	0.82187	0.96	2	0	0.0350881
IL10	inc.ad.full	E3	1.48752	1.03795	2.13181	0.0305561	0.37	1	1.56458	1.09874	2.22793	0.0130594	0.39	2	0	-0.0770694
IL10	inc.ad.full	E4	0.971108	0.498961	1.89003	0.931236	0.95	1	1.14225	0.539312	2.41928	0.728321	0.97	2	0	-0.171146
IL18	inc.ad.full	ALL	1.14339	0.880483	1.4848	0.314822	0.88	1	1.03659	0.786998	1.36533	0.798201	0.96	2	0	0.106802
IL18	inc.ad.full	E3	1.04237	0.695913	1.56131	0.840457	0.92	1	0.918754	0.599065	1.40904	0.697749	0.9	2	0	0.123617
IL18	inc.ad.full	E4	1.67834	1.0772	2.61495	0.0220992	0.19	1	1.97878	1.20408	3.25191	0.00708764	0.16	2	0	-0.300435
IL6	inc.ad.full	ALL	0.962474	0.733127	1.26357	0.782993	0.93	1	0.879538	0.650168	1.18983	0.405079	0.96	2	0	0.0829357
IL6	inc.ad.full	E3	0.917054	0.650658	1.29252	0.620936	0.8	1	0.839242	0.573801	1.22747	0.3663	0.78	2	0	0.077812
IL6	inc.ad.full	E4	1.10201	0.648632	1.87228	0.719455	0.93	1	0.960752	0.562943	1.63968	0.883283	0.98	2	0	0.141255
IL7	inc.ad.full	ALL	1.15269	0.85176	1.55995	0.35729	0.88	1	1.20536	0.884861	1.64195	0.236283	0.96	2	0	-0.0526691
IL7	inc.ad.full	E3	1.15427	0.798402	1.66875	0.445559	0.78	1	1.19267	0.802077	1.77346	0.384076	0.78	2	0	-0.0383975
IL7	inc.ad.full	E4	1.0849	0.596989	1.97158	0.789179	0.93	1	1.02125	0.461054	2.26213	0.958661	0.98	2	0	0.0636468
IL8	inc.ad.full	ALL	1.00737	0.747284	1.35797	0.96157	0.98	1	1.01723	0.742101	1.39435	0.915465	0.96	2	0	-0.00985628
IL8	inc.ad.full	E3	1.11299	0.749723	1.65226	0.595403	0.8	1	1.15314	0.761505	1.74619	0.500929	0.8	2	0	-0.0401541
IL8	inc.ad.full	E4	1.09675	0.678202	1.77361	0.706481	0.93	1	1.19283	0.740705	1.92092	0.468266	0.78	2	0	-0.0960725
LAP TGF-beta-1	inc.ad.full	ALL	1.27556	0.870503	1.86911	0.211833	0.88	1	1.22345	0.795521	1.88157	0.358451	0.96	2	0	0.0521139
LAP TGF-beta-1	inc.ad.full	E3	1.10152	0.764219	1.5877	0.604198	0.8	1	1.10356	0.744209	1.63644	0.623962	0.88	2	0	-0.00204265
LAP TGF-beta-1	inc.ad.full	E4	2.31297	1.17518	4.55236	0.0152154	0.17	1	3.26599	1.13045	9.43574	0.0287799	0.33	2	0	-0.953016
LIF-R	inc.ad.full	ALL	1.18792	0.889777	1.58597	0.242838	0.88	1	1.19876	0.891125	1.6126	0.230863	0.96	2	0	-0.010837
LIF-R	inc.ad.full	E3	1.10036	0.763089	1.58669	0.608571	0.8	1	1.1576	0.777776	1.72291	0.470722	0.8	2	0	-0.0572416
LIF-R	inc.ad.full	E4	1.34545	0.808946	2.23778	0.252976	0.54	1	1.15096	0.678369	1.95278	0.602195	0.9	2	0	0.194495
MCP-1	inc.ad.full	ALL	1.16227	0.867577	1.55705	0.313519	0.88	1	1.09864	0.785525	1.53658	0.582581	0.96	2	0	0.0636218
MCP-1	inc.ad.full	E3	1.12254	0.789019	1.59705	0.520471	0.8	1	1.12585	0.783224	1.61836	0.522008	0.8	2	0	-0.00330982
MCP-1	inc.ad.full	E4	1.79713	1.07358	3.00833	0.0257442	0.19	1	2.13826	1.11747	4.0915	0.021708	0.33	2	0	-0.341129
MCP-2	inc.ad.full	ALL	0.963787	0.723142	1.28451	0.801303	0.93	1	0.892278	0.652007	1.22109	0.476421	0.96	2	0	0.0715093
MCP-2	inc.ad.full	E3	1.01801	0.682644	1.51814	0.930231	0.97	1	1.00499	0.656391	1.53872	0.98173	1	2	0	0.013023
MCP-2	inc.ad.full	E4	1.18205	0.763572	1.82988	0.453179	0.79	1	1.12894	0.670229	1.90159	0.648478	0.9	2	0	0.0531105
MCP-4	inc.ad.full	ALL	1.06506	0.786304	1.44265	0.683903	0.93	1	1.0011	0.72468	1.38296	0.99467	0.99	2	0	0.063962
MCP-4	inc.ad.full	E3	0.973621	0.6747	1.40498	0.886399	0.94	1	0.993095	0.676924	1.45694	0.971734	1	2	0	-0.0194735
MCP-4	inc.ad.full	E4	1.54892	0.805881	2.97708	0.18933	0.51	1	1.42035	0.401092	5.02978	0.586501	0.9	2	0	0.128571
MMP-1	inc.ad.full	ALL	1.24945	0.959417	1.62717	0.0984235	0.74	1	1.27343	0.965302	1.67992	0.0872444	0.85	2	0	-0.0239775
MMP-1	inc.ad.full	E3	1.1664	0.821205	1.6567	0.389941	0.78	1	1.18507	0.816628	1.71974	0.371461	0.78	2	0	-0.0186694
MMP-1	inc.ad.full	E4	1.76587	0.952664	3.27323	0.0709254	0.32	1	1.68729	0.797854	3.56824	0.171006	0.57	2	0	0.0785833
MMP-10	inc.ad.full	ALL	1.06108	0.824136	1.36616	0.645626	0.93	1	1.12512	0.82616	1.53226	0.454398	0.96	2	0	-0.0640336
MMP-10	inc.ad.full	E3	1.20676	0.899495	1.61898	0.210025	0.77	1	1.36452	0.94072	1.97926	0.101438	0.69	2	0	-0.157766
MMP-10	inc.ad.full	E4	1.1426	0.710752	1.83682	0.582081	0.88	1	0.95647	0.574268	1.59305	0.864234	0.98	2	0	0.186126
NT-3	inc.ad.full	ALL	1.01415	0.790492	1.30109	0.911976	0.97	1	1.04709	0.812534	1.34936	0.722127	0.96	2	0	-0.032939
NT-3	inc.ad.full	E3	1.06993	0.774049	1.4789	0.682362	0.82	1	1.094	0.784559	1.52549	0.596373	0.86	2	0	-0.0240736
NT-3	inc.ad.full	E4	0.925743	0.522667	1.63967	0.791359	0.93	1	0.943292	0.611242	1.45572	0.791999	0.98	2	0	-0.0175489
OPG	inc.ad.full	ALL	1.05564	0.74431	1.49719	0.761359	0.93	1	1.05509	0.730453	1.524	0.775014	0.96	2	0	0.000551391
OPG	inc.ad.full	E3	1.20758	0.752456	1.93798	0.434497	0.78	1	1.27678	0.807738	2.01819	0.29558	0.74	2	0	-0.0692042
OPG	inc.ad.full	E4	1.06347	0.579888	1.95032	0.842361	0.94	1	1.16536	0.565431	2.40183	0.678335	0.92	2	0	-0.101893
OSM	inc.ad.full	ALL	0.942829	0.714824	1.24356	0.676842	0.93	1	0.909493	0.664978	1.24392	0.552647	0.96	2	0	0.0333361
OSM	inc.ad.full	E3	0.876666	0.601783	1.27711	0.492891	0.8	1	0.87895	0.578729	1.33491	0.545078	0.81	2	0	-0.00228327
OSM	inc.ad.full	E4	1.14394	0.667189	1.96137	0.624938	0.9	1	1.51135	0.702471	3.25161	0.290724	0.66	2	0	-0.367403
PD-L1	inc.ad.full	ALL	1.03808	0.778789	1.3837	0.798806	0.93	1	0.968074	0.712437	1.31544	0.835689	0.96	2	0	0.0700086
PD-L1	inc.ad.full	E3	1.05105	0.710311	1.55526	0.803313	0.91	1	1.0132	0.672222	1.52713	0.950059	1	2	0	0.0378571
PD-L1	inc.ad.full	E4	1.39356	0.793175	2.44839	0.248449	0.54	1	1.59494	0.597845	4.25503	0.351099	0.7	2	0	-0.201388
SCF	inc.ad.full	ALL	0.868884	0.650747	1.16014	0.340658	0.88	1	0.989365	0.728072	1.34443	0.945518	0.96	2	0	-0.120481
SCF	inc.ad.full	E3	0.799793	0.549204	1.16472	0.244065	0.77	1	0.875952	0.594585	1.29047	0.502864	0.8	2	0	-0.0761589
SCF	inc.ad.full	E4	0.812535	0.433927	1.52149	0.516572	0.84	1	1.07558	0.572704	2.02002	0.820749	0.98	2	0	-0.263044
SLAMF1	inc.ad.full	ALL	0.928673	0.697631	1.23623	0.612161	0.93	1	0.829141	0.594523	1.15635	0.269587	0.96	2	0	0.0995328
SLAMF1	inc.ad.full	E3	1.0934	0.777947	1.53678	0.607137	0.8	1	0.963632	0.674708	1.37628	0.838579	1	2	0	0.129773
SLAMF1	inc.ad.full	E4	0.970699	0.583492	1.61486	0.90883	0.95	1	0.986808	0.544324	1.78899	0.965103	0.98	2	0	-0.0161083
STAMBP	inc.ad.full	ALL	0.912224	0.7132	1.16679	0.46442	0.93	1	0.885514	0.674522	1.16251	0.381252	0.96	2	0	0.0267095
STAMBP	inc.ad.full	E3	0.969022	0.708144	1.32601	0.844103	0.92	1	1.01995	0.733093	1.41904	0.90669	1	2	0	-0.0509239
STAMBP	inc.ad.full	E4	1.04587	0.650408	1.68178	0.853183	0.94	1	0.791089	0.428492	1.46052	0.453792	0.77	2	0	0.254782
TGF-alpha	inc.ad.full	ALL	1.18105	0.903511	1.54383	0.223399	0.88	1	1.04331	0.770048	1.41354	0.784376	0.96	2	0	0.137736
TGF-alpha	inc.ad.full	E3	1.20095	0.86654	1.66442	0.271463	0.77	1	1.17883	0.796	1.74578	0.411546	0.78	2	0	0.0221236
TGF-alpha	inc.ad.full	E4	1.34557	0.827092	2.18905	0.23193	0.54	1	1.63085	0.805297	3.30274	0.174303	0.57	2	0	-0.285289
TNF	inc.ad.full	ALL	1.25661	0.90003	1.75445	0.179788	0.88	1	1.13659	0.813448	1.58809	0.453152	0.96	2	0	0.120017
TNF	inc.ad.full	E3	1.3084	0.822748	2.08072	0.256097	0.77	1	1.31325	0.829814	2.07832	0.244641	0.74	2	0	-0.00484993
TNF	inc.ad.full	E4	1.66275	1.04793	2.6383	0.0308723	0.19	1	1.98119	1.03709	3.78473	0.0384294	0.33	2	0	-0.318435
TNFB	inc.ad.full	ALL	1.66837	1.30084	2.13974	5.54016e-05	0.0038	1	1.63991	1.27365	2.11148	0.000125197	0.0085	2	1	0.0284636
TNFB	inc.ad.full	E3	1.50369	1.10423	2.04766	0.00961715	0.22	1	1.43091	1.03822	1.97211	0.0285863	0.39	2	0	0.0727843
TNFB	inc.ad.full	E4	2.07928	1.39063	3.10896	0.000361552	0.025	1	3.04565	1.36468	6.7972	0.00654699	0.16	2	1	-0.966368
TNFRSF9	inc.ad.full	ALL	1.16849	0.867346	1.57419	0.305824	0.88	1	1.0223	0.736095	1.41978	0.895304	0.96	2	0	0.14619
TNFRSF9	inc.ad.full	E3	1.1438	0.800961	1.63338	0.459864	0.78	1	1.0468	0.752625	1.45596	0.785847	0.96	2	0	0.0969977
TNFRSF9	inc.ad.full	E4	1.71566	1.02418	2.874	0.0402928	0.22	1	1.94331	0.874849	4.31669	0.102761	0.47	2	0	-0.227649
TNFSF14	inc.ad.full	ALL	1.00643	0.804793	1.25859	0.955187	0.98	1	0.882757	0.680956	1.14436	0.346353	0.96	2	0	0.123674
TNFSF14	inc.ad.full	E3	0.864269	0.665329	1.12269	0.274442	0.77	1	0.799315	0.566966	1.12688	0.201151	0.74	2	0	0.0649537
TNFSF14	inc.ad.full	E4	1.95977	1.16101	3.30809	0.0117738	0.17	1	1.83579	0.956	3.52524	0.0680317	0.36	2	0	0.123982
TRAIL	inc.ad.full	ALL	1.04809	0.815898	1.34636	0.713174	0.93	1	0.977446	0.72852	1.31143	0.879096	0.96	2	0	0.0706446
TRAIL	inc.ad.full	E3	1.18516	0.835804	1.68053	0.340407	0.78	1	1.27231	0.820479	1.97296	0.281943	0.74	2	0	-0.0871538
TRAIL	inc.ad.full	E4	0.953867	0.634741	1.43344	0.82021	0.94	1	0.934612	0.406376	2.14949	0.87356	0.98	2	0	0.0192547
TRANCE	inc.ad.full	ALL	1.29138	0.988377	1.68728	0.0608929	0.59	1	1.20895	0.885759	1.65007	0.231852	0.96	2	0	0.0824321
TRANCE	inc.ad.full	E3	1.39067	0.954762	2.02561	0.0856683	0.65	1	1.27084	0.83736	1.92871	0.260152	0.74	2	0	0.11984
TRANCE	inc.ad.full	E4	1.28447	0.780945	2.11266	0.324091	0.62	1	1.19381	0.627375	2.27167	0.589416	0.9	2	0	0.0906621
TWEAK	inc.ad.full	ALL	0.704053	0.557612	0.888953	0.00318464	0.11	1	0.68907	0.53903	0.880873	0.00295564	0.1	2	0	0.0149835
TWEAK	inc.ad.full	E3	0.760635	0.563585	1.02658	0.0736984	0.63	1	0.78632	0.562207	1.09977	0.160206	0.74	2	0	-0.0256848
TWEAK	inc.ad.full	E4	0.623561	0.395528	0.98306	0.0419998	0.22	1	0.397773	0.210031	0.753334	0.00466563	0.16	2	0	0.225788
uPA	inc.ad.full	ALL	0.978634	0.74465	1.28614	0.876885	0.95	1	0.947422	0.697049	1.28773	0.730139	0.96	2	0	0.0312118
uPA	inc.ad.full	E3	1.19108	0.795031	1.78443	0.396533	0.78	1	1.33014	0.8301	2.13141	0.235657	0.74	2	0	-0.139062
uPA	inc.ad.full	E4	0.824172	0.468672	1.44933	0.501942	0.84	1	0.575516	0.234802	1.41063	0.227108	0.61	2	0	0.248656
VEGFA	inc.ad.full	ALL	0.917878	0.673932	1.25013	0.586689	0.93	1	0.838438	0.562738	1.24921	0.386385	0.96	2	0	0.0794404
VEGFA	inc.ad.full	E3	0.881542	0.633648	1.22642	0.454197	0.78	1	0.920424	0.619974	1.36648	0.680865	0.9	2	0	-0.0388824
VEGFA	inc.ad.full	E4	1.44283	0.6843	3.04219	0.335431	0.62	1	1.5651	0.638181	3.83833	0.327732	0.68	2	0	-0.122271

## Sheet: Tab3_SA1
variable	outcome	estimate	se	z	p.value	FDR	Subset	Model	Domain
4E-BP1	MEM_domain	0.00620676	0.0152545	0.40688	0.684096	0.898748	ALL	1	Memory
ADA	MEM_domain	-0.00534374	0.0151227	-0.35336	0.723819	0.909318	ALL	1	Memory
AXIN1	MEM_domain	0.0145394	0.0151977	0.956683	0.338727	0.898748	ALL	1	Memory
CASP-8	MEM_domain	-0.0115563	0.0160772	-0.718803	0.472262	0.898748	ALL	1	Memory
CCL11	MEM_domain	-0.00602176	0.0156551	-0.384653	0.700495	0.898748	ALL	1	Memory
CCL19	MEM_domain	0.0084156	0.0152347	0.552396	0.580677	0.898748	ALL	1	Memory
CCL20	MEM_domain	-0.0331341	0.0149137	-2.22173	0.0263018	0.591193	ALL	1	Memory
CCL23	MEM_domain	0.00954806	0.0151749	0.6292	0.529218	0.898748	ALL	1	Memory
CCL25	MEM_domain	-0.0101653	0.0157116	-0.646994	0.517636	0.898748	ALL	1	Memory
CCL28	MEM_domain	0.0155439	0.0159945	0.971829	0.331136	0.898748	ALL	1	Memory
CCL3	MEM_domain	-0.00191431	0.0160457	-0.119304	0.905035	0.96809	ALL	1	Memory
CCL4	MEM_domain	-0.0244919	0.0152561	-1.60538	0.10841	0.591193	ALL	1	Memory
CD244	MEM_domain	0.000599102	0.0152663	0.0392433	0.968696	0.997049	ALL	1	Memory
CD40	MEM_domain	0.013736	0.0154932	0.88658	0.375305	0.898748	ALL	1	Memory
CD5	MEM_domain	0.0269853	0.0159187	1.69519	0.0900389	0.591193	ALL	1	Memory
CD6	MEM_domain	0.0194568	0.0153661	1.26622	0.205436	0.735244	ALL	1	Memory
CD8A	MEM_domain	-0.0240975	0.0150398	-1.60225	0.1091	0.591193	ALL	1	Memory
CDCP1	MEM_domain	0.00196957	0.0175203	0.112417	0.910493	0.96809	ALL	1	Memory
CSF-1	MEM_domain	0.0184928	0.015218	1.2152	0.22429	0.762587	ALL	1	Memory
CST5	MEM_domain	-0.0080045	0.0159761	-0.501029	0.616351	0.898748	ALL	1	Memory
CX3CL1	MEM_domain	0.00841751	0.0153743	0.547507	0.584031	0.898748	ALL	1	Memory
CXCL1	MEM_domain	-0.0241506	0.0152393	-1.58475	0.113022	0.591193	ALL	1	Memory
CXCL10	MEM_domain	0.0068767	0.0161914	0.424713	0.671046	0.898748	ALL	1	Memory
CXCL11	MEM_domain	0.00708927	0.0154108	0.46002	0.645502	0.898748	ALL	1	Memory
CXCL5	MEM_domain	0.00250917	0.0154642	0.162257	0.871104	0.96809	ALL	1	Memory
CXCL6	MEM_domain	-0.0155939	0.0155618	-1.00206	0.316316	0.898748	ALL	1	Memory
CXCL9	MEM_domain	-0.00689889	0.0178753	-0.385945	0.699537	0.898748	ALL	1	Memory
DNER	MEM_domain	-0.0204519	0.0152117	-1.34449	0.178791	0.715163	ALL	1	Memory
EN-RAGE	MEM_domain	-0.0404621	0.0150113	-2.69544	0.00702955	0.239005	ALL	1	Memory
FGF-19	MEM_domain	0.00371339	0.0149756	0.247962	0.804163	0.942812	ALL	1	Memory
FGF-21	MEM_domain	0.0311069	0.0155053	2.00622	0.0448333	0.591193	ALL	1	Memory
Flt3L	MEM_domain	0.0209161	0.0153571	1.36198	0.173206	0.715163	ALL	1	Memory
HGF	MEM_domain	-0.00466339	0.01586	-0.294034	0.768732	0.93346	ALL	1	Memory
IFN-gamma	MEM_domain	0.0263353	0.0151152	1.7423	0.081456	0.591193	ALL	1	Memory
IL-10RB	MEM_domain	0.0142637	0.0158373	0.900641	0.367779	0.898748	ALL	1	Memory
IL-12B	MEM_domain	0.0308044	0.0153832	2.00247	0.0452339	0.591193	ALL	1	Memory
IL-15RA	MEM_domain	-0.00793536	0.0155585	-0.510032	0.610029	0.898748	ALL	1	Memory
IL-17C	MEM_domain	-0.0423404	0.0150558	-2.81223	0.00492	0.239005	ALL	1	Memory
IL-18R1	MEM_domain	-0.0102971	0.0151668	-0.678923	0.497187	0.898748	ALL	1	Memory
IL10	MEM_domain	-0.0191379	0.0151082	-1.26672	0.205256	0.735244	ALL	1	Memory
IL18	MEM_domain	-0.0219611	0.015069	-1.45737	0.145015	0.704358	ALL	1	Memory
IL6	MEM_domain	-0.00695546	0.015733	-0.442093	0.658422	0.898748	ALL	1	Memory
IL7	MEM_domain	0.0091545	0.0154696	0.591775	0.554001	0.898748	ALL	1	Memory
IL8	MEM_domain	-0.0305497	0.0161827	-1.88779	0.0590536	0.591193	ALL	1	Memory
LAP TGF-beta-1	MEM_domain	-0.00531259	0.0157248	-0.337848	0.735478	0.909318	ALL	1	Memory
LIF-R	MEM_domain	0.00673463	0.0153199	0.439601	0.660226	0.898748	ALL	1	Memory
MCP-1	MEM_domain	-0.00914264	0.0159494	-0.573228	0.56649	0.898748	ALL	1	Memory
MCP-2	MEM_domain	0.00637621	0.0155851	0.409123	0.682449	0.898748	ALL	1	Memory
MCP-4	MEM_domain	-0.0148909	0.0157927	-0.942895	0.345735	0.898748	ALL	1	Memory
MMP-1	MEM_domain	0.0109529	0.0155589	0.703963	0.481456	0.898748	ALL	1	Memory
MMP-10	MEM_domain	0.00841138	0.015197	0.553491	0.579927	0.898748	ALL	1	Memory
NT-3	MEM_domain	0.00401737	0.0150026	0.267778	0.78887	0.941109	ALL	1	Memory
OPG	MEM_domain	0.0298873	0.0165656	1.80418	0.0712035	0.591193	ALL	1	Memory
OSM	MEM_domain	-0.015162	0.0152834	-0.992055	0.321171	0.898748	ALL	1	Memory
PD-L1	MEM_domain	-0.00932053	0.0155336	-0.600024	0.54849	0.898748	ALL	1	Memory
SCF	MEM_domain	0.006586	0.0150568	0.437409	0.661815	0.898748	ALL	1	Memory
SLAMF1	MEM_domain	-0.00733237	0.0153878	-0.476504	0.633715	0.898748	ALL	1	Memory
STAMBP	MEM_domain	-0.000712466	0.0153798	-0.0463249	0.963051	0.997049	ALL	1	Memory
TGF-alpha	MEM_domain	-0.0114788	0.0151147	-0.759446	0.447586	0.898748	ALL	1	Memory
TNF	MEM_domain	0.00206757	0.0159871	0.129328	0.897098	0.96809	ALL	1	Memory
TNFB	MEM_domain	0.000330671	0.0149777	0.0220775	0.982386	0.997049	ALL	1	Memory
TNFRSF9	MEM_domain	-0.00358919	0.0161806	-0.221821	0.824453	0.950217	ALL	1	Memory
TNFSF14	MEM_domain	0.0271402	0.0149286	1.81801	0.0690633	0.591193	ALL	1	Memory
TRAIL	MEM_domain	0.0206425	0.0146612	1.40797	0.159141	0.715163	ALL	1	Memory
TRANCE	MEM_domain	-5.42522e-05	0.0150668	-0.00360079	0.997127	0.997127	ALL	1	Memory
TWEAK	MEM_domain	0.0102359	0.01519	0.673862	0.500399	0.898748	ALL	1	Memory
uPA	MEM_domain	0.0128486	0.0148688	0.864133	0.387515	0.898748	ALL	1	Memory
VEGFA	MEM_domain	0.00173913	0.0155842	0.111596	0.911144	0.96809	ALL	1	Memory
4E-BP1	LMD	0.0730155	0.0371476	1.96555	0.0493503	0.305075	ALL	1	Memory
ADA	LMD	0.000549353	0.0372214	0.0147591	0.988224	0.988224	ALL	1	Memory
AXIN1	LMD	0.0987596	0.0368579	2.67947	0.00737381	0.163587	ALL	1	Memory
CASP-8	LMD	0.0353147	0.0390648	0.904004	0.365994	0.754168	ALL	1	Memory
CCL11	LMD	0.0463377	0.0385267	1.20274	0.229076	0.599121	ALL	1	Memory
CCL19	LMD	0.000784856	0.0370782	0.0211676	0.983112	0.988224	ALL	1	Memory
CCL20	LMD	-0.00381981	0.0366569	-0.104204	0.917007	0.988224	ALL	1	Memory
CCL23	LMD	0.0309553	0.0370927	0.834539	0.403977	0.763069	ALL	1	Memory
CCL25	LMD	0.0134396	0.0382765	0.35112	0.725498	0.986678	ALL	1	Memory
CCL28	LMD	0.00533442	0.0389494	0.136958	0.891064	0.988224	ALL	1	Memory
CCL3	LMD	0.0909923	0.039193	2.32165	0.0202521	0.172142	ALL	1	Memory
CCL4	LMD	0.0333397	0.037752	0.883123	0.37717	0.75434	ALL	1	Memory
CD244	LMD	0.00146062	0.0370644	0.0394075	0.968565	0.988224	ALL	1	Memory
CD40	LMD	0.106305	0.0375586	2.83037	0.00464936	0.163587	ALL	1	Memory
CD5	LMD	0.0837861	0.0388091	2.15893	0.0308557	0.209819	ALL	1	Memory
CD6	LMD	0.0157233	0.0373253	0.42125	0.673573	0.984016	ALL	1	Memory
CD8A	LMD	0.0151017	0.0374574	0.40317	0.686823	0.984016	ALL	1	Memory
CDCP1	LMD	0.054985	0.0428739	1.28248	0.199673	0.599121	ALL	1	Memory
CSF-1	LMD	0.0573288	0.0370049	1.54922	0.121329	0.485316	ALL	1	Memory
CST5	LMD	0.029689	0.0388027	0.765127	0.444196	0.794876	ALL	1	Memory
CX3CL1	LMD	-0.00112786	0.0373997	-0.0301569	0.975942	0.988224	ALL	1	Memory
CXCL1	LMD	-0.0369115	0.0371821	-0.992722	0.320845	0.727249	ALL	1	Memory
CXCL10	LMD	0.0360399	0.0392341	0.918586	0.358312	0.754168	ALL	1	Memory
CXCL11	LMD	0.0321286	0.0375178	0.856357	0.3918	0.761212	ALL	1	Memory
CXCL5	LMD	0.0106491	0.0380931	0.279554	0.77982	0.988224	ALL	1	Memory
CXCL6	LMD	0.0233804	0.0386225	0.605358	0.544941	0.9264	ALL	1	Memory
CXCL9	LMD	0.0185995	0.043374	0.428817	0.668056	0.984016	ALL	1	Memory
DNER	LMD	-0.0890744	0.0372667	-2.39019	0.0168399	0.163587	ALL	1	Memory
EN-RAGE	LMD	0.00855124	0.0379295	0.225451	0.821628	0.988224	ALL	1	Memory
FGF-19	LMD	-0.0172872	0.0364042	-0.474869	0.63488	0.984016	ALL	1	Memory
FGF-21	LMD	0.0946342	0.0375784	2.51832	0.0117917	0.163587	ALL	1	Memory
Flt3L	LMD	0.0288702	0.0375652	0.768536	0.442169	0.794876	ALL	1	Memory
HGF	LMD	0.0977371	0.0391389	2.49719	0.0125184	0.163587	ALL	1	Memory
IFN-gamma	LMD	0.0610393	0.0368127	1.65811	0.0972958	0.413507	ALL	1	Memory
IL-10RB	LMD	0.0661563	0.0381749	1.73298	0.083099	0.376716	ALL	1	Memory
IL-12B	LMD	0.0667584	0.0372373	1.79278	0.0730078	0.354609	ALL	1	Memory
IL-15RA	LMD	0.0458141	0.0377676	1.21305	0.225109	0.599121	ALL	1	Memory
IL-17C	LMD	-0.0538553	0.0375977	-1.43241	0.152026	0.544093	ALL	1	Memory
IL-18R1	LMD	0.0499591	0.0372174	1.34236	0.179479	0.581172	ALL	1	Memory
IL10	LMD	-0.00375896	0.0370619	-0.101424	0.919214	0.988224	ALL	1	Memory
IL18	LMD	0.00346365	0.038034	0.0910672	0.927439	0.988224	ALL	1	Memory
IL6	LMD	0.0536506	0.0382659	1.40205	0.160901	0.547064	ALL	1	Memory
IL7	LMD	0.0556664	0.0376613	1.47808	0.139386	0.526571	ALL	1	Memory
IL8	LMD	0.0125397	0.0396927	0.31592	0.752063	0.988224	ALL	1	Memory
LAP TGF-beta-1	LMD	0.0481178	0.0385533	1.24809	0.211999	0.599121	ALL	1	Memory
LIF-R	LMD	-0.0104576	0.0372093	-0.281048	0.778674	0.988224	ALL	1	Memory
MCP-1	LMD	0.0422671	0.0386819	1.09268	0.274533	0.666723	ALL	1	Memory
MCP-2	LMD	0.06852	0.0376692	1.81899	0.0689125	0.354609	ALL	1	Memory
MCP-4	LMD	0.00775693	0.0385139	0.201406	0.840381	0.988224	ALL	1	Memory
MMP-1	LMD	0.015791	0.0378825	0.416843	0.676794	0.984016	ALL	1	Memory
MMP-10	LMD	0.0177671	0.0370317	0.479781	0.631383	0.984016	ALL	1	Memory
NT-3	LMD	0.0344519	0.0365774	0.941889	0.34625	0.754168	ALL	1	Memory
OPG	LMD	0.0431743	0.0406467	1.06219	0.288152	0.675666	ALL	1	Memory
OSM	LMD	0.00982303	0.0371557	0.264375	0.791491	0.988224	ALL	1	Memory
PD-L1	LMD	0.0283758	0.0389527	0.728468	0.466327	0.813083	ALL	1	Memory
SCF	LMD	-0.0140046	0.036605	-0.382588	0.702025	0.984016	ALL	1	Memory
SLAMF1	LMD	-0.00432829	0.038321	-0.112948	0.910071	0.988224	ALL	1	Memory
STAMBP	LMD	0.099496	0.0374198	2.65891	0.0078394	0.163587	ALL	1	Memory
TGF-alpha	LMD	0.000852914	0.0369742	0.0230678	0.981596	0.988224	ALL	1	Memory
TNF	LMD	0.0848169	0.0388443	2.18351	0.0289981	0.209819	ALL	1	Memory
TNFB	LMD	-0.00620833	0.036657	-0.169363	0.865511	0.988224	ALL	1	Memory
TNFRSF9	LMD	0.0159293	0.0393203	0.405117	0.685392	0.984016	ALL	1	Memory
TNFSF14	LMD	0.0876891	0.0362183	2.42113	0.0154724	0.163587	ALL	1	Memory
TRAIL	LMD	0.0443426	0.0357605	1.23999	0.214979	0.599121	ALL	1	Memory
TRANCE	LMD	-0.000659494	0.0366237	-0.0180073	0.985633	0.988224	ALL	1	Memory
TWEAK	LMD	-0.0138024	0.0369934	-0.373105	0.709071	0.984016	ALL	1	Memory
uPA	LMD	0.0411374	0.0362129	1.13599	0.255961	0.644644	ALL	1	Memory
VEGFA	LMD	0.0697717	0.0377729	1.84714	0.064727	0.354609	ALL	1	Memory
4E-BP1	VRD	-0.00868841	0.0353755	-0.245605	0.805988	0.980353	ALL	1	Memory
ADA	VRD	0.0363404	0.0354617	1.02478	0.305467	0.980353	ALL	1	Memory
AXIN1	VRD	0.040115	0.035404	1.13306	0.257188	0.980353	ALL	1	Memory
CASP-8	VRD	-0.00732998	0.037476	-0.195591	0.84493	0.980353	ALL	1	Memory
CCL11	VRD	-0.0584562	0.0368315	-1.58713	0.112484	0.970597	ALL	1	Memory
CCL19	VRD	-0.000504062	0.035264	-0.014294	0.988595	0.996897	ALL	1	Memory
CCL20	VRD	-0.0941517	0.0347697	-2.70786	0.00677176	0.360037	ALL	1	Memory
CCL23	VRD	0.0249638	0.0354237	0.704719	0.480985	0.980353	ALL	1	Memory
CCL25	VRD	0.00489642	0.0366958	0.133433	0.893851	0.980353	ALL	1	Memory
CCL28	VRD	-0.0242228	0.0372898	-0.649582	0.515962	0.980353	ALL	1	Memory
CCL3	VRD	0.0145803	0.0375918	0.387858	0.698121	0.980353	ALL	1	Memory
CCL4	VRD	-0.054696	0.03601	-1.51891	0.128785	0.970597	ALL	1	Memory
CD244	VRD	-0.0180731	0.0353185	-0.511717	0.608849	0.980353	ALL	1	Memory
CD40	VRD	0.0227713	0.0360692	0.631321	0.527831	0.980353	ALL	1	Memory
CD5	VRD	0.0154854	0.037383	0.414236	0.678701	0.980353	ALL	1	Memory
CD6	VRD	0.0115082	0.0357217	0.322163	0.747329	0.980353	ALL	1	Memory
CD8A	VRD	-0.019275	0.0358206	-0.538099	0.590509	0.980353	ALL	1	Memory
CDCP1	VRD	-0.00573689	0.0410059	-0.139904	0.888736	0.980353	ALL	1	Memory
CSF-1	VRD	0.0519451	0.0354409	1.46568	0.142735	0.970597	ALL	1	Memory
CST5	VRD	-0.0945137	0.0369776	-2.55597	0.0105893	0.360037	ALL	1	Memory
CX3CL1	VRD	0.0174988	0.0355819	0.49179	0.622868	0.980353	ALL	1	Memory
CXCL1	VRD	0.0294579	0.0355286	0.829133	0.407029	0.980353	ALL	1	Memory
CXCL10	VRD	0.023971	0.0375497	0.638379	0.523227	0.980353	ALL	1	Memory
CXCL11	VRD	-0.00897274	0.0360249	-0.249071	0.803306	0.980353	ALL	1	Memory
CXCL5	VRD	0.00504099	0.0365871	0.137781	0.890414	0.980353	ALL	1	Memory
CXCL6	VRD	-0.036136	0.0368596	-0.980369	0.326904	0.980353	ALL	1	Memory
CXCL9	VRD	-0.0109428	0.0414127	-0.264237	0.791597	0.980353	ALL	1	Memory
DNER	VRD	-0.00973132	0.0358937	-0.271115	0.786303	0.980353	ALL	1	Memory
EN-RAGE	VRD	-0.0432793	0.0359179	-1.20495	0.228222	0.980353	ALL	1	Memory
FGF-19	VRD	0.00676255	0.0347256	0.194743	0.845594	0.980353	ALL	1	Memory
FGF-21	VRD	0.0432342	0.0361876	1.19472	0.232195	0.980353	ALL	1	Memory
Flt3L	VRD	0.0180302	0.0358267	0.503262	0.61478	0.980353	ALL	1	Memory
HGF	VRD	-0.0569354	0.0375582	-1.51593	0.129538	0.970597	ALL	1	Memory
IFN-gamma	VRD	0.0684	0.0352196	1.9421	0.0521249	0.886123	ALL	1	Memory
IL-10RB	VRD	-0.0183119	0.036526	-0.50134	0.616132	0.980353	ALL	1	Memory
IL-12B	VRD	0.000447134	0.0357939	0.0124919	0.990033	0.996897	ALL	1	Memory
IL-15RA	VRD	0.0123554	0.036244	0.340895	0.733182	0.980353	ALL	1	Memory
IL-17C	VRD	-0.00712845	0.0359133	-0.198491	0.842661	0.980353	ALL	1	Memory
IL-18R1	VRD	0.0198916	0.035824	0.55526	0.578717	0.980353	ALL	1	Memory
IL10	VRD	0.0169844	0.0354579	0.479002	0.631937	0.980353	ALL	1	Memory
IL18	VRD	0.0308552	0.0363752	0.848249	0.396299	0.980353	ALL	1	Memory
IL6	VRD	-0.0122347	0.0365479	-0.334757	0.737808	0.980353	ALL	1	Memory
IL7	VRD	0.0334211	0.0358934	0.931121	0.351791	0.980353	ALL	1	Memory
IL8	VRD	-0.0473536	0.0379161	-1.24891	0.2117	0.980353	ALL	1	Memory
LAP TGF-beta-1	VRD	0.00667185	0.0369148	0.180736	0.856574	0.980353	ALL	1	Memory
LIF-R	VRD	-0.0274252	0.0354015	-0.774689	0.438523	0.980353	ALL	1	Memory
MCP-1	VRD	-0.0377403	0.0371356	-1.01629	0.309493	0.980353	ALL	1	Memory
MCP-2	VRD	-0.0284151	0.036287	-0.783067	0.433588	0.980353	ALL	1	Memory
MCP-4	VRD	-0.0882141	0.0368449	-2.3942	0.0166568	0.377553	ALL	1	Memory
MMP-1	VRD	0.0115784	0.0362196	0.319673	0.749216	0.980353	ALL	1	Memory
MMP-10	VRD	0.0208075	0.0352841	0.589715	0.555382	0.980353	ALL	1	Memory
NT-3	VRD	0.0105861	0.0348067	0.304139	0.761022	0.980353	ALL	1	Memory
OPG	VRD	-0.00997608	0.039001	-0.255791	0.798113	0.980353	ALL	1	Memory
OSM	VRD	-0.0374573	0.0356051	-1.05202	0.29279	0.980353	ALL	1	Memory
PD-L1	VRD	0.0176974	0.0371652	0.476181	0.633946	0.980353	ALL	1	Memory
SCF	VRD	0.0552086	0.035003	1.57725	0.114738	0.970597	ALL	1	Memory
SLAMF1	VRD	-0.0583965	0.0367445	-1.58926	0.112002	0.970597	ALL	1	Memory
STAMBP	VRD	0.0159872	0.0360628	0.443315	0.657538	0.980353	ALL	1	Memory
TGF-alpha	VRD	-0.0195131	0.0351569	-0.555027	0.578876	0.980353	ALL	1	Memory
TNF	VRD	0.0140766	0.0372511	0.377885	0.705516	0.980353	ALL	1	Memory
TNFB	VRD	-0.00105277	0.0350553	-0.0300316	0.976042	0.996897	ALL	1	Memory
TNFRSF9	VRD	0.000146201	0.0375954	0.00388879	0.996897	0.996897	ALL	1	Memory
TNFSF14	VRD	0.0316691	0.0346934	0.912828	0.361333	0.980353	ALL	1	Memory
TRAIL	VRD	0.0404613	0.0342432	1.18159	0.23737	0.980353	ALL	1	Memory
TRANCE	VRD	0.00810909	0.0351356	0.230794	0.817474	0.980353	ALL	1	Memory
TWEAK	VRD	0.00285308	0.0352241	0.0809982	0.935443	0.996897	ALL	1	Memory
uPA	VRD	-0.00462889	0.0343621	-0.134709	0.892842	0.980353	ALL	1	Memory
VEGFA	VRD	0.0004952	0.0363945	0.0136065	0.989144	0.996897	ALL	1	Memory
4E-BP1	PASD	0.050407	0.0333734	1.5104	0.130942	0.40265	ALL	1	Memory
ADA	PASD	0.0605763	0.0333791	1.8148	0.0695553	0.306008	ALL	1	Memory
AXIN1	PASD	0.0241882	0.0333314	0.725689	0.46803	0.701448	ALL	1	Memory
CASP-8	PASD	0.0063991	0.035215	0.181715	0.855806	0.897587	ALL	1	Memory
CCL11	PASD	0.0641692	0.0346185	1.85361	0.0637949	0.306008	ALL	1	Memory
CCL19	PASD	0.049464	0.033194	1.49015	0.136184	0.40265	ALL	1	Memory
CCL20	PASD	0.0138034	0.032917	0.419339	0.674968	0.780555	ALL	1	Memory
CCL23	PASD	0.0373398	0.0334462	1.11641	0.264245	0.526057	ALL	1	Memory
CCL25	PASD	-0.0386877	0.0344491	-1.12304	0.261421	0.526057	ALL	1	Memory
CCL28	PASD	0.058789	0.0349754	1.68087	0.0927887	0.315481	ALL	1	Memory
CCL3	PASD	0.0495974	0.0354497	1.39909	0.161786	0.440057	ALL	1	Memory
CCL4	PASD	0.0223719	0.0339774	0.658433	0.51026	0.701448	ALL	1	Memory
CD244	PASD	0.0339521	0.0333073	1.01936	0.308033	0.551217	ALL	1	Memory
CD40	PASD	0.0156502	0.0340013	0.460283	0.645313	0.779102	ALL	1	Memory
CD5	PASD	0.0630828	0.0350681	1.79887	0.0720399	0.306008	ALL	1	Memory
CD6	PASD	0.0949919	0.0334971	2.83583	0.00457074	0.165385	ALL	1	Memory
CD8A	PASD	0.0120407	0.0337705	0.356544	0.721433	0.804221	ALL	1	Memory
CDCP1	PASD	0.0754944	0.0384778	1.96203	0.0497594	0.306008	ALL	1	Memory
CSF-1	PASD	-0.016326	0.0334507	-0.488061	0.625507	0.775933	ALL	1	Memory
CST5	PASD	-0.0407798	0.0348669	-1.16958	0.242168	0.514607	ALL	1	Memory
CX3CL1	PASD	0.0139817	0.0335918	0.416224	0.677246	0.780555	ALL	1	Memory
CXCL1	PASD	-0.0607415	0.0333463	-1.82154	0.0685256	0.306008	ALL	1	Memory
CXCL10	PASD	0.0518265	0.0353048	1.46797	0.142112	0.40265	ALL	1	Memory
CXCL11	PASD	0.0606024	0.0337524	1.7955	0.0725748	0.306008	ALL	1	Memory
CXCL5	PASD	-0.0411128	0.0343	-1.19862	0.230675	0.505996	ALL	1	Memory
CXCL6	PASD	0.0237315	0.0347222	0.683468	0.494311	0.701448	ALL	1	Memory
CXCL9	PASD	0.0246976	0.0389557	0.633993	0.526086	0.701448	ALL	1	Memory
DNER	PASD	0.0180462	0.0337728	0.534342	0.593105	0.760965	ALL	1	Memory
EN-RAGE	PASD	-0.00862214	0.0342692	-0.2516	0.80135	0.864949	ALL	1	Memory
FGF-19	PASD	0.0010533	0.0327086	0.0322024	0.974311	0.974311	ALL	1	Memory
FGF-21	PASD	0.0593894	0.034075	1.7429	0.0813512	0.307327	ALL	1	Memory
Flt3L	PASD	0.00502864	0.0337741	0.14889	0.88164	0.897587	ALL	1	Memory
HGF	PASD	0.0463808	0.0353356	1.31258	0.189325	0.476818	ALL	1	Memory
IFN-gamma	PASD	0.0362434	0.0330766	1.09574	0.273191	0.526057	ALL	1	Memory
IL-10RB	PASD	0.0435553	0.0345337	1.26124	0.207222	0.493683	ALL	1	Memory
IL-12B	PASD	0.0610117	0.0335737	1.81725	0.0691791	0.306008	ALL	1	Memory
IL-15RA	PASD	0.0114305	0.0341341	0.334871	0.737722	0.809115	ALL	1	Memory
IL-17C	PASD	-0.0321563	0.0338162	-0.950913	0.341648	0.570043	ALL	1	Memory
IL-18R1	PASD	0.0221954	0.0336681	0.659243	0.50974	0.701448	ALL	1	Memory
IL10	PASD	0.0495272	0.0334243	1.48177	0.138401	0.40265	ALL	1	Memory
IL18	PASD	0.0242655	0.0342494	0.708495	0.478638	0.701448	ALL	1	Memory
IL6	PASD	0.0222355	0.0345497	0.643582	0.519847	0.701448	ALL	1	Memory
IL7	PASD	-0.0053747	0.0338653	-0.158708	0.873899	0.897587	ALL	1	Memory
IL8	PASD	0.023459	0.035725	0.656655	0.511403	0.701448	ALL	1	Memory
LAP TGF-beta-1	PASD	0.0719032	0.0346806	2.07329	0.038145	0.306008	ALL	1	Memory
LIF-R	PASD	0.0569442	0.0333268	1.70866	0.0875137	0.313207	ALL	1	Memory
MCP-1	PASD	0.0431664	0.0350264	1.2324	0.217801	0.493683	ALL	1	Memory
MCP-2	PASD	0.0620709	0.0339988	1.82568	0.0678988	0.306008	ALL	1	Memory
MCP-4	PASD	0.0630985	0.0347617	1.81517	0.0694974	0.306008	ALL	1	Memory
MMP-1	PASD	0.0329117	0.0340352	0.96699	0.333549	0.570043	ALL	1	Memory
MMP-10	PASD	0.0782398	0.0330986	2.36384	0.0180868	0.306008	ALL	1	Memory
NT-3	PASD	0.0147575	0.032831	0.4495	0.653071	0.779102	ALL	1	Memory
OPG	PASD	0.0499552	0.0365729	1.36591	0.171968	0.449763	ALL	1	Memory
OSM	PASD	0.0316342	0.0334385	0.946042	0.344127	0.570043	ALL	1	Memory
PD-L1	PASD	0.0380053	0.0350702	1.08369	0.278501	0.526057	ALL	1	Memory
SCF	PASD	0.0282393	0.0329933	0.855911	0.392047	0.619982	ALL	1	Memory
SLAMF1	PASD	0.0966707	0.0343305	2.81589	0.00486427	0.165385	ALL	1	Memory
STAMBP	PASD	0.0134142	0.0338897	0.395818	0.692239	0.784538	ALL	1	Memory
TGF-alpha	PASD	0.0160905	0.0331682	0.485118	0.627593	0.775933	ALL	1	Memory
TNF	PASD	0.0640758	0.0350373	1.82879	0.0674313	0.306008	ALL	1	Memory
TNFB	PASD	0.0349899	0.0329652	1.06142	0.288499	0.530215	ALL	1	Memory
TNFRSF9	PASD	0.0329392	0.0353975	0.930553	0.352085	0.570043	ALL	1	Memory
TNFSF14	PASD	0.0747562	0.0325571	2.29616	0.0216668	0.306008	ALL	1	Memory
TRAIL	PASD	0.0645686	0.0321711	2.00704	0.0447459	0.306008	ALL	1	Memory
TRANCE	PASD	-0.00480361	0.033035	-0.14541	0.884387	0.897587	ALL	1	Memory
TWEAK	PASD	0.0412531	0.0332121	1.24211	0.214196	0.493683	ALL	1	Memory
uPA	PASD	0.0572839	0.0323391	1.77135	0.0765019	0.306008	ALL	1	Memory
VEGFA	PASD	0.0201221	0.0342327	0.587804	0.556664	0.727945	ALL	1	Memory
4E-BP1	EF_domain	0.000404136	0.0174258	0.0231918	0.981497	0.981497	ALL	1	Executive Function
ADA	EF_domain	-0.00886145	0.0172087	-0.514939	0.606596	0.727706	ALL	1	Executive Function
AXIN1	EF_domain	-0.00342256	0.0173039	-0.197791	0.843208	0.913631	ALL	1	Executive Function
CASP-8	EF_domain	-0.0287218	0.0182044	-1.57774	0.114626	0.379693	ALL	1	Executive Function
CCL11	EF_domain	-0.0265372	0.0177802	-1.49251	0.135565	0.4008	ALL	1	Executive Function
CCL19	EF_domain	-0.0106292	0.0173592	-0.612312	0.540331	0.683561	ALL	1	Executive Function
CCL20	EF_domain	-0.0200625	0.0170011	-1.18007	0.237972	0.473245	ALL	1	Executive Function
CCL23	EF_domain	-0.00391839	0.0172932	-0.226585	0.820746	0.913631	ALL	1	Executive Function
CCL25	EF_domain	-0.0169284	0.0177819	-0.952004	0.341095	0.61038	ALL	1	Executive Function
CCL28	EF_domain	-0.014434	0.0181774	-0.794064	0.427158	0.668055	ALL	1	Executive Function
CCL3	EF_domain	-0.0125477	0.018228	-0.688374	0.491217	0.668055	ALL	1	Executive Function
CCL4	EF_domain	-0.0143631	0.0173863	-0.826114	0.408739	0.664832	ALL	1	Executive Function
CD244	EF_domain	-0.0203032	0.0173728	-1.16868	0.242533	0.473245	ALL	1	Executive Function
CD40	EF_domain	-0.00191399	0.0177416	-0.107881	0.91409	0.948664	ALL	1	Executive Function
CD5	EF_domain	-0.0156876	0.0181457	-0.864538	0.387292	0.658397	ALL	1	Executive Function
CD6	EF_domain	-0.0190561	0.0174411	-1.0926	0.274571	0.518634	ALL	1	Executive Function
CD8A	EF_domain	-0.0224786	0.0171114	-1.31366	0.18896	0.473245	ALL	1	Executive Function
CDCP1	EF_domain	-0.0275425	0.0198953	-1.38437	0.166245	0.452186	ALL	1	Executive Function
CSF-1	EF_domain	-0.0111943	0.0172861	-0.647587	0.517252	0.683561	ALL	1	Executive Function
CST5	EF_domain	0.0211449	0.0181333	1.16608	0.243582	0.473245	ALL	1	Executive Function
CX3CL1	EF_domain	-0.0107153	0.0174933	-0.612537	0.540183	0.683561	ALL	1	Executive Function
CXCL1	EF_domain	-0.0467457	0.0172646	-2.70761	0.00677702	0.0576047	ALL	1	Executive Function
CXCL10	EF_domain	0.0035601	0.0183845	0.193647	0.846452	0.913631	ALL	1	Executive Function
CXCL11	EF_domain	-0.0284765	0.0174739	-1.62966	0.103173	0.379693	ALL	1	Executive Function
CXCL5	EF_domain	-0.033972	0.0174761	-1.94391	0.0519058	0.252114	ALL	1	Executive Function
CXCL6	EF_domain	-0.028703	0.0176782	-1.62364	0.104453	0.379693	ALL	1	Executive Function
CXCL9	EF_domain	-0.0186113	0.0203227	-0.915791	0.359777	0.627303	ALL	1	Executive Function
DNER	EF_domain	0.00352429	0.0172768	0.20399	0.838362	0.913631	ALL	1	Executive Function
EN-RAGE	EF_domain	-0.0376388	0.0172029	-2.18794	0.0286742	0.162487	ALL	1	Executive Function
FGF-19	EF_domain	0.0198607	0.0170298	1.16623	0.24352	0.473245	ALL	1	Executive Function
FGF-21	EF_domain	-0.0130556	0.0176211	-0.740907	0.45875	0.668055	ALL	1	Executive Function
Flt3L	EF_domain	-0.0248973	0.0174612	-1.42586	0.153908	0.436073	ALL	1	Executive Function
HGF	EF_domain	-0.0440722	0.0179353	-2.45729	0.013999	0.10577	ALL	1	Executive Function
IFN-gamma	EF_domain	0.0121	0.0172799	0.700237	0.483779	0.668055	ALL	1	Executive Function
IL-10RB	EF_domain	-0.0225914	0.0179714	-1.25708	0.208725	0.473245	ALL	1	Executive Function
IL-12B	EF_domain	-0.0265552	0.0174507	-1.52173	0.128077	0.395874	ALL	1	Executive Function
IL-15RA	EF_domain	-0.012785	0.0176635	-0.72381	0.469183	0.668055	ALL	1	Executive Function
IL-17C	EF_domain	-0.0383966	0.0171898	-2.23368	0.0255042	0.157662	ALL	1	Executive Function
IL-18R1	EF_domain	-0.0179701	0.0171955	-1.04504	0.296003	0.544006	ALL	1	Executive Function
IL10	EF_domain	-0.0334674	0.0171293	-1.95381	0.0507236	0.252114	ALL	1	Executive Function
IL18	EF_domain	0.0213625	0.0171223	1.24764	0.212161	0.473245	ALL	1	Executive Function
IL6	EF_domain	-0.0547349	0.0177632	-3.08136	0.00206059	0.0255245	ALL	1	Executive Function
IL7	EF_domain	-0.05795	0.0175022	-3.31102	0.000929577	0.0210704	ALL	1	Executive Function
IL8	EF_domain	-0.0633197	0.0183056	-3.45904	0.000542112	0.0210704	ALL	1	Executive Function
LAP TGF-beta-1	EF_domain	-0.0559744	0.0177671	-3.15045	0.00163016	0.0255245	ALL	1	Executive Function
LIF-R	EF_domain	-0.0579626	0.0172965	-3.35112	0.000804847	0.0210704	ALL	1	Executive Function
MCP-1	EF_domain	-0.0236485	0.0180237	-1.31208	0.189494	0.473245	ALL	1	Executive Function
MCP-2	EF_domain	-0.013578	0.0176649	-0.768641	0.442107	0.668055	ALL	1	Executive Function
MCP-4	EF_domain	-0.0542691	0.0177652	-3.05479	0.00225216	0.0255245	ALL	1	Executive Function
MMP-1	EF_domain	-0.00176351	0.0177283	-0.0994742	0.920762	0.948664	ALL	1	Executive Function
MMP-10	EF_domain	-0.0124868	0.0173142	-0.721189	0.470793	0.668055	ALL	1	Executive Function
NT-3	EF_domain	-0.0200895	0.0170888	-1.1756	0.239756	0.473245	ALL	1	Executive Function
OPG	EF_domain	-0.0294216	0.0187831	-1.56639	0.117258	0.379693	ALL	1	Executive Function
OSM	EF_domain	-0.0279983	0.0173368	-1.61496	0.106319	0.379693	ALL	1	Executive Function
PD-L1	EF_domain	0.00114118	0.0176903	0.0645087	0.948565	0.962723	ALL	1	Executive Function
SCF	EF_domain	-0.020284	0.0170746	-1.18796	0.234849	0.473245	ALL	1	Executive Function
SLAMF1	EF_domain	-0.0406828	0.0173737	-2.34164	0.0191992	0.130555	ALL	1	Executive Function
STAMBP	EF_domain	-0.0100418	0.0174745	-0.574652	0.565527	0.699197	ALL	1	Executive Function
TGF-alpha	EF_domain	-0.0502573	0.0171429	-2.93167	0.00337149	0.0327517	ALL	1	Executive Function
TNF	EF_domain	-0.0336446	0.018129	-1.85584	0.0634761	0.287758	ALL	1	Executive Function
TNFB	EF_domain	-0.00811662	0.0170266	-0.476704	0.633573	0.74281	ALL	1	Executive Function
TNFRSF9	EF_domain	-0.00938012	0.0183892	-0.510089	0.609989	0.727706	ALL	1	Executive Function
TNFSF14	EF_domain	-0.0121867	0.017004	-0.716694	0.473563	0.668055	ALL	1	Executive Function
TRAIL	EF_domain	0.0068703	0.0166597	0.41239	0.680054	0.783791	ALL	1	Executive Function
TRANCE	EF_domain	0.00290623	0.0170678	0.170276	0.864793	0.918843	ALL	1	Executive Function
TWEAK	EF_domain	-0.0105141	0.0172776	-0.608542	0.542828	0.683561	ALL	1	Executive Function
uPA	EF_domain	-0.0139652	0.0169731	-0.822783	0.410632	0.664832	ALL	1	Executive Function
VEGFA	EF_domain	-0.0277181	0.0176584	-1.56969	0.116488	0.379693	ALL	1	Executive Function
4E-BP1	SIM	-0.00129557	0.0351295	-0.0368798	0.970581	0.975267	ALL	1	Executive Function
ADA	SIM	-0.031859	0.0349977	-0.910317	0.362655	0.778773	ALL	1	Executive Function
AXIN1	SIM	0.0147522	0.034845	0.423365	0.672029	0.878807	ALL	1	Executive Function
CASP-8	SIM	-0.0482871	0.0366772	-1.31654	0.187991	0.659573	ALL	1	Executive Function
CCL11	SIM	-0.0205031	0.0362776	-0.565171	0.571957	0.836701	ALL	1	Executive Function
CCL19	SIM	-0.0159793	0.0349007	-0.457852	0.647059	0.862745	ALL	1	Executive Function
CCL20	SIM	-0.0177215	0.0344863	-0.51387	0.607343	0.836701	ALL	1	Executive Function
CCL23	SIM	0.00207769	0.034889	0.0595513	0.952513	0.975267	ALL	1	Executive Function
CCL25	SIM	-0.0182791	0.0359049	-0.509096	0.610685	0.836701	ALL	1	Executive Function
CCL28	SIM	-0.0561038	0.0365224	-1.53615	0.124502	0.651242	ALL	1	Executive Function
CCL3	SIM	-0.0316075	0.0369446	-0.855538	0.392253	0.778773	ALL	1	Executive Function
CCL4	SIM	-0.0294599	0.0355228	-0.829326	0.40692	0.778773	ALL	1	Executive Function
CD244	SIM	-0.0305011	0.0349048	-0.873837	0.382207	0.778773	ALL	1	Executive Function
CD40	SIM	-0.0196779	0.0355449	-0.553607	0.579848	0.836701	ALL	1	Executive Function
CD5	SIM	-0.0132368	0.0366208	-0.361457	0.717758	0.903843	ALL	1	Executive Function
CD6	SIM	0.00261673	0.0350971	0.0745569	0.940567	0.975267	ALL	1	Executive Function
CD8A	SIM	-0.0445794	0.0351821	-1.2671	0.205119	0.659573	ALL	1	Executive Function
CDCP1	SIM	-0.0342342	0.0403258	-0.848938	0.395916	0.778773	ALL	1	Executive Function
CSF-1	SIM	0.0141045	0.0348477	0.404747	0.685664	0.87972	ALL	1	Executive Function
CST5	SIM	0.0424511	0.0364649	1.16416	0.244358	0.659573	ALL	1	Executive Function
CX3CL1	SIM	-0.0504698	0.0350973	-1.438	0.150435	0.659573	ALL	1	Executive Function
CXCL1	SIM	-0.0634782	0.0349226	-1.81768	0.0691125	0.428258	ALL	1	Executive Function
CXCL10	SIM	-0.0309862	0.0368948	-0.839854	0.40099	0.778773	ALL	1	Executive Function
CXCL11	SIM	-0.0695896	0.0351225	-1.98134	0.0475531	0.404201	ALL	1	Executive Function
CXCL5	SIM	-0.0293023	0.0357403	-0.819868	0.412292	0.778773	ALL	1	Executive Function
CXCL6	SIM	-0.0258583	0.0363349	-0.711666	0.476672	0.801672	ALL	1	Executive Function
CXCL9	SIM	-0.0736923	0.0407398	-1.80885	0.0704739	0.428258	ALL	1	Executive Function
DNER	SIM	-0.0207202	0.035131	-0.589798	0.555326	0.836701	ALL	1	Executive Function
EN-RAGE	SIM	-0.0954252	0.0355176	-2.6867	0.00721609	0.245347	ALL	1	Executive Function
FGF-19	SIM	0.0310391	0.0342714	0.905685	0.365103	0.778773	ALL	1	Executive Function
FGF-21	SIM	0.00792653	0.0355036	0.22326	0.823333	0.933111	ALL	1	Executive Function
Flt3L	SIM	-0.0252737	0.035276	-0.716454	0.473711	0.801672	ALL	1	Executive Function
HGF	SIM	-0.0495203	0.0369099	-1.34165	0.179709	0.659573	ALL	1	Executive Function
IFN-gamma	SIM	-0.0174657	0.0347483	-0.502634	0.615222	0.836701	ALL	1	Executive Function
IL-10RB	SIM	-0.041704	0.0359301	-1.1607	0.245764	0.659573	ALL	1	Executive Function
IL-12B	SIM	-0.0465072	0.0350034	-1.32865	0.183965	0.659573	ALL	1	Executive Function
IL-15RA	SIM	0.0102029	0.0355296	0.287166	0.773986	0.931983	ALL	1	Executive Function
IL-17C	SIM	-0.079725	0.0352832	-2.25958	0.0238476	0.327319	ALL	1	Executive Function
IL-18R1	SIM	0.00965132	0.0349428	0.276203	0.782392	0.931983	ALL	1	Executive Function
IL10	SIM	-0.0414175	0.0347938	-1.19037	0.233901	0.659573	ALL	1	Executive Function
IL18	SIM	0.0210624	0.0357556	0.589067	0.555816	0.836701	ALL	1	Executive Function
IL6	SIM	-0.0714731	0.0359445	-1.98843	0.0467642	0.404201	ALL	1	Executive Function
IL7	SIM	-0.075861	0.0353518	-2.14589	0.0318821	0.36133	ALL	1	Executive Function
IL8	SIM	-0.0544045	0.0372843	-1.45918	0.144515	0.659573	ALL	1	Executive Function
LAP TGF-beta-1	SIM	-0.081548	0.0361464	-2.25605	0.0240676	0.327319	ALL	1	Executive Function
LIF-R	SIM	-0.0991913	0.0348076	-2.8497	0.00437602	0.245347	ALL	1	Executive Function
MCP-1	SIM	-0.0114372	0.0363255	-0.314852	0.752874	0.930826	ALL	1	Executive Function
MCP-2	SIM	-0.00890774	0.0354484	-0.251287	0.801592	0.931983	ALL	1	Executive Function
MCP-4	SIM	-0.0684987	0.036031	-1.9011	0.0572886	0.428258	ALL	1	Executive Function
MMP-1	SIM	0.00110477	0.0356335	0.0310036	0.975267	0.975267	ALL	1	Executive Function
MMP-10	SIM	-0.00635944	0.0348751	-0.182349	0.855309	0.953459	ALL	1	Executive Function
NT-3	SIM	-0.0296231	0.0344121	-0.860833	0.38933	0.778773	ALL	1	Executive Function
OPG	SIM	-0.0234333	0.038197	-0.613486	0.539555	0.836701	ALL	1	Executive Function
OSM	SIM	-0.0206138	0.0348903	-0.590818	0.554643	0.836701	ALL	1	Executive Function
PD-L1	SIM	-0.0418185	0.036638	-1.1414	0.253705	0.659573	ALL	1	Executive Function
SCF	SIM	-0.00540686	0.0343533	-0.15739	0.874938	0.959609	ALL	1	Executive Function
SLAMF1	SIM	-0.0817891	0.0358628	-2.28061	0.0225713	0.327319	ALL	1	Executive Function
STAMBP	SIM	0.00296189	0.0353705	0.0837389	0.933264	0.975267	ALL	1	Executive Function
TGF-alpha	SIM	-0.0617596	0.0347558	-1.77696	0.075575	0.428258	ALL	1	Executive Function
TNF	SIM	-0.0464999	0.0366365	-1.26922	0.204361	0.659573	ALL	1	Executive Function
TNFB	SIM	-0.0400786	0.0344425	-1.16364	0.244571	0.659573	ALL	1	Executive Function
TNFRSF9	SIM	-0.0276269	0.0369876	-0.746922	0.455111	0.801672	ALL	1	Executive Function
TNFSF14	SIM	0.0257735	0.0341865	0.753908	0.450904	0.801672	ALL	1	Executive Function
TRAIL	SIM	0.0235718	0.0336305	0.700907	0.483361	0.801672	ALL	1	Executive Function
TRANCE	SIM	-0.00408743	0.034376	-0.118904	0.905352	0.975267	ALL	1	Executive Function
TWEAK	SIM	-0.0420885	0.0346943	-1.21313	0.225082	0.659573	ALL	1	Executive Function
uPA	SIM	-0.0382714	0.0341119	-1.12194	0.261889	0.659573	ALL	1	Executive Function
VEGFA	SIM	-0.00861338	0.0355644	-0.242191	0.808632	0.931983	ALL	1	Executive Function
4E-BP1	TRAILSBA	0.00575553	0.0372139	0.154661	0.877089	0.91757	ALL	1	Executive Function
ADA	TRAILSBA	0.00882717	0.0365034	0.241818	0.808921	0.859479	ALL	1	Executive Function
AXIN1	TRAILSBA	0.000730384	0.0363866	0.0200729	0.983985	0.983985	ALL	1	Executive Function
CASP-8	TRAILSBA	0.0544642	0.0383724	1.41936	0.155794	0.460609	ALL	1	Executive Function
CCL11	TRAILSBA	0.0578074	0.0379818	1.52198	0.128015	0.414525	ALL	1	Executive Function
CCL19	TRAILSBA	0.0203589	0.0364328	0.558805	0.576295	0.713191	ALL	1	Executive Function
CCL20	TRAILSBA	0.0270797	0.0361485	0.749123	0.453783	0.701301	ALL	1	Executive Function
CCL23	TRAILSBA	0.0212552	0.0363816	0.58423	0.559066	0.713191	ALL	1	Executive Function
CCL25	TRAILSBA	0.0558716	0.0375357	1.48849	0.136621	0.422283	ALL	1	Executive Function
CCL28	TRAILSBA	-0.0212895	0.0381533	-0.557998	0.576845	0.713191	ALL	1	Executive Function
CCL3	TRAILSBA	0.016153	0.0386286	0.418161	0.675829	0.758849	ALL	1	Executive Function
CCL4	TRAILSBA	0.0154253	0.037271	0.413867	0.678971	0.758849	ALL	1	Executive Function
CD244	TRAILSBA	0.034379	0.0363225	0.946495	0.343896	0.653073	ALL	1	Executive Function
CD40	TRAILSBA	0.0224092	0.0371936	0.602502	0.54684	0.713191	ALL	1	Executive Function
CD5	TRAILSBA	0.0456598	0.0382766	1.19289	0.232912	0.586593	ALL	1	Executive Function
CD6	TRAILSBA	0.0586515	0.036694	1.59839	0.109955	0.39728	ALL	1	Executive Function
CD8A	TRAILSBA	0.025314	0.0369746	0.684631	0.493577	0.713191	ALL	1	Executive Function
CDCP1	TRAILSBA	0.0201312	0.042298	0.475936	0.63412	0.756494	ALL	1	Executive Function
CSF-1	TRAILSBA	0.057917	0.0363413	1.59369	0.111005	0.39728	ALL	1	Executive Function
CST5	TRAILSBA	-0.0293411	0.0382684	-0.766719	0.443248	0.701301	ALL	1	Executive Function
CX3CL1	TRAILSBA	0.0404367	0.0367844	1.09929	0.271641	0.610648	ALL	1	Executive Function
CXCL1	TRAILSBA	0.0382703	0.0364053	1.05123	0.293153	0.622951	ALL	1	Executive Function
CXCL10	TRAILSBA	-0.0345709	0.0385636	-0.896466	0.370004	0.653073	ALL	1	Executive Function
CXCL11	TRAILSBA	-0.0286026	0.0367889	-0.777479	0.436876	0.701301	ALL	1	Executive Function
CXCL5	TRAILSBA	0.0444934	0.0371579	1.19741	0.231145	0.586593	ALL	1	Executive Function
CXCL6	TRAILSBA	0.00283633	0.0379294	0.0747792	0.94039	0.954426	ALL	1	Executive Function
CXCL9	TRAILSBA	-0.00428215	0.0425827	-0.100561	0.919899	0.947775	ALL	1	Executive Function
DNER	TRAILSBA	0.0239132	0.0366718	0.652088	0.514345	0.713191	ALL	1	Executive Function
EN-RAGE	TRAILSBA	0.0246922	0.0372597	0.662707	0.507518	0.713191	ALL	1	Executive Function
FGF-19	TRAILSBA	-0.0212277	0.0358572	-0.592008	0.553845	0.713191	ALL	1	Executive Function
FGF-21	TRAILSBA	0.0757598	0.0369435	2.05069	0.040297	0.231238	ALL	1	Executive Function
Flt3L	TRAILSBA	0.0326783	0.0368012	0.88797	0.374557	0.653073	ALL	1	Executive Function
HGF	TRAILSBA	0.0836291	0.038793	2.15578	0.0311011	0.231238	ALL	1	Executive Function
IFN-gamma	TRAILSBA	-0.0209632	0.0363001	-0.577497	0.563604	0.713191	ALL	1	Executive Function
IL-10RB	TRAILSBA	0.0408046	0.0376441	1.08396	0.278384	0.610648	ALL	1	Executive Function
IL-12B	TRAILSBA	0.0278611	0.0365291	0.762709	0.445637	0.701301	ALL	1	Executive Function
IL-15RA	TRAILSBA	0.0246942	0.0370234	0.666988	0.50478	0.713191	ALL	1	Executive Function
IL-17C	TRAILSBA	0.0290525	0.0371464	0.78211	0.43415	0.701301	ALL	1	Executive Function
IL-18R1	TRAILSBA	0.0401418	0.0365356	1.0987	0.271897	0.610648	ALL	1	Executive Function
IL10	TRAILSBA	0.0837107	0.036313	2.30525	0.0211524	0.20548	ALL	1	Executive Function
IL18	TRAILSBA	-0.0752021	0.0373746	-2.01212	0.0442073	0.231238	ALL	1	Executive Function
IL6	TRAILSBA	0.086273	0.0373173	2.31188	0.0207844	0.20548	ALL	1	Executive Function
IL7	TRAILSBA	0.0493682	0.0370503	1.33247	0.182707	0.496964	ALL	1	Executive Function
IL8	TRAILSBA	0.0666631	0.0392575	1.6981	0.0894889	0.357956	ALL	1	Executive Function
LAP TGF-beta-1	TRAILSBA	0.082349	0.0379319	2.17097	0.0299336	0.231238	ALL	1	Executive Function
LIF-R	TRAILSBA	0.105189	0.0366791	2.86783	0.00413296	0.140521	ALL	1	Executive Function
MCP-1	TRAILSBA	0.0690203	0.038093	1.81189	0.0700034	0.340016	ALL	1	Executive Function
MCP-2	TRAILSBA	0.0763126	0.0368097	2.07316	0.038157	0.231238	ALL	1	Executive Function
MCP-4	TRAILSBA	0.11503	0.0374183	3.07418	0.00211084	0.140521	ALL	1	Executive Function
MMP-1	TRAILSBA	0.0147558	0.0371473	0.397224	0.691202	0.758849	ALL	1	Executive Function
MMP-10	TRAILSBA	0.0336233	0.0365708	0.919402	0.357885	0.653073	ALL	1	Executive Function
NT-3	TRAILSBA	0.07246	0.0359582	2.01512	0.0438924	0.231238	ALL	1	Executive Function
OPG	TRAILSBA	0.0133376	0.04001	0.333358	0.738864	0.797504	ALL	1	Executive Function
OSM	TRAILSBA	0.0637205	0.0364172	1.74973	0.0801641	0.347831	ALL	1	Executive Function
PD-L1	TRAILSBA	-0.0349073	0.0381875	-0.914102	0.360663	0.653073	ALL	1	Executive Function
SCF	TRAILSBA	0.0891915	0.0357821	2.49263	0.0126802	0.172451	ALL	1	Executive Function
SLAMF1	TRAILSBA	0.0653854	0.0375758	1.74009	0.0818427	0.347831	ALL	1	Executive Function
STAMBP	TRAILSBA	0.0265781	0.037047	0.717417	0.473117	0.713191	ALL	1	Executive Function
TGF-alpha	TRAILSBA	0.0971132	0.0362476	2.67917	0.00738059	0.147512	ALL	1	Executive Function
TNF	TRAILSBA	0.059529	0.0382486	1.55637	0.11962	0.406709	ALL	1	Executive Function
TNFB	TRAILSBA	0.018167	0.0359986	0.504658	0.613799	0.745328	ALL	1	Executive Function
TNFRSF9	TRAILSBA	0.034672	0.0387086	0.89572	0.370402	0.653073	ALL	1	Executive Function
TNFSF14	TRAILSBA	0.0482957	0.0356006	1.3566	0.174908	0.495573	ALL	1	Executive Function
TRAIL	TRAILSBA	0.040881	0.0350934	1.16492	0.244052	0.592699	ALL	1	Executive Function
TRANCE	TRAILSBA	0.0367025	0.0359137	1.02196	0.306797	0.632189	ALL	1	Executive Function
TWEAK	TRAILSBA	0.0143741	0.0362718	0.396289	0.691892	0.758849	ALL	1	Executive Function
uPA	TRAILSBA	0.0147274	0.0357421	0.412046	0.680306	0.758849	ALL	1	Executive Function
VEGFA	TRAILSBA	0.0972528	0.0370555	2.62452	0.0086772	0.147512	ALL	1	Executive Function
4E-BP1	HVOT	-0.00870317	0.0375082	-0.232034	0.816512	0.953167	ALL	1	Visuospatial
ADA	HVOT	-0.000799547	0.0376489	-0.021237	0.983057	0.989717	ALL	1	Visuospatial
AXIN1	HVOT	0.0623074	0.0374048	1.66576	0.0957614	0.708914	ALL	1	Visuospatial
CASP-8	HVOT	0.0142532	0.0394352	0.361434	0.717775	0.953167	ALL	1	Visuospatial
CCL11	HVOT	-0.0840135	0.0390183	-2.15318	0.0313044	0.425739	ALL	1	Visuospatial
CCL19	HVOT	-0.0563607	0.0373464	-1.50913	0.131265	0.748742	ALL	1	Visuospatial
CCL20	HVOT	-0.0304138	0.0368439	-0.825476	0.409101	0.818203	ALL	1	Visuospatial
CCL23	HVOT	0.0459016	0.0374597	1.22536	0.22044	0.748742	ALL	1	Visuospatial
CCL25	HVOT	-0.0217498	0.0384795	-0.565232	0.571916	0.948544	ALL	1	Visuospatial
CCL28	HVOT	-0.0481685	0.0392987	-1.2257	0.220311	0.748742	ALL	1	Visuospatial
CCL3	HVOT	-0.0214198	0.0394975	-0.542308	0.587606	0.951363	ALL	1	Visuospatial
CCL4	HVOT	-0.0343614	0.0379031	-0.906559	0.36464	0.794106	ALL	1	Visuospatial
CD244	HVOT	0.02903	0.0374282	0.775617	0.437975	0.843907	ALL	1	Visuospatial
CD40	HVOT	0.010825	0.0383436	0.282315	0.777702	0.953167	ALL	1	Visuospatial
CD5	HVOT	0.0431573	0.0392458	1.09967	0.271477	0.769185	ALL	1	Visuospatial
CD6	HVOT	0.0138453	0.0376489	0.367749	0.713061	0.953167	ALL	1	Visuospatial
CD8A	HVOT	-0.0429682	0.0376093	-1.14249	0.253251	0.748742	ALL	1	Visuospatial
CDCP1	HVOT	-0.00698577	0.0434183	-0.160895	0.872176	0.953167	ALL	1	Visuospatial
CSF-1	HVOT	0.0366339	0.037516	0.976486	0.328824	0.794106	ALL	1	Visuospatial
CST5	HVOT	-0.0296963	0.0390328	-0.760803	0.446775	0.843907	ALL	1	Visuospatial
CX3CL1	HVOT	0.00696044	0.0378159	0.184061	0.853965	0.953167	ALL	1	Visuospatial
CXCL1	HVOT	0.0127966	0.0373368	0.342736	0.731797	0.953167	ALL	1	Visuospatial
CXCL10	HVOT	-0.00512088	0.0395962	-0.129328	0.897098	0.953167	ALL	1	Visuospatial
CXCL11	HVOT	-0.0637535	0.0375206	-1.69916	0.0892886	0.708914	ALL	1	Visuospatial
CXCL5	HVOT	0.000492229	0.0381922	0.0128882	0.989717	0.989717	ALL	1	Visuospatial
CXCL6	HVOT	-0.026926	0.0388185	-0.69364	0.487908	0.856119	ALL	1	Visuospatial
CXCL9	HVOT	-0.0394637	0.0435978	-0.905175	0.365373	0.794106	ALL	1	Visuospatial
DNER	HVOT	-0.0463044	0.0376595	-1.22956	0.218864	0.748742	ALL	1	Visuospatial
EN-RAGE	HVOT	-0.0223892	0.0384863	-0.581747	0.560737	0.948544	ALL	1	Visuospatial
FGF-19	HVOT	0.0492013	0.0367904	1.33734	0.181112	0.748742	ALL	1	Visuospatial
FGF-21	HVOT	0.00314242	0.0379089	0.0828941	0.933936	0.97704	ALL	1	Visuospatial
Flt3L	HVOT	-0.0477471	0.037812	-1.26275	0.206679	0.748742	ALL	1	Visuospatial
HGF	HVOT	-0.0686495	0.0398827	-1.72129	0.0851991	0.708914	ALL	1	Visuospatial
IFN-gamma	HVOT	0.0370776	0.0371721	0.997457	0.318543	0.794106	ALL	1	Visuospatial
IL-10RB	HVOT	-0.0278949	0.0386504	-0.721724	0.470464	0.856119	ALL	1	Visuospatial
IL-12B	HVOT	0.00985705	0.0373895	0.263632	0.792064	0.953167	ALL	1	Visuospatial
IL-15RA	HVOT	-0.0110164	0.0381683	-0.288626	0.772868	0.953167	ALL	1	Visuospatial
IL-17C	HVOT	-0.0616145	0.0379252	-1.62463	0.10424	0.708914	ALL	1	Visuospatial
IL-18R1	HVOT	-0.00761505	0.0374548	-0.203313	0.83889	0.953167	ALL	1	Visuospatial
IL10	HVOT	-0.0124711	0.0373338	-0.334042	0.738348	0.953167	ALL	1	Visuospatial
IL18	HVOT	-0.016953	0.038294	-0.442706	0.657978	0.953167	ALL	1	Visuospatial
IL6	HVOT	-0.0626583	0.0385689	-1.62458	0.104252	0.708914	ALL	1	Visuospatial
IL7	HVOT	0.0123539	0.0380769	0.324446	0.7456	0.953167	ALL	1	Visuospatial
IL8	HVOT	-0.106858	0.0396515	-2.69493	0.00704038	0.159582	ALL	1	Visuospatial
LAP TGF-beta-1	HVOT	-0.0498362	0.0388598	-1.28246	0.199681	0.748742	ALL	1	Visuospatial
LIF-R	HVOT	-0.0896443	0.0375891	-2.38485	0.0170861	0.290464	ALL	1	Visuospatial
MCP-1	HVOT	-0.112692	0.0389767	-2.89127	0.0038369	0.130455	ALL	1	Visuospatial
MCP-2	HVOT	-0.0362931	0.0379826	-0.955521	0.339314	0.794106	ALL	1	Visuospatial
MCP-4	HVOT	-0.134638	0.0386648	-3.48219	0.000497336	0.0338189	ALL	1	Visuospatial
MMP-1	HVOT	-0.0263249	0.0382238	-0.688704	0.491009	0.856119	ALL	1	Visuospatial
MMP-10	HVOT	0.0426757	0.0372723	1.14497	0.252222	0.748742	ALL	1	Visuospatial
NT-3	HVOT	0.00882817	0.03719	0.23738	0.812362	0.953167	ALL	1	Visuospatial
OPG	HVOT	-0.0200731	0.0413725	-0.485181	0.627548	0.953167	ALL	1	Visuospatial
OSM	HVOT	-0.0441528	0.0372417	-1.18557	0.235791	0.748742	ALL	1	Visuospatial
PD-L1	HVOT	0.0342811	0.0394927	0.868035	0.385375	0.794106	ALL	1	Visuospatial
SCF	HVOT	0.046402	0.0367765	1.26173	0.207046	0.748742	ALL	1	Visuospatial
SLAMF1	HVOT	-0.0182918	0.0388182	-0.471218	0.637485	0.953167	ALL	1	Visuospatial
STAMBP	HVOT	0.00185851	0.0378496	0.0491026	0.960838	0.989717	ALL	1	Visuospatial
TGF-alpha	HVOT	-0.0442243	0.0373766	-1.18321	0.236727	0.748742	ALL	1	Visuospatial
TNF	HVOT	-0.0393457	0.0392482	-1.00248	0.31611	0.794106	ALL	1	Visuospatial
TNFB	HVOT	-0.0497558	0.036944	-1.34679	0.178048	0.748742	ALL	1	Visuospatial
TNFRSF9	HVOT	0.00709222	0.0394777	0.179651	0.857426	0.953167	ALL	1	Visuospatial
TNFSF14	HVOT	0.0127147	0.0367306	0.346161	0.729222	0.953167	ALL	1	Visuospatial
TRAIL	HVOT	0.0375514	0.0360625	1.04129	0.297742	0.794106	ALL	1	Visuospatial
TRANCE	HVOT	-0.00840937	0.0370075	-0.227234	0.820242	0.953167	ALL	1	Visuospatial
TWEAK	HVOT	-0.00782589	0.03745	-0.208969	0.834472	0.953167	ALL	1	Visuospatial
uPA	HVOT	-0.0322627	0.0368416	-0.875713	0.381186	0.794106	ALL	1	Visuospatial
VEGFA	HVOT	0.00517561	0.0383718	0.13488	0.892706	0.953167	ALL	1	Visuospatial
4E-BP1	LAN_domain	0.023875	0.0200315	1.19187	0.233312	0.922957	ALL	1	Language
ADA	LAN_domain	-0.0133969	0.0198461	-0.675038	0.499651	0.922957	ALL	1	Language
AXIN1	LAN_domain	0.0454857	0.0198902	2.28684	0.0222054	0.337887	ALL	1	Language
CASP-8	LAN_domain	0.0115156	0.0210626	0.54673	0.584565	0.922957	ALL	1	Language
CCL11	LAN_domain	0.0174648	0.0205337	0.850543	0.395023	0.922957	ALL	1	Language
CCL19	LAN_domain	-0.00969737	0.0200112	-0.484598	0.627962	0.922957	ALL	1	Language
CCL20	LAN_domain	-0.0184471	0.0196108	-0.940659	0.34688	0.922957	ALL	1	Language
CCL23	LAN_domain	0.014695	0.0199413	0.736914	0.461175	0.922957	ALL	1	Language
CCL25	LAN_domain	0.00287659	0.0205642	0.139883	0.888752	0.933557	ALL	1	Language
CCL28	LAN_domain	-0.00929752	0.0210008	-0.442722	0.657967	0.922957	ALL	1	Language
CCL3	LAN_domain	0.0127664	0.0210317	0.607007	0.543846	0.922957	ALL	1	Language
CCL4	LAN_domain	0.00303479	0.020053	0.151338	0.879709	0.933557	ALL	1	Language
CD244	LAN_domain	-0.0166125	0.0200218	-0.829718	0.406698	0.922957	ALL	1	Language
CD40	LAN_domain	0.0106041	0.0204501	0.518533	0.604086	0.922957	ALL	1	Language
CD5	LAN_domain	0.00283518	0.020954	0.135305	0.892371	0.933557	ALL	1	Language
CD6	LAN_domain	-0.0161093	0.0201451	-0.799664	0.423905	0.922957	ALL	1	Language
CD8A	LAN_domain	-0.0073264	0.0197734	-0.370518	0.710997	0.922957	ALL	1	Language
CDCP1	LAN_domain	0.0256888	0.0229632	1.11869	0.263271	0.922957	ALL	1	Language
CSF-1	LAN_domain	0.0371936	0.0199045	1.8686	0.0616779	0.599156	ALL	1	Language
CST5	LAN_domain	-0.00637342	0.0209497	-0.304225	0.760956	0.93148	ALL	1	Language
CX3CL1	LAN_domain	0.00705435	0.0201642	0.349845	0.726455	0.922957	ALL	1	Language
CXCL1	LAN_domain	-0.0233767	0.0199978	-1.16896	0.242418	0.922957	ALL	1	Language
CXCL10	LAN_domain	0.0184888	0.0212067	0.871841	0.383295	0.922957	ALL	1	Language
CXCL11	LAN_domain	-0.00599152	0.0202301	-0.296169	0.767101	0.93148	ALL	1	Language
CXCL5	LAN_domain	-0.0320801	0.0202129	-1.58711	0.112487	0.685133	ALL	1	Language
CXCL6	LAN_domain	-0.0367189	0.0203806	-1.80166	0.0715993	0.608594	ALL	1	Language
CXCL9	LAN_domain	-0.0019047	0.0234459	-0.0812381	0.935253	0.949212	ALL	1	Language
DNER	LAN_domain	-0.00720035	0.0199617	-0.360708	0.718317	0.922957	ALL	1	Language
EN-RAGE	LAN_domain	-0.00677881	0.0198663	-0.341222	0.732937	0.922957	ALL	1	Language
FGF-19	LAN_domain	-0.00325883	0.0196409	-0.165921	0.868219	0.933557	ALL	1	Language
FGF-21	LAN_domain	-0.0121322	0.0203595	-0.595899	0.551242	0.922957	ALL	1	Language
Flt3L	LAN_domain	-0.0170458	0.0201679	-0.845198	0.398	0.922957	ALL	1	Language
HGF	LAN_domain	0.00952797	0.0207923	0.458245	0.646776	0.922957	ALL	1	Language
IFN-gamma	LAN_domain	0.0465694	0.0198312	2.34829	0.0188597	0.337887	ALL	1	Language
IL-10RB	LAN_domain	-0.00889198	0.0207597	-0.428328	0.668412	0.922957	ALL	1	Language
IL-12B	LAN_domain	0.0103388	0.0202064	0.511658	0.60889	0.922957	ALL	1	Language
IL-15RA	LAN_domain	-0.0161954	0.0204008	-0.79386	0.427277	0.922957	ALL	1	Language
IL-17C	LAN_domain	-0.0220712	0.0198854	-1.10992	0.267033	0.922957	ALL	1	Language
IL-18R1	LAN_domain	0.00886354	0.0199098	0.445185	0.656186	0.922957	ALL	1	Language
IL10	LAN_domain	-0.0654158	0.0196579	-3.3277	0.00087565	0.0595442	ALL	1	Language
IL18	LAN_domain	0.0045231	0.0197759	0.228718	0.819088	0.933557	ALL	1	Language
IL6	LAN_domain	-0.0113738	0.0206309	-0.551298	0.581429	0.922957	ALL	1	Language
IL7	LAN_domain	0.00330483	0.020346	0.162432	0.870966	0.933557	ALL	1	Language
IL8	LAN_domain	-0.0205764	0.0212736	-0.967226	0.333431	0.922957	ALL	1	Language
LAP TGF-beta-1	LAN_domain	-0.0218356	0.0206492	-1.05746	0.290303	0.922957	ALL	1	Language
LIF-R	LAN_domain	-0.0523623	0.0200016	-2.61791	0.00884704	0.300799	ALL	1	Language
MCP-1	LAN_domain	0.00197726	0.0208736	0.0947257	0.924533	0.949212	ALL	1	Language
MCP-2	LAN_domain	0.0113433	0.0204221	0.55544	0.578594	0.922957	ALL	1	Language
MCP-4	LAN_domain	-0.00318227	0.0206973	-0.153753	0.877805	0.933557	ALL	1	Language
MMP-1	LAN_domain	0.00473607	0.020457	0.231513	0.816916	0.933557	ALL	1	Language
MMP-10	LAN_domain	0.0335024	0.0199146	1.6823	0.0925103	0.668429	ALL	1	Language
NT-3	LAN_domain	-0.0081755	0.0197139	-0.414708	0.678356	0.922957	ALL	1	Language
OPG	LAN_domain	0.0191946	0.0217236	0.883582	0.376922	0.922957	ALL	1	Language
OSM	LAN_domain	0.00769392	0.0200619	0.383509	0.701343	0.922957	ALL	1	Language
PD-L1	LAN_domain	0.0257585	0.020389	1.26335	0.206462	0.922957	ALL	1	Language
SCF	LAN_domain	-0.00422607	0.0197429	-0.214055	0.830504	0.933557	ALL	1	Language
SLAMF1	LAN_domain	0.000887626	0.0201576	0.0440344	0.964877	0.964877	ALL	1	Language
STAMBP	LAN_domain	0.0263402	0.0201528	1.30702	0.191204	0.922957	ALL	1	Language
TGF-alpha	LAN_domain	-0.0327805	0.019829	-1.65316	0.0982984	0.668429	ALL	1	Language
TNF	LAN_domain	-0.0199172	0.020958	-0.950342	0.341938	0.922957	ALL	1	Language
TNFB	LAN_domain	-0.0156443	0.019637	-0.796672	0.425641	0.922957	ALL	1	Language
TNFRSF9	LAN_domain	-0.0133453	0.0212077	-0.629264	0.529176	0.922957	ALL	1	Language
TNFSF14	LAN_domain	0.0438759	0.0195542	2.24381	0.0248446	0.337887	ALL	1	Language
TRAIL	LAN_domain	-0.00691599	0.0192336	-0.359578	0.719163	0.922957	ALL	1	Language
TRANCE	LAN_domain	-0.040359	0.0196534	-2.05354	0.0400206	0.453566	ALL	1	Language
TWEAK	LAN_domain	-0.0308447	0.0198872	-1.55098	0.120906	0.685133	ALL	1	Language
uPA	LAN_domain	-0.0275327	0.0195163	-1.41075	0.158318	0.828126	ALL	1	Language
VEGFA	LAN_domain	0.0147779	0.0204443	0.72284	0.469778	0.922957	ALL	1	Language
4E-BP1	BNT	0.0256825	0.0335608	0.765254	0.44412	0.881274	ALL	1	Language
ADA	BNT	-0.0471385	0.0334232	-1.41035	0.158435	0.769542	ALL	1	Language
AXIN1	BNT	0.0751923	0.0331786	2.26629	0.0234337	0.265582	ALL	1	Language
CASP-8	BNT	-0.00801918	0.0351051	-0.228433	0.819309	0.946246	ALL	1	Language
CCL11	BNT	0.0224794	0.0346734	0.648319	0.516778	0.881274	ALL	1	Language
CCL19	BNT	-0.00914766	0.033363	-0.274186	0.783941	0.946246	ALL	1	Language
CCL20	BNT	-0.0346637	0.0329419	-1.05227	0.292677	0.881274	ALL	1	Language
CCL23	BNT	0.0137563	0.0333448	0.412546	0.67994	0.946246	ALL	1	Language
CCL25	BNT	-0.0030741	0.0343297	-0.0895462	0.928648	0.959182	ALL	1	Language
CCL28	BNT	-0.0207853	0.0349655	-0.594453	0.552209	0.894053	ALL	1	Language
CCL3	BNT	0.0115636	0.0353313	0.327289	0.743449	0.946246	ALL	1	Language
CCL4	BNT	-0.0113369	0.0339694	-0.333738	0.738577	0.946246	ALL	1	Language
CD244	BNT	-0.0278231	0.0333633	-0.833943	0.404313	0.881274	ALL	1	Language
CD40	BNT	0.0111588	0.0339799	0.328395	0.742613	0.946246	ALL	1	Language
CD5	BNT	0.00794631	0.0350068	0.226993	0.820429	0.946246	ALL	1	Language
CD6	BNT	-0.0235472	0.0335364	-0.702138	0.482593	0.881274	ALL	1	Language
CD8A	BNT	-0.0306712	0.0336464	-0.911573	0.361994	0.881274	ALL	1	Language
CDCP1	BNT	0.0453728	0.0385232	1.17781	0.238874	0.881274	ALL	1	Language
CSF-1	BNT	0.0775626	0.0331724	2.33816	0.0193787	0.263551	ALL	1	Language
CST5	BNT	-0.0233284	0.0348806	-0.668808	0.503618	0.881274	ALL	1	Language
CX3CL1	BNT	-0.00757252	0.0335982	-0.225385	0.82168	0.946246	ALL	1	Language
CXCL1	BNT	-0.0290884	0.0334454	-0.869728	0.384449	0.881274	ALL	1	Language
CXCL10	BNT	0.0250933	0.0352721	0.71142	0.476824	0.881274	ALL	1	Language
CXCL11	BNT	-0.0179289	0.0336678	-0.532524	0.594363	0.918561	ALL	1	Language
CXCL5	BNT	-0.0213901	0.0341729	-0.625937	0.531356	0.881274	ALL	1	Language
CXCL6	BNT	-0.0592187	0.0346669	-1.70822	0.0875953	0.541498	ALL	1	Language
CXCL9	BNT	-0.00764366	0.0390363	-0.195809	0.84476	0.946246	ALL	1	Language
DNER	BNT	-0.0400439	0.033555	-1.19338	0.232721	0.881274	ALL	1	Language
EN-RAGE	BNT	-0.0101975	0.0341317	-0.298769	0.765116	0.946246	ALL	1	Language
FGF-19	BNT	-0.0062472	0.0327764	-0.190601	0.848838	0.946246	ALL	1	Language
FGF-21	BNT	0.000628702	0.0339396	0.0185242	0.985221	0.985221	ALL	1	Language
Flt3L	BNT	-0.0291314	0.0337132	-0.864094	0.387536	0.881274	ALL	1	Language
HGF	BNT	0.0225312	0.0353198	0.637919	0.523526	0.881274	ALL	1	Language
IFN-gamma	BNT	0.077581	0.0330793	2.34531	0.0190115	0.263551	ALL	1	Language
IL-10RB	BNT	-0.00922245	0.0343778	-0.268268	0.788493	0.946246	ALL	1	Language
IL-12B	BNT	0.0137384	0.0335019	0.41008	0.681748	0.946246	ALL	1	Language
IL-15RA	BNT	-0.0345325	0.0339338	-1.01764	0.308848	0.881274	ALL	1	Language
IL-17C	BNT	-0.067696	0.0337585	-2.00531	0.0449304	0.381909	ALL	1	Language
IL-18R1	BNT	0.0185694	0.0333984	0.555997	0.578213	0.914383	ALL	1	Language
IL10	BNT	-0.100228	0.0330596	-3.03174	0.00243145	0.165339	ALL	1	Language
IL18	BNT	-0.0146395	0.0341818	-0.428283	0.668445	0.946246	ALL	1	Language
IL6	BNT	-0.024101	0.0344492	-0.699612	0.48417	0.881274	ALL	1	Language
IL7	BNT	0.0088344	0.0339078	0.260542	0.794446	0.946246	ALL	1	Language
IL8	BNT	-0.0325417	0.0356735	-0.912209	0.361659	0.881274	ALL	1	Language
LAP TGF-beta-1	BNT	-0.0297855	0.0346666	-0.859198	0.390231	0.881274	ALL	1	Language
LIF-R	BNT	-0.0895829	0.0332919	-2.69083	0.0071275	0.242335	ALL	1	Language
MCP-1	BNT	-0.00379276	0.034729	-0.10921	0.913036	0.959182	ALL	1	Language
MCP-2	BNT	0.00580229	0.0338868	0.171226	0.864046	0.947664	ALL	1	Language
MCP-4	BNT	-0.0292016	0.0345207	-0.845916	0.397599	0.881274	ALL	1	Language
MMP-1	BNT	0.00404481	0.0340603	0.118755	0.90547	0.959182	ALL	1	Language
MMP-10	BNT	0.0505578	0.0332763	1.51933	0.128678	0.673087	ALL	1	Language
NT-3	BNT	-0.0122073	0.0329074	-0.370958	0.710668	0.946246	ALL	1	Language
OPG	BNT	0.0599468	0.0364431	1.64494	0.0999819	0.566564	ALL	1	Language
OSM	BNT	-0.00288984	0.033361	-0.0866233	0.930971	0.959182	ALL	1	Language
PD-L1	BNT	0.0305109	0.0350347	0.870875	0.383822	0.881274	ALL	1	Language
SCF	BNT	-0.00139718	0.0328392	-0.042546	0.966063	0.980482	ALL	1	Language
SLAMF1	BNT	-0.0259425	0.0344026	-0.754086	0.450797	0.881274	ALL	1	Language
STAMBP	BNT	0.0296308	0.0337909	0.876888	0.380547	0.881274	ALL	1	Language
TGF-alpha	BNT	-0.0616987	0.0332121	-1.85772	0.0632089	0.439204	ALL	1	Language
TNF	BNT	-0.0375376	0.0350319	-1.07153	0.283933	0.881274	ALL	1	Language
TNFB	BNT	-0.0336631	0.0329299	-1.02227	0.306655	0.881274	ALL	1	Language
TNFRSF9	BNT	-0.0246817	0.0353563	-0.698084	0.485125	0.881274	ALL	1	Language
TNFSF14	BNT	0.0796055	0.0325403	2.44637	0.0144304	0.263551	ALL	1	Language
TRAIL	BNT	-0.01145	0.0321565	-0.35607	0.721788	0.946246	ALL	1	Language
TRANCE	BNT	-0.060572	0.0327754	-1.84809	0.0645888	0.439204	ALL	1	Language
TWEAK	BNT	-0.0716642	0.0330803	-2.16637	0.030283	0.294177	ALL	1	Language
uPA	BNT	-0.0329579	0.0326093	-1.01069	0.312164	0.881274	ALL	1	Language
VEGFA	BNT	0.0330568	0.0339688	0.973152	0.330478	0.881274	ALL	1	Language
4E-BP1	MEM_domain	0.0156171	0.0447029	0.349353	0.726824	0.955072	E2	1	Memory
ADA	MEM_domain	-0.0784403	0.0432379	-1.81416	0.0696536	0.793639	E2	1	Memory
AXIN1	MEM_domain	0.0309255	0.0402242	0.768828	0.441995	0.955072	E2	1	Memory
CASP-8	MEM_domain	0.0160319	0.0457884	0.35013	0.726241	0.955072	E2	1	Memory
CCL11	MEM_domain	-0.0667724	0.0476053	-1.40262	0.160729	0.955072	E2	1	Memory
CCL19	MEM_domain	-0.121413	0.0459844	-2.64032	0.00828282	0.481726	E2	1	Memory
CCL20	MEM_domain	0.0209438	0.0442004	0.473836	0.635617	0.955072	E2	1	Memory
CCL23	MEM_domain	-0.000857665	0.0424731	-0.0201931	0.983889	0.995699	E2	1	Memory
CCL25	MEM_domain	0.0417122	0.0458547	0.90966	0.363002	0.955072	E2	1	Memory
CCL28	MEM_domain	-0.044068	0.046985	-0.937916	0.348288	0.955072	E2	1	Memory
CCL3	MEM_domain	-0.0116338	0.0422887	-0.275104	0.783237	0.978682	E2	1	Memory
CCL4	MEM_domain	-0.0319999	0.0389221	-0.822152	0.410991	0.955072	E2	1	Memory
CD244	MEM_domain	0.0206533	0.0468606	0.44074	0.659401	0.955072	E2	1	Memory
CD40	MEM_domain	0.0465823	0.0529664	0.879468	0.379147	0.955072	E2	1	Memory
CD5	MEM_domain	-0.0351584	0.0564272	-0.623075	0.533235	0.955072	E2	1	Memory
CD6	MEM_domain	-0.0229961	0.0451343	-0.509505	0.610399	0.955072	E2	1	Memory
CD8A	MEM_domain	0.0342165	0.0415616	0.823273	0.410353	0.955072	E2	1	Memory
CDCP1	MEM_domain	0.0037737	0.045561	0.0828275	0.933989	0.99026	E2	1	Memory
CSF-1	MEM_domain	0.00976993	0.0472904	0.206594	0.836327	0.980521	E2	1	Memory
CST5	MEM_domain	-0.0613854	0.0415214	-1.4784	0.1393	0.955072	E2	1	Memory
CX3CL1	MEM_domain	-0.0222271	0.0499887	-0.444642	0.656578	0.955072	E2	1	Memory
CXCL1	MEM_domain	-0.0133306	0.0408865	-0.326039	0.744395	0.955072	E2	1	Memory
CXCL10	MEM_domain	-0.00398111	0.0441722	-0.0901271	0.928186	0.99026	E2	1	Memory
CXCL11	MEM_domain	-0.0314391	0.0405611	-0.775103	0.438279	0.955072	E2	1	Memory
CXCL5	MEM_domain	0.0199907	0.0420585	0.475307	0.634568	0.955072	E2	1	Memory
CXCL6	MEM_domain	-0.0292197	0.040239	-0.726155	0.467744	0.955072	E2	1	Memory
CXCL9	MEM_domain	0.0173248	0.0509944	0.339739	0.734053	0.955072	E2	1	Memory
DNER	MEM_domain	-0.0457484	0.0435594	-1.05025	0.293601	0.955072	E2	1	Memory
EN-RAGE	MEM_domain	-0.034769	0.0404084	-0.860439	0.389547	0.955072	E2	1	Memory
FGF-19	MEM_domain	-0.0133979	0.0395689	-0.338597	0.734913	0.955072	E2	1	Memory
FGF-21	MEM_domain	0.0545932	0.0429375	1.27146	0.203566	0.955072	E2	1	Memory
Flt3L	MEM_domain	0.00262815	0.0420427	0.0625113	0.950156	0.99026	E2	1	Memory
HGF	MEM_domain	-0.00619432	0.0432667	-0.143166	0.886159	0.99026	E2	1	Memory
IFN-gamma	MEM_domain	0.045193	0.0399151	1.13223	0.257538	0.955072	E2	1	Memory
IL-10RB	MEM_domain	-0.0182753	0.0483256	-0.378171	0.705304	0.955072	E2	1	Memory
IL-12B	MEM_domain	0.0280032	0.0436545	0.641475	0.521214	0.955072	E2	1	Memory
IL-15RA	MEM_domain	-0.00454609	0.0416457	-0.109161	0.913075	0.99026	E2	1	Memory
IL-17C	MEM_domain	0.0185358	0.0477413	0.388254	0.697828	0.955072	E2	1	Memory
IL-18R1	MEM_domain	-0.0426836	0.038114	-1.11989	0.26276	0.955072	E2	1	Memory
IL10	MEM_domain	-0.108727	0.0443245	-2.45297	0.0141684	0.481726	E2	1	Memory
IL18	MEM_domain	-0.00193465	0.0397016	-0.0487298	0.961135	0.99026	E2	1	Memory
IL6	MEM_domain	-0.00970494	0.0446544	-0.217335	0.827948	0.980521	E2	1	Memory
IL7	MEM_domain	-0.022963	0.0432473	-0.53097	0.595439	0.955072	E2	1	Memory
IL8	MEM_domain	-0.0491181	0.0441742	-1.11192	0.266173	0.955072	E2	1	Memory
LAP TGF-beta-1	MEM_domain	0.0143413	0.0437547	0.327766	0.743089	0.955072	E2	1	Memory
LIF-R	MEM_domain	0.0339104	0.0413135	0.820809	0.411755	0.955072	E2	1	Memory
MCP-1	MEM_domain	-0.0902966	0.0430564	-2.09717	0.0359785	0.611635	E2	1	Memory
MCP-2	MEM_domain	-0.0426373	0.0407675	-1.04587	0.295623	0.955072	E2	1	Memory
MCP-4	MEM_domain	-0.0549625	0.0449245	-1.22344	0.221163	0.955072	E2	1	Memory
MMP-1	MEM_domain	0.0342033	0.0522599	0.654484	0.5128	0.955072	E2	1	Memory
MMP-10	MEM_domain	-0.000245897	0.04562	-0.00539012	0.995699	0.995699	E2	1	Memory
NT-3	MEM_domain	-0.0406635	0.048437	-0.839514	0.401181	0.955072	E2	1	Memory
OPG	MEM_domain	-0.0127316	0.0509756	-0.249759	0.802774	0.978682	E2	1	Memory
OSM	MEM_domain	-0.0394015	0.0415455	-0.948392	0.34293	0.955072	E2	1	Memory
PD-L1	MEM_domain	0.00575668	0.043999	0.130836	0.895905	0.99026	E2	1	Memory
SCF	MEM_domain	-0.0203985	0.04182	-0.487768	0.625714	0.955072	E2	1	Memory
SLAMF1	MEM_domain	-0.0267872	0.0457676	-0.585287	0.558355	0.955072	E2	1	Memory
STAMBP	MEM_domain	0.024516	0.0408241	0.600529	0.548154	0.955072	E2	1	Memory
TGF-alpha	MEM_domain	-0.0104658	0.042609	-0.245624	0.805973	0.978682	E2	1	Memory
TNF	MEM_domain	0.0210583	0.0439691	0.478933	0.631986	0.955072	E2	1	Memory
TNFB	MEM_domain	-0.0831306	0.0458845	-1.81174	0.0700269	0.793639	E2	1	Memory
TNFRSF9	MEM_domain	0.0166553	0.0471186	0.353477	0.723731	0.955072	E2	1	Memory
TNFSF14	MEM_domain	-0.00636941	0.0387247	-0.164479	0.869354	0.99026	E2	1	Memory
TRAIL	MEM_domain	-0.0363941	0.0396893	-0.916976	0.359155	0.955072	E2	1	Memory
TRANCE	MEM_domain	-0.0652082	0.0423781	-1.53873	0.123871	0.955072	E2	1	Memory
TWEAK	MEM_domain	-0.0820864	0.0376515	-2.18017	0.0292452	0.611635	E2	1	Memory
uPA	MEM_domain	0.0150325	0.0391336	0.384133	0.70088	0.955072	E2	1	Memory
VEGFA	MEM_domain	-0.0266559	0.0430752	-0.618823	0.536033	0.955072	E2	1	Memory
4E-BP1	LMD	0.0239505	0.112435	0.213017	0.831313	0.97551	E2	1	Memory
ADA	LMD	-0.205163	0.110474	-1.85711	0.0632959	0.950099	E2	1	Memory
AXIN1	LMD	0.0791593	0.10412	0.760267	0.447095	0.950099	E2	1	Memory
CASP-8	LMD	0.0276461	0.113863	0.2428	0.80816	0.97551	E2	1	Memory
CCL11	LMD	-0.00304552	0.128011	-0.0237911	0.981019	0.981019	E2	1	Memory
CCL19	LMD	-0.241059	0.120665	-1.99776	0.0457429	0.950099	E2	1	Memory
CCL20	LMD	0.0151799	0.119699	0.126817	0.899085	0.97551	E2	1	Memory
CCL23	LMD	0.0522698	0.110008	0.475144	0.634684	0.950099	E2	1	Memory
CCL25	LMD	0.101274	0.115078	0.880046	0.378834	0.950099	E2	1	Memory
CCL28	LMD	0.0339155	0.121337	0.279515	0.77985	0.97551	E2	1	Memory
CCL3	LMD	0.0531156	0.107606	0.493614	0.621579	0.950099	E2	1	Memory
CCL4	LMD	-0.0145913	0.0982583	-0.148499	0.881949	0.97551	E2	1	Memory
CD244	LMD	0.0320741	0.11553	0.277626	0.7813	0.97551	E2	1	Memory
CD40	LMD	0.119618	0.126731	0.943877	0.345232	0.950099	E2	1	Memory
CD5	LMD	0.0833314	0.142453	0.584974	0.558565	0.950099	E2	1	Memory
CD6	LMD	0.0128711	0.117843	0.109223	0.913026	0.97551	E2	1	Memory
CD8A	LMD	0.112583	0.10899	1.03297	0.301618	0.950099	E2	1	Memory
CDCP1	LMD	-0.0192243	0.115536	-0.166392	0.867849	0.97551	E2	1	Memory
CSF-1	LMD	0.0712628	0.122292	0.582726	0.560078	0.950099	E2	1	Memory
CST5	LMD	0.0184529	0.107237	0.172076	0.863378	0.97551	E2	1	Memory
CX3CL1	LMD	0.0654891	0.12731	0.514408	0.606967	0.950099	E2	1	Memory
CXCL1	LMD	-0.12357	0.104716	-1.18005	0.23798	0.950099	E2	1	Memory
CXCL10	LMD	0.053969	0.111508	0.48399	0.628393	0.950099	E2	1	Memory
CXCL11	LMD	-0.0495242	0.1034	-0.478959	0.631968	0.950099	E2	1	Memory
CXCL5	LMD	-0.052388	0.109141	-0.480002	0.631226	0.950099	E2	1	Memory
CXCL6	LMD	-0.00513015	0.105358	-0.0486924	0.961164	0.97551	E2	1	Memory
CXCL9	LMD	0.0958362	0.13155	0.728515	0.466298	0.950099	E2	1	Memory
DNER	LMD	-0.148397	0.11259	-1.31803	0.187495	0.950099	E2	1	Memory
EN-RAGE	LMD	-0.0929319	0.107839	-0.861768	0.388815	0.950099	E2	1	Memory
FGF-19	LMD	-0.0625508	0.102867	-0.608075	0.543138	0.950099	E2	1	Memory
FGF-21	LMD	0.0904877	0.110574	0.818346	0.41316	0.950099	E2	1	Memory
Flt3L	LMD	-0.0924926	0.107627	-0.859382	0.39013	0.950099	E2	1	Memory
HGF	LMD	-0.131173	0.112678	-1.16414	0.244368	0.950099	E2	1	Memory
IFN-gamma	LMD	0.147525	0.101511	1.45328	0.146145	0.950099	E2	1	Memory
IL-10RB	LMD	0.0160387	0.120902	0.132659	0.894463	0.97551	E2	1	Memory
IL-12B	LMD	0.140676	0.109594	1.28362	0.199276	0.950099	E2	1	Memory
IL-15RA	LMD	0.0543969	0.107988	0.50373	0.614451	0.950099	E2	1	Memory
IL-17C	LMD	-0.0725058	0.127812	-0.567287	0.570519	0.950099	E2	1	Memory
IL-18R1	LMD	-0.12069	0.0977672	-1.23446	0.217031	0.950099	E2	1	Memory
IL10	LMD	-0.139212	0.118333	-1.17644	0.239418	0.950099	E2	1	Memory
IL18	LMD	-0.0743031	0.105312	-0.705553	0.480466	0.950099	E2	1	Memory
IL6	LMD	-0.0476025	0.117203	-0.406153	0.68463	0.950099	E2	1	Memory
IL7	LMD	-0.198693	0.110452	-1.79892	0.0720318	0.950099	E2	1	Memory
IL8	LMD	-0.0517122	0.115551	-0.447528	0.654494	0.950099	E2	1	Memory
LAP TGF-beta-1	LMD	0.00768311	0.111388	0.0689759	0.945009	0.97551	E2	1	Memory
LIF-R	LMD	0.0329753	0.107835	0.305793	0.759762	0.97551	E2	1	Memory
MCP-1	LMD	-0.0916463	0.11595	-0.790394	0.429298	0.950099	E2	1	Memory
MCP-2	LMD	-0.0411754	0.106847	-0.385369	0.699964	0.951951	E2	1	Memory
MCP-4	LMD	-0.199889	0.114347	-1.74809	0.0804486	0.950099	E2	1	Memory
MMP-1	LMD	-0.14013	0.129875	-1.07896	0.280606	0.950099	E2	1	Memory
MMP-10	LMD	0.0488126	0.115347	0.423181	0.672163	0.950099	E2	1	Memory
NT-3	LMD	-0.0389633	0.123996	-0.314231	0.753346	0.97551	E2	1	Memory
OPG	LMD	-0.141787	0.133805	-1.05965	0.289303	0.950099	E2	1	Memory
OSM	LMD	-0.162163	0.107754	-1.50494	0.132341	0.950099	E2	1	Memory
PD-L1	LMD	-0.0585824	0.117055	-0.50047	0.616744	0.950099	E2	1	Memory
SCF	LMD	-0.0471444	0.110406	-0.427009	0.669373	0.950099	E2	1	Memory
SLAMF1	LMD	-0.00685667	0.117284	-0.0584623	0.95338	0.97551	E2	1	Memory
STAMBP	LMD	0.0256198	0.104673	0.24476	0.806642	0.97551	E2	1	Memory
TGF-alpha	LMD	-0.00717138	0.11298	-0.0634747	0.949388	0.97551	E2	1	Memory
TNF	LMD	0.155535	0.115279	1.34921	0.17727	0.950099	E2	1	Memory
TNFB	LMD	-0.0511986	0.120812	-0.423788	0.671721	0.950099	E2	1	Memory
TNFRSF9	LMD	0.107969	0.120801	0.893777	0.371441	0.950099	E2	1	Memory
TNFSF14	LMD	-0.0886728	0.0966744	-0.917232	0.359021	0.950099	E2	1	Memory
TRAIL	LMD	-0.0790876	0.102508	-0.771523	0.440397	0.950099	E2	1	Memory
TRANCE	LMD	-0.0629829	0.11362	-0.554331	0.579352	0.950099	E2	1	Memory
TWEAK	LMD	-0.0798915	0.0995429	-0.802583	0.422216	0.950099	E2	1	Memory
uPA	LMD	0.0443283	0.104523	0.424101	0.671492	0.950099	E2	1	Memory
VEGFA	LMD	-0.108417	0.11219	-0.966367	0.333861	0.950099	E2	1	Memory
4E-BP1	VRD	-0.146136	0.105466	-1.38562	0.165862	0.352458	E2	1	Memory
ADA	VRD	-0.224142	0.104096	-2.15323	0.0313004	0.181854	E2	1	Memory
AXIN1	VRD	0.0562772	0.0989606	0.568683	0.569571	0.686406	E2	1	Memory
CASP-8	VRD	-0.142789	0.106904	-1.33568	0.181655	0.37432	E2	1	Memory
CCL11	VRD	-0.295046	0.11691	-2.52369	0.0116129	0.12804	E2	1	Memory
CCL19	VRD	-0.344537	0.110821	-3.10894	0.00187759	0.0564062	E2	1	Memory
CCL20	VRD	-0.0462763	0.113481	-0.40779	0.683428	0.767582	E2	1	Memory
CCL23	VRD	-0.214787	0.101743	-2.11107	0.0347662	0.181854	E2	1	Memory
CCL25	VRD	0.117114	0.108945	1.07498	0.282383	0.460266	E2	1	Memory
CCL28	VRD	-0.292052	0.110474	-2.64363	0.00820213	0.12804	E2	1	Memory
CCL3	VRD	-0.237737	0.0987523	-2.4074	0.0160663	0.12804	E2	1	Memory
CCL4	VRD	-0.267204	0.0883395	-3.02474	0.00248851	0.0564062	E2	1	Memory
CD244	VRD	-0.112304	0.108963	-1.03067	0.302698	0.472286	E2	1	Memory
CD40	VRD	-0.0658343	0.120704	-0.545421	0.585464	0.686406	E2	1	Memory
CD5	VRD	-0.307765	0.131026	-2.34889	0.0188293	0.12804	E2	1	Memory
CD6	VRD	-0.133005	0.110841	-1.19996	0.230155	0.411857	E2	1	Memory
CD8A	VRD	-0.127368	0.103134	-1.23497	0.216841	0.409588	E2	1	Memory
CDCP1	VRD	-0.170315	0.10799	-1.57713	0.114765	0.313509	E2	1	Memory
CSF-1	VRD	-0.230292	0.113408	-2.03065	0.042291	0.188185	E2	1	Memory
CST5	VRD	-0.211789	0.0989875	-2.13955	0.0323908	0.181854	E2	1	Memory
CX3CL1	VRD	-0.118729	0.120279	-0.987119	0.323584	0.488972	E2	1	Memory
CXCL1	VRD	-0.153585	0.0987483	-1.55531	0.119871	0.313509	E2	1	Memory
CXCL10	VRD	-0.112663	0.105218	-1.07075	0.284282	0.460266	E2	1	Memory
CXCL11	VRD	-0.120439	0.0973338	-1.23738	0.215945	0.409588	E2	1	Memory
CXCL5	VRD	-0.0379888	0.103631	-0.366579	0.713933	0.783023	E2	1	Memory
CXCL6	VRD	-0.232488	0.0965424	-2.40814	0.0160339	0.12804	E2	1	Memory
CXCL9	VRD	-0.150775	0.124107	-1.21488	0.224411	0.411857	E2	1	Memory
DNER	VRD	-0.201864	0.10561	-1.91141	0.0559524	0.197167	E2	1	Memory
EN-RAGE	VRD	-0.0886601	0.102327	-0.866436	0.386251	0.535734	E2	1	Memory
FGF-19	VRD	-0.0477518	0.0976941	-0.488789	0.624991	0.720328	E2	1	Memory
FGF-21	VRD	0.0288419	0.105317	0.273858	0.784193	0.846431	E2	1	Memory
Flt3L	VRD	0.077028	0.10224	0.753405	0.451207	0.571575	E2	1	Memory
HGF	VRD	-0.096068	0.10729	-0.895404	0.370571	0.535734	E2	1	Memory
IFN-gamma	VRD	0.0118701	0.0975825	0.121642	0.903183	0.916663	E2	1	Memory
IL-10RB	VRD	-0.123747	0.113904	-1.08642	0.277295	0.460266	E2	1	Memory
IL-12B	VRD	-0.0891652	0.104589	-0.852527	0.393922	0.535734	E2	1	Memory
IL-15RA	VRD	-0.114027	0.101842	-1.11964	0.262865	0.458329	E2	1	Memory
IL-17C	VRD	0.174617	0.119951	1.45574	0.145465	0.32972	E2	1	Memory
IL-18R1	VRD	-0.141146	0.0923156	-1.52895	0.126276	0.318028	E2	1	Memory
IL10	VRD	-0.378196	0.105069	-3.59951	0.000318821	0.0216798	E2	1	Memory
IL18	VRD	-0.155111	0.0987337	-1.571	0.116182	0.313509	E2	1	Memory
IL6	VRD	-0.0837835	0.110939	-0.755221	0.450116	0.571575	E2	1	Memory
IL7	VRD	-0.0590851	0.106707	-0.553714	0.579774	0.686406	E2	1	Memory
IL8	VRD	-0.206472	0.107334	-1.92364	0.0543993	0.197167	E2	1	Memory
LAP TGF-beta-1	VRD	-0.204926	0.103191	-1.98588	0.0470463	0.188185	E2	1	Memory
LIF-R	VRD	-0.186957	0.100233	-1.86523	0.0621495	0.197167	E2	1	Memory
MCP-1	VRD	-0.217315	0.107753	-2.01679	0.043718	0.188185	E2	1	Memory
MCP-2	VRD	-0.141762	0.10024	-1.41423	0.157295	0.345034	E2	1	Memory
MCP-4	VRD	-0.215507	0.107904	-1.99721	0.0458025	0.188185	E2	1	Memory
MMP-1	VRD	-0.00702746	0.124134	-0.0566117	0.954855	0.954855	E2	1	Memory
MMP-10	VRD	0.0168155	0.109564	0.153477	0.878023	0.904629	E2	1	Memory
NT-3	VRD	-0.10075	0.117197	-0.859666	0.389973	0.535734	E2	1	Memory
OPG	VRD	-0.0954256	0.127416	-0.748932	0.453898	0.571575	E2	1	Memory
OSM	VRD	-0.237145	0.100242	-2.36572	0.017995	0.12804	E2	1	Memory
PD-L1	VRD	-0.0240898	0.111219	-0.216598	0.828522	0.880304	E2	1	Memory
SCF	VRD	0.0834057	0.104473	0.798347	0.424669	0.566225	E2	1	Memory
SLAMF1	VRD	-0.104802	0.110679	-0.946898	0.343691	0.508065	E2	1	Memory
STAMBP	VRD	-0.0547868	0.0991767	-0.552416	0.580664	0.686406	E2	1	Memory
TGF-alpha	VRD	-0.194981	0.104975	-1.85741	0.0632532	0.197167	E2	1	Memory
TNF	VRD	-0.139492	0.109526	-1.2736	0.202806	0.405612	E2	1	Memory
TNFB	VRD	-0.176162	0.113069	-1.558	0.119234	0.313509	E2	1	Memory
TNFRSF9	VRD	-0.0461278	0.115089	-0.400802	0.688566	0.767582	E2	1	Memory
TNFSF14	VRD	-0.13336	0.091006	-1.4654	0.142813	0.32972	E2	1	Memory
TRAIL	VRD	-0.0993784	0.0970014	-1.0245	0.305597	0.472286	E2	1	Memory
TRANCE	VRD	-0.196074	0.105778	-1.85365	0.0637893	0.197167	E2	1	Memory
TWEAK	VRD	-0.22111	0.0915614	-2.41488	0.0157404	0.12804	E2	1	Memory
uPA	VRD	0.0158854	0.0992817	0.160003	0.872879	0.904629	E2	1	Memory
VEGFA	VRD	-0.154767	0.105674	-1.46457	0.143038	0.32972	E2	1	Memory
4E-BP1	PASD	0.0797379	0.103519	0.770271	0.441139	0.96136	E2	1	Memory
ADA	PASD	-0.0232576	0.105302	-0.220865	0.825197	0.96136	E2	1	Memory
AXIN1	PASD	0.0470747	0.0971926	0.484345	0.628141	0.96136	E2	1	Memory
CASP-8	PASD	0.0467437	0.106787	0.437728	0.661583	0.96136	E2	1	Memory
CCL11	PASD	-0.050179	0.119458	-0.420054	0.674446	0.96136	E2	1	Memory
CCL19	PASD	-0.0936789	0.115254	-0.812804	0.416331	0.96136	E2	1	Memory
CCL20	PASD	-0.124777	0.110342	-1.13082	0.258131	0.96136	E2	1	Memory
CCL23	PASD	0.102498	0.102174	1.00318	0.315775	0.96136	E2	1	Memory
CCL25	PASD	-0.0203267	0.111339	-0.182566	0.855139	0.96136	E2	1	Memory
CCL28	PASD	-0.0591906	0.113059	-0.523536	0.600602	0.96136	E2	1	Memory
CCL3	PASD	0.0380442	0.100202	0.379674	0.704187	0.96136	E2	1	Memory
CCL4	PASD	-0.00768821	0.0916316	-0.0839035	0.933133	0.96136	E2	1	Memory
CD244	PASD	-0.0201969	0.107926	-0.187137	0.851553	0.96136	E2	1	Memory
CD40	PASD	0.0342658	0.11925	0.287346	0.773848	0.96136	E2	1	Memory
CD5	PASD	0.157688	0.132068	1.19399	0.232481	0.96136	E2	1	Memory
CD6	PASD	0.0521612	0.109101	0.478099	0.632579	0.96136	E2	1	Memory
CD8A	PASD	0.105526	0.102583	1.02869	0.303625	0.96136	E2	1	Memory
CDCP1	PASD	0.0958581	0.10825	0.885524	0.375874	0.96136	E2	1	Memory
CSF-1	PASD	0.0428375	0.114066	0.375552	0.70725	0.96136	E2	1	Memory
CST5	PASD	-0.166713	0.099355	-1.67795	0.0933568	0.96136	E2	1	Memory
CX3CL1	PASD	-0.106077	0.118877	-0.892326	0.372218	0.96136	E2	1	Memory
CXCL1	PASD	0.107495	0.0973793	1.10388	0.269645	0.96136	E2	1	Memory
CXCL10	PASD	-0.0779145	0.104132	-0.748225	0.454324	0.96136	E2	1	Memory
CXCL11	PASD	-0.0698197	0.096836	-0.72101	0.470903	0.96136	E2	1	Memory
CXCL5	PASD	0.109182	0.101321	1.07759	0.281218	0.96136	E2	1	Memory
CXCL6	PASD	0.00911584	0.100032	0.0911295	0.92739	0.96136	E2	1	Memory
CXCL9	PASD	0.018538	0.123198	0.150473	0.880391	0.96136	E2	1	Memory
DNER	PASD	-0.135663	0.10528	-1.28859	0.197541	0.96136	E2	1	Memory
EN-RAGE	PASD	-0.0829252	0.100271	-0.827008	0.408233	0.96136	E2	1	Memory
FGF-19	PASD	-0.0179854	0.0961319	-0.187091	0.851589	0.96136	E2	1	Memory
FGF-21	PASD	0.0947425	0.103687	0.913732	0.360857	0.96136	E2	1	Memory
Flt3L	PASD	-0.0744605	0.100978	-0.737396	0.460882	0.96136	E2	1	Memory
HGF	PASD	0.046829	0.105501	0.443874	0.657134	0.96136	E2	1	Memory
IFN-gamma	PASD	-0.0583832	0.0964519	-0.605309	0.544973	0.96136	E2	1	Memory
IL-10RB	PASD	0.00305199	0.113598	0.0268665	0.978566	0.978566	E2	1	Memory
IL-12B	PASD	0.0381747	0.104623	0.364879	0.715202	0.96136	E2	1	Memory
IL-15RA	PASD	0.0620202	0.100798	0.615289	0.538364	0.96136	E2	1	Memory
IL-17C	PASD	-0.198868	0.117316	-1.69514	0.0900492	0.96136	E2	1	Memory
IL-18R1	PASD	-0.0317831	0.0918176	-0.346155	0.729226	0.96136	E2	1	Memory
IL10	PASD	-0.107394	0.111416	-0.9639	0.335096	0.96136	E2	1	Memory
IL18	PASD	0.0310988	0.0985933	0.315425	0.752439	0.96136	E2	1	Memory
IL6	PASD	0.00864047	0.109541	0.0788788	0.937129	0.96136	E2	1	Memory
IL7	PASD	0.0715121	0.101277	0.706107	0.480122	0.96136	E2	1	Memory
IL8	PASD	-0.104259	0.107182	-0.972736	0.330684	0.96136	E2	1	Memory
LAP TGF-beta-1	PASD	0.0952789	0.103409	0.921376	0.356854	0.96136	E2	1	Memory
LIF-R	PASD	0.0142355	0.0998921	0.142509	0.886678	0.96136	E2	1	Memory
MCP-1	PASD	-0.144811	0.106778	-1.35618	0.175042	0.96136	E2	1	Memory
MCP-2	PASD	-0.0798735	0.0991304	-0.805742	0.420392	0.96136	E2	1	Memory
MCP-4	PASD	0.0458165	0.108834	0.420976	0.673773	0.96136	E2	1	Memory
MMP-1	PASD	0.205585	0.119912	1.71448	0.0864414	0.96136	E2	1	Memory
MMP-10	PASD	0.0444806	0.107798	0.41263	0.679878	0.96136	E2	1	Memory
NT-3	PASD	-0.212244	0.111764	-1.89903	0.0575606	0.96136	E2	1	Memory
OPG	PASD	-0.0121579	0.125022	-0.097246	0.922531	0.96136	E2	1	Memory
OSM	PASD	0.0253642	0.102206	0.248169	0.804004	0.96136	E2	1	Memory
PD-L1	PASD	-0.0747301	0.106884	-0.699171	0.484445	0.96136	E2	1	Memory
SCF	PASD	0.0965816	0.100161	0.96426	0.334916	0.96136	E2	1	Memory
SLAMF1	PASD	-0.026727	0.109966	-0.243047	0.807969	0.96136	E2	1	Memory
STAMBP	PASD	0.0790734	0.097293	0.812734	0.416371	0.96136	E2	1	Memory
TGF-alpha	PASD	0.179831	0.103508	1.73737	0.0823214	0.96136	E2	1	Memory
TNF	PASD	0.118631	0.107803	1.10044	0.271141	0.96136	E2	1	Memory
TNFB	PASD	-0.00746548	0.112779	-0.0661958	0.947222	0.96136	E2	1	Memory
TNFRSF9	PASD	0.0790337	0.112858	0.700291	0.483746	0.96136	E2	1	Memory
TNFSF14	PASD	0.0078138	0.0898914	0.0869249	0.930731	0.96136	E2	1	Memory
TRAIL	PASD	0.032284	0.0963728	0.33499	0.737632	0.96136	E2	1	Memory
TRANCE	PASD	-0.0907252	0.106034	-0.855623	0.392206	0.96136	E2	1	Memory
TWEAK	PASD	-0.0829498	0.0927271	-0.894559	0.371023	0.96136	E2	1	Memory
uPA	PASD	0.0583469	0.0955083	0.61091	0.541259	0.96136	E2	1	Memory
VEGFA	PASD	0.0180364	0.105363	0.171183	0.86408	0.96136	E2	1	Memory
4E-BP1	EF_domain	-0.0246209	0.050668	-0.485927	0.627019	0.920845	E2	1	Executive Function
ADA	EF_domain	-0.123567	0.0471257	-2.62207	0.00873964	0.198099	E2	1	Executive Function
AXIN1	EF_domain	0.044189	0.0444572	0.993967	0.320239	0.920845	E2	1	Executive Function
CASP-8	EF_domain	-0.0290404	0.0498143	-0.582973	0.559912	0.920845	E2	1	Executive Function
CCL11	EF_domain	-0.0221293	0.0535866	-0.412964	0.679633	0.920845	E2	1	Executive Function
CCL19	EF_domain	-0.037197	0.0525082	-0.708404	0.478694	0.920845	E2	1	Executive Function
CCL20	EF_domain	0.0641229	0.0491833	1.30375	0.192318	0.920845	E2	1	Executive Function
CCL23	EF_domain	0.00744533	0.0471505	0.157906	0.874531	0.947513	E2	1	Executive Function
CCL25	EF_domain	0.0542826	0.0486219	1.11642	0.264241	0.920845	E2	1	Executive Function
CCL28	EF_domain	-0.066683	0.051632	-1.2915	0.196529	0.920845	E2	1	Executive Function
CCL3	EF_domain	-0.038357	0.0467143	-0.821097	0.411591	0.920845	E2	1	Executive Function
CCL4	EF_domain	-0.0762225	0.0424061	-1.79744	0.0722652	0.702004	E2	1	Executive Function
CD244	EF_domain	-0.0300527	0.0514116	-0.584551	0.55885	0.920845	E2	1	Executive Function
CD40	EF_domain	0.034636	0.0581708	0.59542	0.551563	0.920845	E2	1	Executive Function
CD5	EF_domain	-0.0106909	0.061679	-0.173331	0.862391	0.947513	E2	1	Executive Function
CD6	EF_domain	-0.0396304	0.0505446	-0.784068	0.433	0.920845	E2	1	Executive Function
CD8A	EF_domain	-0.0207712	0.045612	-0.455389	0.64883	0.920845	E2	1	Executive Function
CDCP1	EF_domain	0.0202081	0.0496889	0.406692	0.684234	0.920845	E2	1	Executive Function
CSF-1	EF_domain	-0.0289653	0.0523777	-0.553008	0.580258	0.920845	E2	1	Executive Function
CST5	EF_domain	0.0673632	0.0453766	1.48454	0.137667	0.920845	E2	1	Executive Function
CX3CL1	EF_domain	-0.00733741	0.0548088	-0.133873	0.893503	0.947513	E2	1	Executive Function
CXCL1	EF_domain	0.0179507	0.0453536	0.395795	0.692256	0.920845	E2	1	Executive Function
CXCL10	EF_domain	0.026762	0.0482414	0.554752	0.579064	0.920845	E2	1	Executive Function
CXCL11	EF_domain	0.0211398	0.044535	0.474678	0.635017	0.920845	E2	1	Executive Function
CXCL5	EF_domain	0.0132796	0.0465033	0.285562	0.775213	0.947513	E2	1	Executive Function
CXCL6	EF_domain	-0.0108748	0.0434481	-0.250295	0.802359	0.947513	E2	1	Executive Function
CXCL9	EF_domain	0.0631808	0.0557645	1.13299	0.257218	0.920845	E2	1	Executive Function
DNER	EF_domain	-0.0508988	0.0480679	-1.05889	0.289648	0.920845	E2	1	Executive Function
EN-RAGE	EF_domain	-0.0375901	0.0454616	-0.826853	0.40832	0.920845	E2	1	Executive Function
FGF-19	EF_domain	0.0495612	0.0433892	1.14225	0.253351	0.920845	E2	1	Executive Function
FGF-21	EF_domain	0.0969008	0.0461133	2.10136	0.035609	0.484283	E2	1	Executive Function
Flt3L	EF_domain	0.0823334	0.0450761	1.82654	0.0677685	0.702004	E2	1	Executive Function
HGF	EF_domain	-0.00673312	0.048542	-0.138707	0.889682	0.947513	E2	1	Executive Function
IFN-gamma	EF_domain	0.0374461	0.0438441	0.854072	0.393065	0.920845	E2	1	Executive Function
IL-10RB	EF_domain	0.0269602	0.0527523	0.511071	0.609301	0.920845	E2	1	Executive Function
IL-12B	EF_domain	0.00324616	0.047458	0.0684007	0.945467	0.947513	E2	1	Executive Function
IL-15RA	EF_domain	0.0497351	0.045556	1.09173	0.27495	0.920845	E2	1	Executive Function
IL-17C	EF_domain	0.0316136	0.0531647	0.594634	0.552088	0.920845	E2	1	Executive Function
IL-18R1	EF_domain	-0.0368841	0.0422182	-0.873655	0.382306	0.920845	E2	1	Executive Function
IL10	EF_domain	-0.0725837	0.0494678	-1.46729	0.142297	0.920845	E2	1	Executive Function
IL18	EF_domain	-0.00963742	0.0438997	-0.219533	0.826235	0.947513	E2	1	Executive Function
IL6	EF_domain	-0.00602753	0.0493484	-0.122143	0.902786	0.947513	E2	1	Executive Function
IL7	EF_domain	-0.0206326	0.0493633	-0.417974	0.675966	0.920845	E2	1	Executive Function
IL8	EF_domain	-0.0377322	0.0491471	-0.767741	0.442641	0.920845	E2	1	Executive Function
LAP TGF-beta-1	EF_domain	0.0133117	0.0483725	0.275192	0.783169	0.947513	E2	1	Executive Function
LIF-R	EF_domain	-0.0279147	0.0464599	-0.600835	0.54795	0.920845	E2	1	Executive Function
MCP-1	EF_domain	-0.024055	0.0493318	-0.487616	0.625822	0.920845	E2	1	Executive Function
MCP-2	EF_domain	-0.0614229	0.0449586	-1.36621	0.171873	0.920845	E2	1	Executive Function
MCP-4	EF_domain	-0.0688583	0.0494971	-1.39116	0.164177	0.920845	E2	1	Executive Function
MMP-1	EF_domain	0.053137	0.0572139	0.928742	0.353023	0.920845	E2	1	Executive Function
MMP-10	EF_domain	-0.0234557	0.0500628	-0.468525	0.639409	0.920845	E2	1	Executive Function
NT-3	EF_domain	-0.00417192	0.0548276	-0.0760916	0.939346	0.947513	E2	1	Executive Function
OPG	EF_domain	0.0418586	0.0566484	0.73892	0.459956	0.920845	E2	1	Executive Function
OSM	EF_domain	-0.0263367	0.0468094	-0.562636	0.573682	0.920845	E2	1	Executive Function
PD-L1	EF_domain	0.138625	0.047647	2.90942	0.00362102	0.198099	E2	1	Executive Function
SCF	EF_domain	-0.122434	0.0453621	-2.69904	0.00695403	0.198099	E2	1	Executive Function
SLAMF1	EF_domain	0.0252434	0.0501359	0.5035	0.614613	0.920845	E2	1	Executive Function
STAMBP	EF_domain	0.00840585	0.045215	0.185908	0.852517	0.947513	E2	1	Executive Function
TGF-alpha	EF_domain	-0.0244062	0.0484548	-0.50369	0.614479	0.920845	E2	1	Executive Function
TNF	EF_domain	0.00470012	0.0489707	0.0959782	0.923538	0.947513	E2	1	Executive Function
TNFB	EF_domain	0.00956093	0.0518333	0.184455	0.853656	0.947513	E2	1	Executive Function
TNFRSF9	EF_domain	0.0404338	0.0518761	0.779431	0.435726	0.920845	E2	1	Executive Function
TNFSF14	EF_domain	0.00288211	0.0437809	0.0658303	0.947513	0.947513	E2	1	Executive Function
TRAIL	EF_domain	-0.0166141	0.043757	-0.37969	0.704175	0.920845	E2	1	Executive Function
TRANCE	EF_domain	-0.0341111	0.0470677	-0.724723	0.468622	0.920845	E2	1	Executive Function
TWEAK	EF_domain	-0.0932497	0.0414951	-2.24725	0.0246242	0.418611	E2	1	Executive Function
uPA	EF_domain	-0.0354311	0.0441621	-0.802298	0.422381	0.920845	E2	1	Executive Function
VEGFA	EF_domain	-0.0139662	0.0479539	-0.291242	0.770866	0.947513	E2	1	Executive Function
4E-BP1	SIM	-0.0841887	0.088805	-0.948017	0.343121	0.907391	E2	1	Executive Function
ADA	SIM	-0.261053	0.0867779	-3.00829	0.00262725	0.178653	E2	1	Executive Function
AXIN1	SIM	-0.013464	0.0844214	-0.159485	0.873287	0.966562	E2	1	Executive Function
CASP-8	SIM	-0.0895627	0.0924781	-0.968475	0.332807	0.907391	E2	1	Executive Function
CCL11	SIM	0.00435492	0.103884	0.041921	0.966562	0.966562	E2	1	Executive Function
CCL19	SIM	-0.00600409	0.100845	-0.0595379	0.952524	0.966562	E2	1	Executive Function
CCL20	SIM	0.140604	0.0954882	1.47247	0.140894	0.907391	E2	1	Executive Function
CCL23	SIM	0.101074	0.0881955	1.14602	0.251786	0.907391	E2	1	Executive Function
CCL25	SIM	0.100769	0.0964644	1.04462	0.296199	0.907391	E2	1	Executive Function
CCL28	SIM	-0.121747	0.0975088	-1.24857	0.211823	0.907391	E2	1	Executive Function
CCL3	SIM	-0.0429729	0.0870049	-0.493914	0.621367	0.918542	E2	1	Executive Function
CCL4	SIM	-0.0917905	0.0790564	-1.16108	0.245611	0.907391	E2	1	Executive Function
CD244	SIM	-0.0530732	0.0936745	-0.56657	0.571006	0.907391	E2	1	Executive Function
CD40	SIM	-0.0141799	0.103996	-0.136351	0.891544	0.966562	E2	1	Executive Function
CD5	SIM	-0.0887796	0.116694	-0.76079	0.446783	0.907391	E2	1	Executive Function
CD6	SIM	-0.0535896	0.0940945	-0.56953	0.568997	0.907391	E2	1	Executive Function
CD8A	SIM	-0.0621976	0.0896801	-0.69355	0.487965	0.907391	E2	1	Executive Function
CDCP1	SIM	0.0664493	0.0943603	0.704208	0.481303	0.907391	E2	1	Executive Function
CSF-1	SIM	-0.0463399	0.0990289	-0.467943	0.639825	0.925705	E2	1	Executive Function
CST5	SIM	0.063889	0.0874122	0.730894	0.464844	0.907391	E2	1	Executive Function
CX3CL1	SIM	-0.161528	0.102593	-1.57446	0.115381	0.907391	E2	1	Executive Function
CXCL1	SIM	0.0638418	0.0847909	0.752931	0.451491	0.907391	E2	1	Executive Function
CXCL10	SIM	-0.0152098	0.0911395	-0.166885	0.867461	0.966562	E2	1	Executive Function
CXCL11	SIM	-0.0132271	0.0846299	-0.156293	0.875802	0.966562	E2	1	Executive Function
CXCL5	SIM	0.0374951	0.0885737	0.423321	0.672061	0.952086	E2	1	Executive Function
CXCL6	SIM	-0.0762874	0.0869133	-0.877742	0.380084	0.907391	E2	1	Executive Function
CXCL9	SIM	0.0927957	0.106584	0.870636	0.383953	0.907391	E2	1	Executive Function
DNER	SIM	-0.00853222	0.0925894	-0.0921511	0.926578	0.966562	E2	1	Executive Function
EN-RAGE	SIM	-0.134658	0.0856268	-1.57261	0.115808	0.907391	E2	1	Executive Function
FGF-19	SIM	0.0875056	0.0830988	1.05303	0.292327	0.907391	E2	1	Executive Function
FGF-21	SIM	0.132386	0.089462	1.4798	0.138927	0.907391	E2	1	Executive Function
Flt3L	SIM	-0.0182064	0.0882805	-0.206234	0.836608	0.966562	E2	1	Executive Function
HGF	SIM	-0.0711113	0.0910172	-0.781295	0.434629	0.907391	E2	1	Executive Function
IFN-gamma	SIM	0.0322969	0.0839353	0.384783	0.700398	0.952541	E2	1	Executive Function
IL-10RB	SIM	-0.106577	0.098293	-1.08428	0.278241	0.907391	E2	1	Executive Function
IL-12B	SIM	-0.0477144	0.0911083	-0.523711	0.600479	0.907391	E2	1	Executive Function
IL-15RA	SIM	0.107019	0.0870863	1.22888	0.219116	0.907391	E2	1	Executive Function
IL-17C	SIM	-0.1174	0.102927	-1.14061	0.254031	0.907391	E2	1	Executive Function
IL-18R1	SIM	0.00717191	0.0797996	0.089874	0.928387	0.966562	E2	1	Executive Function
IL10	SIM	-0.064041	0.0973853	-0.657604	0.510793	0.907391	E2	1	Executive Function
IL18	SIM	-0.00596681	0.085795	-0.0695473	0.944554	0.966562	E2	1	Executive Function
IL6	SIM	-0.0123527	0.0952259	-0.12972	0.896788	0.966562	E2	1	Executive Function
IL7	SIM	-0.0157847	0.0884528	-0.178453	0.858367	0.966562	E2	1	Executive Function
IL8	SIM	-0.11894	0.0927364	-1.28256	0.199645	0.907391	E2	1	Executive Function
LAP TGF-beta-1	SIM	0.00386948	0.0905285	0.0427432	0.965906	0.966562	E2	1	Executive Function
LIF-R	SIM	-0.0835317	0.0858967	-0.972466	0.330819	0.907391	E2	1	Executive Function
MCP-1	SIM	-0.0490299	0.0933853	-0.525028	0.599564	0.907391	E2	1	Executive Function
MCP-2	SIM	-0.0634905	0.0862028	-0.736525	0.461411	0.907391	E2	1	Executive Function
MCP-4	SIM	-0.135092	0.0937139	-1.44154	0.149432	0.907391	E2	1	Executive Function
MMP-1	SIM	0.0717049	0.107055	0.669797	0.502987	0.907391	E2	1	Executive Function
MMP-10	SIM	-0.0128634	0.093898	-0.136993	0.891036	0.966562	E2	1	Executive Function
NT-3	SIM	-0.0392399	0.0992333	-0.39543	0.692525	0.952541	E2	1	Executive Function
OPG	SIM	0.105975	0.107791	0.983159	0.325529	0.907391	E2	1	Executive Function
OSM	SIM	-0.0188806	0.0885045	-0.213329	0.83107	0.966562	E2	1	Executive Function
PD-L1	SIM	0.106699	0.0924706	1.15387	0.248553	0.907391	E2	1	Executive Function
SCF	SIM	-0.162473	0.085957	-1.89016	0.0587363	0.907391	E2	1	Executive Function
SLAMF1	SIM	0.0609358	0.0955414	0.637795	0.523607	0.907391	E2	1	Executive Function
STAMBP	SIM	-0.0560594	0.0846652	-0.66213	0.507888	0.907391	E2	1	Executive Function
TGF-alpha	SIM	-0.0577646	0.0895307	-0.645193	0.518802	0.907391	E2	1	Executive Function
TNF	SIM	-0.0495648	0.094249	-0.525892	0.598963	0.907391	E2	1	Executive Function
TNFB	SIM	-0.00652423	0.0979592	-0.0666016	0.946899	0.966562	E2	1	Executive Function
TNFRSF9	SIM	-0.0344013	0.0983116	-0.349921	0.726398	0.966562	E2	1	Executive Function
TNFSF14	SIM	-0.0470313	0.0773552	-0.607992	0.543193	0.907391	E2	1	Executive Function
TRAIL	SIM	-0.0678019	0.0835232	-0.811774	0.416921	0.907391	E2	1	Executive Function
TRANCE	SIM	-0.0675439	0.0924356	-0.730713	0.464955	0.907391	E2	1	Executive Function
TWEAK	SIM	-0.142144	0.0794875	-1.78825	0.0737356	0.907391	E2	1	Executive Function
uPA	SIM	-0.119308	0.0822533	-1.45049	0.146921	0.907391	E2	1	Executive Function
VEGFA	SIM	-0.00462976	0.0915349	-0.0505792	0.959661	0.966562	E2	1	Executive Function
4E-BP1	TRAILSBA	-0.0639604	0.119721	-0.534244	0.593173	0.881156	E2	1	Executive Function
ADA	TRAILSBA	0.117969	0.119598	0.986378	0.323948	0.807779	E2	1	Executive Function
AXIN1	TRAILSBA	-0.170177	0.109799	-1.5499	0.121166	0.57056	E2	1	Executive Function
CASP-8	TRAILSBA	-0.00077284	0.121469	-0.00636244	0.994924	0.994924	E2	1	Executive Function
CCL11	TRAILSBA	0.183963	0.134954	1.36316	0.172833	0.587633	E2	1	Executive Function
CCL19	TRAILSBA	0.26308	0.128526	2.04691	0.0406668	0.395049	E2	1	Executive Function
CCL20	TRAILSBA	0.0562817	0.127505	0.441407	0.658918	0.942759	E2	1	Executive Function
CCL23	TRAILSBA	0.105071	0.11689	0.89889	0.368711	0.807779	E2	1	Executive Function
CCL25	TRAILSBA	0.0305206	0.123265	0.247602	0.804442	0.975039	E2	1	Executive Function
CCL28	TRAILSBA	0.0433237	0.129367	0.334889	0.737709	0.946271	E2	1	Executive Function
CCL3	TRAILSBA	0.0481934	0.1148	0.419805	0.674628	0.942759	E2	1	Executive Function
CCL4	TRAILSBA	0.149521	0.103456	1.44526	0.148384	0.57056	E2	1	Executive Function
CD244	TRAILSBA	-0.043387	0.123166	-0.352266	0.724639	0.946271	E2	1	Executive Function
CD40	TRAILSBA	-0.118701	0.135247	-0.877655	0.380131	0.807779	E2	1	Executive Function
CD5	TRAILSBA	0.0967594	0.151852	0.637194	0.523999	0.881156	E2	1	Executive Function
CD6	TRAILSBA	0.23775	0.122835	1.93553	0.0529256	0.410912	E2	1	Executive Function
CD8A	TRAILSBA	-0.0143814	0.116989	-0.12293	0.902163	0.975039	E2	1	Executive Function
CDCP1	TRAILSBA	0.041058	0.123145	0.333413	0.738822	0.946271	E2	1	Executive Function
CSF-1	TRAILSBA	0.118741	0.130013	0.913294	0.361088	0.807779	E2	1	Executive Function
CST5	TRAILSBA	-0.165908	0.112865	-1.46997	0.141571	0.57056	E2	1	Executive Function
CX3CL1	TRAILSBA	-0.1586	0.134827	-1.17632	0.239465	0.709959	E2	1	Executive Function
CXCL1	TRAILSBA	0.170535	0.111012	1.53619	0.124493	0.57056	E2	1	Executive Function
CXCL10	TRAILSBA	-0.00123448	0.119087	-0.0103662	0.991729	0.994924	E2	1	Executive Function
CXCL11	TRAILSBA	-0.0198778	0.110402	-0.18005	0.857113	0.975039	E2	1	Executive Function
CXCL5	TRAILSBA	0.23916	0.113448	2.10811	0.0350213	0.395049	E2	1	Executive Function
[truncated: 1,607 more rows]

## Sheet: Tab4_SA2
variable	outcome	estimate	se	z	p.value	FDR	Subset	Model	Domain
[truncated: 2,720 more rows]

## Sheet: Tab5_SA3
variable	outcome	HR	Lower.95	Upper.95	p.value	FDR	Subset	Model
[truncated: 408 more rows]
